# Supplementary material for: Pan-Genome Analysis and Expression Profiling of HIPP Gene Family in Cassava
Source: Genes (Basel). 2026 Jan 27;17(2):136. doi: 10.3390/genes17020136 (PMC12940333; doi:10.3390/genes17020136)
Supplement: Supplementary file 1 [file genes-17-00136-s001.zip › Table S.xlsx]

## Sheet: Table S1
Supplemental Table S1 List of the 1,209 MeHIPP genes identified in this study.
Pan Gene Name	Cultivar	Gene ID	Size(aa)	CDS(bp)	MW(KDa)	Theoretical pI	Instability Index	Aliphatic Index	GRAVY	Predicted Subcellular Location
HIPP1	A4011	augustus-chr12_4011-processed-gene-17.11-mRNA-1	339	1020	36.11	9.29	44.29	59.17	-0.798	Cytoplasm
HIPP1	A4111	augustus-chr12_4111-processed-gene-36.14-mRNA-1	423	1272	45.21	9.33	43.01	65.6	-0.756	Cytoplasm
HIPP1	A4041	augustus-chr15_4041-processed-gene-38.16-mRNA-1	339	1020	36.11	9.29	44.29	59.17	-0.798	Cytoplasm
HIPP1	A4160	augustus-chr3_4160-processed-gene-661.3-mRNA-1	364	1095	38.85	9.12	44.23	55.11	-0.923	Cytoplasm
HIPP1	A4047	augustus-LG11-processed-gene-18.14-mRNA-1	324	975	35	9.59	58.77	58.61	-0.782	Cytoplasm
HIPP1	Baxi	BaxiChromosome12_RagTag0027112g	385	1158	41.22	9.34	34.87	62.55	-0.751	Cytoplasm
HIPP1	BC008	BC008Chromosome11_RagTag0004893.g	522	1569	55.33	9.32	39.99	58.45	-0.817	Cytoplasm
HIPP1	xx048	DescChrA04G00419070.1	360	1083	38.64	9.12	42.58	55.72	-0.937	Cytoplasm
HIPP1	xx048	DescChrA11G00364560.1	366	1101	39.46	9.22	35.26	54.07	-0.973	Cytoplasm
HIPP1	xx048	DescChrA11G00364570.1	372	1119	39.97	9.17	47.88	56.32	-0.98	Cytoplasm
HIPP1	xx048	DescChrB11G00470680.1	373	1122	40.2	9.21	33.93	53.06	-0.996	Cytoplasm
HIPP1	xx048	DescChrB11G00470690.1	372	1119	39.95	9.17	46.7	55.27	-0.994	Cytoplasm
HIPP1	Fuxuan01	FuxuanChromosome11_RagTag0004595.g	529	1590	56.03	9.34	38.68	57.13	-0.841	Cytoplasm
HIPP1	GR4	GR4Chromosome04_RagTag0022224.g	338	1017	36.08	9.24	44.8	59.35	-0.802	Cytoplasm
HIPP1	GR4	GR4Chromosome11_RagTag0004193.g	529	1590	56.02	9.34	38	57.13	-0.842	Cytoplasm
HIPP1	HB60	HB60Chromosome04_RagTag0026680.g	306	921	32.71	9.25	46.65	58.89	-0.774	Cytoplasm
HIPP1	HB60	HB60Chromosome11_RagTag0004942.g	625	1878	67.19	9.33	41.48	58.34	-0.875	Cytoplasm
HIPP1	IB003	IB003Chromosome04_RagTag0029815.g	369	1110	40.38	9.46	58.68	57.29	-0.863	Cytoplasm
HIPP1	IB003	IB003Chromosome11_RagTag0005165.g	545	1638	58.09	9.46	40.97	59.72	-0.789	Cytoplasm
HIPP1	IB005	IB005Chromosome04_RagTag0026263.g	339	1020	36.19	9.19	45.3	59.17	-0.81	Cytoplasm
HIPP1	IB005	IB005Chromosome11_RagTag0004848.g	600	1803	63.91	9.31	40.83	54.43	-0.997	Cytoplasm
HIPP1	ITBB04	ITBB04Chromosome04_RagTag0027660.g	306	921	32.71	9.25	46.65	58.89	-0.774	Cytoplasm
HIPP1	ITBB04	ITBB04Chromosome11_RagTag0004918.g	478	1437	50.71	9.45	37.71	59.75	-0.861	Cytoplasm
HIPP1	A4041	maker-chr11_4041-snap-gene-690.24-mRNA-1	735	2208	79.38	9.44	40.87	62.19	-0.836	Cytoplasm
HIPP1	A4144	maker-chr11_4144-augustus-gene-60.1-mRNA-1	360	1083	38.55	9.26	42.97	55.44	-0.927	Cytoplasm
HIPP1	A4144	maker-chr12_4144-snap-gene-719.1-mRNA-1	625	1878	66.69	9.33	40.21	58.48	-0.873	Cytoplasm
HIPP1	A4160	maker-chr2_4160-snap-gene-742.4-mRNA-1	570	1713	61.09	9.28	43.21	55.25	-0.946	Cytoplasm
HIPP1	A4011	maker-chr6_4011-snap-gene-697.7-mRNA-1	652	1959	70.15	9.35	40.56	57.71	-0.909	Cytoplasm
HIPP1	A4111	maker-chr6_4111-snap-gene-694.2-mRNA-1	609	1830	64.87	9.3	41.06	53.63	-1.004	Cytoplasm
HIPP1	A4047	maker-LG13-snap-gene-325.27-mRNA-1	519	1560	54.91	9.43	42.81	57.28	-0.819	Cytoplasm
HIPP1	tme204	Manes.04G015400.1.mrna1	362	1089	38.88	9.12	44.12	55.41	-0.945	Cytoplasm
HIPP1	tme204	Manes.04G015400.2.mrna1	369	1110	39.79	9.06	46.3	55.42	-0.918	Cytoplasm
HIPP1	AM560	Manes.04G015400.2.v8.1	367	1104	39.54	9.06	45.45	55.72	-0.902	Cytoplasm
HIPP1	tme204	Manes.11G150800.1.mrna1	373	1122	40.16	9.21	33.93	54.1	-0.993	Cytoplasm
HIPP1	AM560	Manes.11G150800.1.v8.1	366	1101	39.46	9.22	35.26	54.07	-0.973	Cytoplasm
HIPP1	tme204	Manes.11G150900.1.mrna1	372	1119	39.95	9.17	46.7	55.27	-0.994	Cytoplasm
HIPP1	AM560	Manes.11G150900.1.v8.1	372	1119	39.97	9.17	47.88	56.32	-0.98	Cytoplasm
HIPP1	tme204	Manes.11G150900.3.mrna1	322	969	34.43	9.28	48.19	59.32	-0.858	Cytoplasm
HIPP1	w14	MesG_06646.mRNA1	366	1101	39.47	9.18	43.63	51.64	-0.984	Cytoplasm
HIPP1	w14	MesG_24916.mRNA1	366	1101	39.48	9.05	42.12	56.94	-0.939	Cytoplasm
HIPP1	Mianbaomushu	MianbaomushuChromosome04_RagTag0025989.g	333	1002	35.59	8.87	48.06	57.03	-0.847	Cytoplasm
HIPP1	Mianbaomushu	MianbaomushuChromosome04_RagTag0025997.g	314	945	33.43	8.98	43.52	65.48	-0.68	Cytoplasm
HIPP1	Mianbaomushu	MianbaomushuChromosome11_RagTag0004976.g	547	1644	58.38	9.51	43.35	58.28	-0.862	Cytoplasm
HIPP1	NZ199	NZ199Chromosome11_RagTag0004622.g	529	1590	55.98	9.36	37.79	57.32	-0.832	Cytoplasm
HIPP1	SC205	SC205Chromosome04_RagTag0028736.g	307	924	33.01	9.24	47.28	58.66	-0.921	Cytoplasm
HIPP1	SC205	SC205Chromosome11_RagTag0005286.g	529	1590	56.02	9.34	38	57.13	-0.842	Cytoplasm
HIPP1	SC5	SC5Chromosome04_RagTag0022953.g	306	921	32.71	9.25	46.65	58.89	-0.774	Cytoplasm
HIPP1	SC5	SC5Chromosome11_RagTag0003638.g	529	1590	56.05	9.34	38.67	58.05	-0.832	Cytoplasm
HIPP1	SC6068	SC6068Chromosome04_RagTag0023561.g	341	1026	36.45	9.29	45.63	58.83	-0.821	Cytoplasm
HIPP1	SC6068	SC6068Chromosome11_RagTag0004700.g	529	1590	56.02	9.34	37.84	57.32	-0.842	Cytoplasm
HIPP1	SC8	SC8Chromosome11_RagTag0004766.g	485	1458	51.45	9.43	37.62	59.3	-0.881	Cytoplasm
HIPP1	SC9	SC9Chromosome04_RagTag0027566.g	339	1020	36.22	9.19	44.73	59.17	-0.81	Cytoplasm
HIPP1	SC9	SC9Chromosome11_RagTag0005687.g	378	1137	40.52	9.29	36.63	63.44	-0.71	Cytoplasm
HIPP1	Taiyin01	TaiyinChromosome04_RagTag0024187.g	306	921	32.71	9.25	46.65	58.89	-0.774	Cytoplasm
HIPP1	Taiyin01	TaiyinChromosome11_RagTag0004743.g	527	1584	55.88	9.35	39.62	58.27	-0.812	Cytoplasm
HIPP1	tme7	tme7p0_04G00145.1	362	1089	38.88	9.12	44.12	55.41	-0.945	Cytoplasm
HIPP1	tme7	tme7p0_11G01482.2	766	2301	82.44	9.14	41.26	56.87	-0.917	Cytoplasm
HIPP1	Wenchanghongxin	WenchanghongxinChromosome04_RagTag0029049g	360	1083	38.64	9.12	42.58	55.72	-0.937	Cytoplasm
HIPP1	Wenchanghongxin	WenchanghongxinChromosome11_RagTag0005415g	529	1590	56.08	9.34	38.38	57.86	-0.837	Cytoplasm
HIPP1	Yinnizhong	YinnizhongChromosome04_RagTag0020675.g	341	1026	36.43	9.29	46.19	58.83	-0.821	Cytoplasm
HIPP1	Yinnizhong	YinnizhongChromosome11_RagTag0003811.g	529	1590	55.99	9.34	38	57.86	-0.84	Cytoplasm
HIPP1	Yinniyeshengzhong	YnniyeshengzhongChromosome04_RagTag0024894.g	341	1026	36.47	9.32	47.37	58.83	-0.83	Cytoplasm
HIPP1	ZM9781	ZM9781Chromosome04_RagTag0025926g	339	1020	36.22	9.19	44.73	59.17	-0.81	Cytoplasm
HIPP1	ZM9781	ZM9781Chromosome11_RagTag0004798g	624	1875	67.5	9.51	43.28	57.48	-0.922	Cytoplasm
HIPP2	Baxi	BaxiChromosome13_RagTag0007755g	150	453	16.98	9.63	42.79	69.4	-0.574	Cell membrane
HIPP2	Baxi	BaxiChromosome17_RagTag0024534g	179	540	20.58	9.53	46.05	70.22	-0.428	Cell membrane
HIPP2	Baxi	BaxiChromosome17_RagTag0024540g	191	576	21.88	9.55	42.9	72.41	-0.414	Cytoplasm
HIPP2	BC008	BC008Chromosome15_RagTag0033365.g	150	453	16.98	9.63	42.79	69.4	-0.574	Cell membrane
HIPP2	BC008	BC008Chromosome17_RagTag0028204.g	191	576	21.88	9.55	42.9	72.41	-0.414	Cytoplasm
HIPP2	xx048	DescChrA17G00340540.1	150	453	17	9.56	37.79	65.53	-0.567	Cell membrane
HIPP2	xx048	DescChrB15G00546990.1	150	453	16.98	9.63	42.79	69.4	-0.574	Cell membrane
HIPP2	Fuxuan01	FuxuanChromosome15_RagTag0034870.g	150	453	16.98	9.63	42.79	69.4	-0.574	Cell membrane
HIPP2	Fuxuan01	FuxuanChromosome17_RagTag0029485.g	191	576	21.88	9.55	42.9	72.41	-0.414	Cytoplasm
HIPP2	GR4	GR4Chromosome15_RagTag0031711.g	150	453	16.98	9.63	42.79	69.4	-0.574	Cell membrane
HIPP2	GR4	GR4Chromosome17_RagTag0026090.g	191	576	21.88	9.55	42.9	72.41	-0.414	Cytoplasm
HIPP2	HB60	HB60Chromosome15_RagTag0036505.g	150	453	16.98	9.63	42.79	69.4	-0.574	Cell membrane
HIPP2	HB60	HB60Chromosome17_RagTag0030824.g	124	375	14.09	9.38	37.16	67.42	-0.423	Cell membrane
HIPP2	IB003	IB003Chromosome12_RagTag0036569.g	150	453	17	9.56	37.79	65.53	-0.567	Cell membrane
HIPP2	IB003	IB003Chromosome15_RagTag0041148.g	150	453	16.99	9.63	42.42	70.07	-0.572	Cell membrane
HIPP2	IB005	IB005Chromosome13_RagTag0010475.g	150	453	16.98	9.63	42.79	69.4	-0.574	Cell membrane
HIPP2	IB005	IB005Chromosome17_RagTag0031026.g	155	468	17.65	9.4	44.62	74.84	-0.417	Cell membrane
HIPP2	ITBB04	ITBB04Chromosome06_RagTag0007817.g	191	576	21.88	9.55	42.9	72.41	-0.414	Cytoplasm
HIPP2	ITBB04	ITBB04Chromosome15_RagTag0038194.g	150	453	16.98	9.63	42.79	69.4	-0.574	Cell membrane
HIPP2	A4041	maker-chr12_4041-snap-gene-533.12-mRNA-1	191	576	21.88	9.55	42.9	72.41	-0.414	Cytoplasm
HIPP2	A4111	maker-chr12_4111-augustus-gene-563.7-mRNA-1	191	576	21.89	9.53	42.51	72.41	-0.436	Cell membrane
HIPP2	A4144	maker-chr13_4144-snap-gene-534.2-mRNA-1	169	510	19.04	9.64	36.23	72.6	-0.475	Cell membrane
HIPP2	A4160	maker-chr13_4160-snap-gene-492.1-mRNA-1	150	453	16.95	9.56	37.79	67.47	-0.558	Cell membrane
HIPP2	A4111	maker-chr15_4111-augustus-gene-452.18-mRNA-1	191	576	21.88	9.55	42.9	72.41	-0.414	Cytoplasm
HIPP2	A4011	maker-chr18_4011-snap-gene-223.16-mRNA-1	150	453	16.98	9.63	42.79	69.4	-0.574	Cell membrane
HIPP2	A4041	maker-chr18_4041-snap-gene-229.32-mRNA-1	150	453	16.98	9.63	42.79	69.4	-0.574	Cell membrane
HIPP2	A4111	maker-chr18_4111-augustus-gene-231.30-mRNA-1	150	453	16.98	9.63	42.79	69.4	-0.574	Cell membrane
HIPP2	A4160	maker-chr18_4160-snap-gene-233.15-mRNA-1	150	453	17.04	9.63	44.96	66.13	-0.603	Cell membrane
HIPP2	A4011	maker-chr4_4011-snap-gene-79.16-mRNA-1	191	576	21.88	9.55	42.9	72.41	-0.414	Cytoplasm
HIPP2	A4041	maker-chr7_4041-snap-gene-101.16-mRNA-1	191	576	21.89	9.53	42.51	72.41	-0.436	Cell membrane
HIPP2	A4160	maker-chr8_4160-snap-gene-453.7-mRNA-1	191	576	21.88	9.55	42.9	72.41	-0.414	Cytoplasm
HIPP2	A4047	maker-LG07-augustus-gene-276.34-mRNA-1	150	453	17	9.56	37.79	65.53	-0.567	Cell membrane
HIPP2	A4047	maker-LG15-augustus-gene-190.4-mRNA-1	150	453	16.98	9.63	42.79	69.4	-0.574	Cell membrane
HIPP2	A4144	maker-scf00000015-snap-gene-266.28-mRNA-1	150	453	16.98	9.63	42.79	69.4	-0.574	Cell membrane
HIPP2	tme204	Manes.15G126400.1.mrna1	150	453	16.98	9.63	42.79	69.4	-0.574	Cell membrane
HIPP2	AM560	Manes.15G126400.1.v8.1	150	453	16.98	9.63	42.79	69.4	-0.574	Cell membrane
HIPP2	tme204	Manes.17G075300.3.mrna1	150	453	17	9.56	37.79	65.53	-0.567	Cell membrane
HIPP2	AM560	Manes.17G075300.3.v8.1	150	453	17	9.56	37.79	65.53	-0.567	Cell membrane
HIPP2	w14	MesG_13981.mRNA1	150	453	16.98	9.63	42.79	69.4	-0.574	Cell membrane
HIPP2	w14	MesG_17771.mRNA1	150	453	16.9	9.58	39.93	68.13	-0.554	Cell membrane
HIPP2	Mianbaomushu	MianbaomushuChromosome15_RagTag0036347.g	150	453	16.98	9.63	42.79	69.4	-0.574	Cell membrane
HIPP2	Mianbaomushu	MianbaomushuChromosome17_RagTag0030511.g	191	576	21.88	9.55	42.9	72.41	-0.414	Cytoplasm
HIPP2	NZ199	NZ199Chromosome15_RagTag0033713.g	150	453	16.98	9.63	42.79	69.4	-0.574	Cell membrane
HIPP2	NZ199	NZ199Chromosome17_RagTag0028216.g	191	576	21.88	9.55	42.9	72.41	-0.414	Cytoplasm
HIPP2	SC205	SC205Chromosome15_RagTag0040283.g	150	453	16.98	9.63	42.79	69.4	-0.574	Cell membrane
HIPP2	SC205	SC205Chromosome17_RagTag0033843.g	169	510	19	9.54	39.53	72.6	-0.453	Cell membrane
HIPP2	SC5	SC5Chromosome15_RagTag0032490.g	150	453	16.99	9.63	42.42	70.07	-0.572	Cell membrane
HIPP2	SC5	SC5Chromosome17_RagTag0027311.g	169	510	19.01	9.59	37.62	72.6	-0.456	Cell membrane
HIPP2	SC6068	SC6068Chromosome15_RagTag0033100.g	150	453	16.98	9.63	42.79	69.4	-0.574	Cell membrane
HIPP2	SC6068	SC6068Chromosome17_RagTag0027886.g	169	510	19.01	9.59	37.62	72.6	-0.456	Cell membrane
HIPP2	SC8	SC8Chromosome15_RagTag0036060.g	150	453	16.98	9.63	42.79	69.4	-0.574	Cell membrane
HIPP2	SC8	SC8Chromosome17_RagTag0030428.g	169	510	19.01	9.59	37.62	72.6	-0.456	Cell membrane
HIPP2	SC9	SC9Chromosome15_RagTag0038900.g	150	453	16.98	9.63	42.79	69.4	-0.574	Cell membrane
HIPP2	SC9	SC9Chromosome16_RagTag0019679.g	169	510	19.01	9.59	37.62	72.6	-0.456	Cell membrane
HIPP2	Taiyin01	TaiyinChromosome15_RagTag0034169.g	150	453	16.98	9.63	42.79	69.4	-0.574	Cell membrane
HIPP2	Taiyin01	TaiyinChromosome17_RagTag0028744.g	169	510	19.01	9.59	37.62	72.6	-0.456	Cell membrane
HIPP2	tme7	tme7p0_15G01124.1	150	453	17.01	9.68	42.6	69.4	-0.595	Cell membrane
HIPP2	tme7	tme7p0_17G00769.1	150	453	17	9.56	37.79	65.53	-0.567	Cell membrane
HIPP2	Wenchanghongxin	WenchanghongxinChromosome15_RagTag0040677g	150	453	16.98	9.63	42.79	69.4	-0.574	Cell membrane
HIPP2	Wenchanghongxin	WenchanghongxinChromosome17_RagTag0034017g	150	453	16.99	9.49	39.93	65.53	-0.565	Cell membrane
HIPP2	Yinnizhong	YinnizhongChromosome15_RagTag0029487.g	150	453	16.99	9.63	42.42	70.07	-0.572	Cell membrane
HIPP2	Yinnizhong	YinnizhongChromosome17_RagTag0024775.g	150	453	17	9.56	37.79	65.53	-0.567	Cell membrane
HIPP2	Yinniyeshengzhong	YnniyeshengzhongChromosome17_RagTag0029100.g	150	453	16.9	9.58	39.93	68.13	-0.554	Cell membrane
HIPP2	ZM9781	ZM9781Chromosome15_RagTag0036136g	150	453	16.98	9.63	42.79	69.4	-0.574	Cell membrane
HIPP3	Baxi	BaxiChromosome01_RagTag0001312g	134	405	14.74	9.07	41.19	79.18	-0.639	Cytoplasm
HIPP3	Baxi	BaxiChromosome01_RagTag0001313g	134	405	14.63	8.71	43.55	76.19	-0.616	Cytoplasm
HIPP3	Baxi	BaxiChromosome02_RagTag0022648g	129	390	14.28	9.24	26.56	80	-0.649	Cytoplasm
HIPP3	BC008	BC008Chromosome01_RagTag0002325.g	134	405	14.67	8.77	44.39	73.36	-0.605	Cytoplasm
HIPP3	BC008	BC008Chromosome02_RagTag0026401.g	129	390	14.28	9.24	26.56	80	-0.649	Cytoplasm
HIPP3	xx048	DescChrA01G00173230.1	134	405	14.7	8.94	43.76	70.45	-0.667	Cytoplasm
HIPP3	xx048	DescChrB01G00037880.1	134	405	14.7	9.07	41.19	81.34	-0.628	Cell membrane
HIPP3	xx048	DescChrB01G00037910.1	134	405	14.64	8.71	43.55	76.94	-0.6	Cytoplasm
HIPP3	xx048	DescChrB02G00120850.1	129	390	14.28	9.24	26.56	80	-0.649	Cytoplasm
HIPP3	Fuxuan01	FuxuanChromosome01_RagTag0001951.g	134	405	14.6	8.49	45.31	78.43	-0.57	Cytoplasm
HIPP3	Fuxuan01	FuxuanChromosome02_RagTag0027438.g	129	390	14.28	9.24	26.56	80	-0.649	Cytoplasm
HIPP3	GR4	GR4Chromosome01_RagTag0001672.g	134	405	14.62	8.71	44.47	72.61	-0.637	Cell membrane
HIPP3	HB60	HB60Chromosome01_RagTag0001897.g	134	405	14.68	8.94	43.97	73.36	-0.648	Cytoplasm
HIPP3	HB60	HB60Chromosome02_RagTag0028969.g	129	390	14.28	9.24	26.56	80	-0.649	Cytoplasm
HIPP3	IB003	IB003Chromosome01_RagTag0002247.g	134	405	14.7	8.94	43.76	70.45	-0.667	Cytoplasm
HIPP3	IB003	IB003Chromosome02_RagTag0032471.g	129	390	14.28	9.24	26.56	80	-0.649	Cytoplasm
HIPP3	IB005	IB005Chromosome01_RagTag0001874.g	134	405	14.63	9.07	43.97	75.52	-0.647	Cell membrane
HIPP3	IB005	IB005Chromosome02_RagTag0028864.g	129	390	14.28	9.24	26.56	80	-0.649	Cytoplasm
HIPP3	ITBB04	ITBB04Chromosome01_RagTag0001994.g	134	405	14.7	8.94	43.76	70.45	-0.667	Cytoplasm
HIPP3	ITBB04	ITBB04Chromosome02_RagTag0030145.g	129	390	14.28	9.24	26.56	80	-0.649	Cytoplasm
HIPP3	A4011	maker-chr1_4011-augustus-gene-77.23-mRNA-1	134	405	14.7	8.94	44.6	73.36	-0.648	Cytoplasm
HIPP3	A4041	maker-chr1_4041-snap-gene-88.15-mRNA-1	129	390	14.2	9.24	24.19	76.98	-0.671	Cytoplasm
HIPP3	A4160	maker-chr1_4160-augustus-gene-530.9-mRNA-1	134	405	14.67	8.71	43.55	76.94	-0.614	Cytoplasm
HIPP3	A4011	maker-chr2_4011-snap-gene-133.7-mRNA-1	129	390	14.2	9.24	24.19	76.98	-0.671	Cytoplasm
HIPP3	A4111	maker-chr3_4111-augustus-gene-554.0-mRNA-1	134	405	14.7	8.94	44.6	73.36	-0.648	Cytoplasm
HIPP3	A4144	maker-chr3_4144-augustus-gene-737.9-mRNA-1	134	405	14.67	8.71	43.55	76.94	-0.614	Cytoplasm
HIPP3	A4041	maker-chr4_4041-augustus-gene-596.0-mRNA-1	134	405	14.61	8.77	44.6	78.43	-0.575	Cytoplasm
HIPP3	A4111	maker-chr5_4111-snap-gene-43.2-mRNA-1	128	387	14.1	9.24	22.79	77.58	-0.664	Cytoplasm
HIPP3	A4160	maker-chr5_4160-snap-gene-75.7-mRNA-1	129	390	14.2	9.24	24.19	76.98	-0.671	Cytoplasm
HIPP3	A4144	maker-chr8_4144-snap-gene-86.12-mRNA-1	129	390	14.15	9.24	22.5	83.02	-0.563	Cytoplasm
HIPP3	A4047	maker-LG01-augustus-gene-342.35-mRNA-1	134	405	14.7	8.94	44.6	73.36	-0.648	Cytoplasm
HIPP3	A4047	maker-LG01-augustus-gene-382.0-mRNA-1	134	405	14.65	8.94	44.6	75.52	-0.637	Cell membrane
HIPP3	A4047	maker-LG05-augustus-gene-36.8-mRNA-1	129	390	14.18	9.24	25.9	80	-0.617	Cytoplasm
HIPP3	A4047	maker-LG05-snap-gene-68.18-mRNA-1	129	390	14.28	9.24	26.56	80	-0.649	Cytoplasm
HIPP3	tme204	Manes.01G138700.1.mrna1	134	405	14.7	8.94	43.76	70.45	-0.667	Cytoplasm
HIPP3	AM560	Manes.01G138700.1.v8.1	134	405	14.7	8.94	43.76	70.45	-0.667	Cytoplasm
HIPP3	tme204	Manes.02G097000.2.mrna1	129	390	14.28	9.24	26.56	80	-0.649	Cytoplasm
HIPP3	AM560	Manes.02G097000.2.v8.1	129	390	14.28	9.24	26.56	80	-0.649	Cytoplasm
HIPP3	w14	MesG_01632.mRNA1	134	405	14.7	9.07	41.19	81.34	-0.623	Cell membrane
HIPP3	w14	MesG_20832.mRNA1	129	390	14.19	9.38	21.98	76.2	-0.698	Cytoplasm
HIPP3	Mianbaomushu	MianbaomushuChromosome01_RagTag0002131.g	134	405	14.65	8.94	44.6	75.52	-0.637	Cell membrane
HIPP3	Mianbaomushu	MianbaomushuChromosome02_RagTag0028381.g	129	390	14.28	9.24	26.56	80	-0.649	Cytoplasm
HIPP3	NZ199	NZ199Chromosome01_RagTag0001855.g	134	405	14.65	8.71	44.47	72.61	-0.651	Cell membrane
HIPP3	NZ199	NZ199Chromosome02_RagTag0026210.g	129	390	14.28	9.24	26.56	80	-0.649	Cytoplasm
HIPP3	SC205	SC205Chromosome01_RagTag0002448.g	134	405	14.71	8.94	45.03	71.19	-0.651	Cell membrane
HIPP3	SC205	SC205Chromosome02_RagTag0031512.g	129	390	14.28	9.24	26.56	80	-0.649	Cytoplasm
HIPP3	SC5	SC5Chromosome01_RagTag0001522.g	134	405	14.69	8.71	43.62	79.85	-0.575	Cell membrane
HIPP3	SC5	SC5Chromosome02_RagTag0025254.g	163	492	18.05	9.6	36.41	87.85	-0.482	Cytoplasm
HIPP3	SC6068	SC6068Chromosome01_RagTag0002059.g	134	405	14.7	8.94	43.76	70.45	-0.667	Cytoplasm
HIPP3	SC6068	SC6068Chromosome02_RagTag0025820.g	129	390	14.28	9.24	26.56	80	-0.649	Cytoplasm
HIPP3	SC8	SC8Chromosome01_RagTag0001941.g	97	294	10.45	8.7	38.12	84.23	-0.335	Cell membrane
HIPP3	SC8	SC8Chromosome02_RagTag0028290.g	129	390	14.28	9.24	26.56	80	-0.649	Cytoplasm
HIPP3	SC9	SC9Chromosome01_RagTag0001525.g	129	390	14.28	9.24	26.56	80	-0.649	Cytoplasm
HIPP3	SC9	SC9Chromosome01_RagTag0002424.g	134	405	14.7	8.94	43.76	70.45	-0.667	Cytoplasm
HIPP3	Taiyin01	TaiyinChromosome02_RagTag0026556.g	129	390	14.28	9.24	26.56	80	-0.649	Cytoplasm
HIPP3	tme7	tme7p0_01G01249.1	134	405	14.7	8.94	43.76	70.45	-0.667	Cytoplasm
HIPP3	tme7	tme7p0_02G00773.1	129	390	14.28	9.24	26.56	80	-0.649	Cytoplasm
HIPP3	Wenchanghongxin	WenchanghongxinChromosome01_RagTag0002414g	135	408	14.75	8.55	46.55	74.96	-0.616	Cytoplasm
HIPP3	Wenchanghongxin	WenchanghongxinChromosome02_RagTag0031918g	129	390	14.22	8.93	26.56	77.75	-0.68	Cytoplasm
HIPP3	Yinnizhong	YinnizhongChromosome01_RagTag0001358.g	135	408	14.83	8.77	46.76	72.81	-0.669	Cytoplasm
HIPP3	Yinnizhong	YinnizhongChromosome02_RagTag0022927.g	129	390	14.28	9.24	26.56	80	-0.649	Cytoplasm
HIPP3	Yinniyeshengzhong	YnniyeshengzhongChromosome01_RagTag0001975.g	134	405	14.69	8.87	45.39	78.43	-0.617	Cytoplasm
HIPP3	ZM9781	ZM9781Chromosome01_RagTag0001956g	135	408	14.77	8.55	46.13	75.7	-0.607	Cytoplasm
HIPP3	ZM9781	ZM9781Chromosome02_RagTag0028546g	129	390	14.28	9.24	26.56	80	-0.649	Cytoplasm
HIPP4	A4160	augustus-chr13_4160-processed-gene-492.13-mRNA-1	374	1125	40.84	8.57	47.97	52.49	-0.858	Cytoplasm
HIPP4	A4160	augustus-chr18_4160-processed-gene-233.1-mRNA-1	389	1170	42.28	8.76	45.11	61.77	-0.708	Cytoplasm
HIPP4	Baxi	BaxiChromosome13_RagTag0007754g	389	1170	42.3	8.76	45.11	61.52	-0.715	Cytoplasm
HIPP4	Baxi	BaxiChromosome17_RagTag0024528g	297	894	31.87	9.29	45.33	50	-0.697	Cytoplasm
HIPP4	BC008	BC008Chromosome15_RagTag0033363.g	389	1170	42.27	8.76	46.24	61.52	-0.708	Cytoplasm
HIPP4	BC008	BC008Chromosome17_RagTag0028205.g	378	1137	41.33	8.57	48.39	51.93	-0.886	Cytoplasm
HIPP4	xx048	DescChrA15G00587840.1	613	1842	67.64	9.36	41.65	61.92	-0.754	Cytoplasm
HIPP4	xx048	DescChrA17G00340550.1	384	1155	42.05	8.55	46.7	54.17	-0.847	Cytoplasm
HIPP4	xx048	DescChrB15G00547000.1	395	1188	43.05	8.85	43.88	61.57	-0.762	Cytoplasm
HIPP4	Fuxuan01	FuxuanChromosome15_RagTag0034869.g	395	1188	43.05	8.85	43.88	61.57	-0.762	Cytoplasm
HIPP4	Fuxuan01	FuxuanChromosome17_RagTag0029480.g	374	1125	40.84	8.57	47.97	52.49	-0.858	Cytoplasm
HIPP4	GR4	GR4Chromosome15_RagTag0031712.g	389	1170	42.26	8.76	46.24	61.77	-0.701	Cytoplasm
HIPP4	GR4	GR4Chromosome17_RagTag0026082.g	376	1131	41.08	8.57	47.57	52.21	-0.872	Cytoplasm
HIPP4	HB60	HB60Chromosome15_RagTag0036502.g	389	1170	42.27	8.76	46.24	61.52	-0.708	Cytoplasm
HIPP4	IB003	IB003Chromosome12_RagTag0036567.g	374	1125	40.81	8.57	47.34	52.49	-0.851	Cytoplasm
HIPP4	IB003	IB003Chromosome15_RagTag0041144.g	395	1188	43.06	8.85	45	61.09	-0.752	Cytoplasm
HIPP4	IB005	IB005Chromosome13_RagTag0010474.g	389	1170	42.3	8.76	45.11	61.52	-0.715	Cytoplasm
HIPP4	IB005	IB005Chromosome17_RagTag0031000.g	299	900	32.03	9.1	47.51	47.06	-0.737	Cytoplasm
HIPP4	IB005	IB005Chromosome17_RagTag0031021.g	244	735	25.98	9.24	41.22	60.82	-0.605	Cytoplasm
HIPP4	ITBB04	ITBB04Chromosome06_RagTag0007814.g	297	894	31.87	9.29	45.33	50	-0.697	Cytoplasm
HIPP4	ITBB04	ITBB04Chromosome15_RagTag0038201.g	352	1059	37.94	9.55	38.73	62.73	-0.693	Cytoplasm
HIPP4	ITBB04	ITBB04Chromosome17_RagTag0032246.g	376	1131	41.06	8.57	48.16	52.21	-0.865	Cytoplasm
HIPP4	A4041	maker-chr12_4041-augustus-gene-534.8-mRNA-1	338	1017	37.2	8.57	50.34	51.72	-0.884	Cytoplasm
HIPP4	A4144	maker-chr13_4144-snap-gene-534.3-mRNA-1	299	900	32.12	9.29	46.38	49.67	-0.716	Cytoplasm
HIPP4	A4111	maker-chr15_4111-augustus-gene-453.8-mRNA-1	372	1119	40.56	8.57	48.38	52.77	-0.859	Cytoplasm
HIPP4	A4011	maker-chr18_4011-augustus-gene-223.38-mRNA-1	389	1170	42.3	8.76	45.11	61.52	-0.715	Cytoplasm
HIPP4	A4111	maker-chr18_4111-augustus-gene-231.31-mRNA-1	389	1170	42.28	8.76	45.11	61.77	-0.708	Cytoplasm
HIPP4	A4011	maker-chr4_4011-augustus-gene-79.23-mRNA-1	374	1125	40.85	8.57	49.2	52.49	-0.858	Cytoplasm
HIPP4	A4041	maker-chr7_4041-augustus-gene-101.1-mRNA-1	372	1119	40.62	8.57	48.38	52.77	-0.849	Cytoplasm
HIPP4	A4160	maker-chr8_4160-augustus-gene-453.0-mRNA-1	380	1143	41.59	8.57	49.2	51.66	-0.9	Cytoplasm
HIPP4	A4047	maker-LG07-augustus-gene-276.35-mRNA-1	378	1137	41.33	8.57	48.39	51.93	-0.886	Cytoplasm
HIPP4	A4047	maker-LG15-augustus-gene-218.20-mRNA-1	389	1170	42.28	8.76	45.11	61.77	-0.708	Cytoplasm
HIPP4	A4144	maker-scf00000015-augustus-gene-266.38-mRNA-1	390	1173	42.41	8.76	45.51	61.62	-0.715	Cytoplasm
HIPP4	A4041	maker-seq00003060-augustus-gene-0.20-mRNA-1	389	1170	42.3	8.76	45.11	61.52	-0.715	Cytoplasm
HIPP4	tme204	Manes.15G126600.1.mrna1	395	1188	43.03	8.85	45	61.57	-0.755	Cytoplasm
HIPP4	AM560	Manes.15G126600.1.v8.1	395	1188	43.04	8.85	43.88	61.82	-0.756	Cytoplasm
HIPP4	tme204	Manes.17G075400.2.mrna1	384	1155	42.05	8.55	46.7	54.17	-0.847	Cytoplasm
HIPP4	AM560	Manes.17G075400.2.v8.1	388	1167	42.55	8.55	47.12	53.61	-0.875	Cytoplasm
HIPP4	w14	MesG_13982.mRNA1	395	1188	43.1	9.04	44.32	59.11	-0.777	Cytoplasm
HIPP4	w14	MesG_17772.mRNA1	391	1176	42.6	7.64	46.93	53.45	-0.867	Cytoplasm
HIPP4	Mianbaomushu	MianbaomushuChromosome15_RagTag0036344.g	395	1188	43.03	8.85	45	61.57	-0.755	Cytoplasm
HIPP4	Mianbaomushu	MianbaomushuChromosome17_RagTag0030510.g	289	870	31.44	8.93	45.22	57.75	-0.624	Cytoplasm
HIPP4	NZ199	NZ199Chromosome15_RagTag0033711.g	389	1170	42.3	8.76	45.11	61.52	-0.715	Cytoplasm
HIPP4	NZ199	NZ199Chromosome17_RagTag0028210.g	378	1137	41.33	8.57	48.39	51.93	-0.886	Cytoplasm
HIPP4	SC205	SC205Chromosome15_RagTag0040278.g	395	1188	43.03	8.85	45	61.57	-0.755	Cytoplasm
HIPP4	SC205	SC205Chromosome17_RagTag0033838.g	374	1125	40.81	8.57	47.34	52.49	-0.851	Cytoplasm
HIPP4	SC5	SC5Chromosome15_RagTag0032489.g	389	1170	42.27	8.76	46.24	61.52	-0.708	Cytoplasm
HIPP4	SC5	SC5Chromosome17_RagTag0027306.g	376	1131	41.09	8.57	48.79	52.21	-0.872	Cytoplasm
HIPP4	SC6068	SC6068Chromosome15_RagTag0033097.g	395	1188	43.03	8.85	45	61.57	-0.755	Cytoplasm
HIPP4	SC6068	SC6068Chromosome17_RagTag0027922.g	374	1125	40.84	8.57	47.97	52.49	-0.858	Cytoplasm
HIPP4	SC8	SC8Chromosome15_RagTag0036068.g	366	1101	39.57	9.65	41.03	64.32	-0.692	Cytoplasm
HIPP4	SC8	SC8Chromosome17_RagTag0030422.g	374	1125	40.84	8.57	47.97	52.49	-0.858	Cytoplasm
HIPP4	SC9	SC9Chromosome16_RagTag0019680.g	376	1131	41.04	8.57	48.79	52.98	-0.868	Cytoplasm
HIPP4	Taiyin01	TaiyinChromosome15_RagTag0034166.g	389	1170	42.28	8.76	45.11	61.77	-0.708	Cytoplasm
HIPP4	Taiyin01	TaiyinChromosome17_RagTag0028740.g	376	1131	41.09	8.57	48.79	52.21	-0.872	Cytoplasm
HIPP4	tme7	tme7p0_15G01125.1	395	1188	43.03	8.85	45	61.57	-0.755	Cytoplasm
HIPP4	tme7	tme7p0_17G00770.2	384	1155	42.05	8.55	46.7	54.17	-0.847	Cytoplasm
HIPP4	Wenchanghongxin	WenchanghongxinChromosome15_RagTag0040684g	358	1077	38.72	9.63	40.5	62.21	-0.718	Cytoplasm
HIPP4	Wenchanghongxin	WenchanghongxinChromosome17_RagTag0034018g	378	1137	41.33	8.57	48.39	51.93	-0.886	Cytoplasm
HIPP4	Yinnizhong	YinnizhongChromosome15_RagTag0029486.g	389	1170	42.28	8.76	45.11	61.77	-0.708	Cytoplasm
HIPP4	Yinnizhong	YinnizhongChromosome17_RagTag0024776.g	378	1137	41.33	8.57	48.39	51.93	-0.886	Cytoplasm
HIPP4	Yinniyeshengzhong	YnniyeshengzhongChromosome17_RagTag0029101.g	384	1155	41.92	8.1	47.62	51.61	-0.9	Cytoplasm
HIPP4	ZM9781	ZM9781Chromosome15_RagTag0036133g	389	1170	42.27	8.76	46.24	61.52	-0.708	Cytoplasm
HIPP4	ZM9781	ZM9781Chromosome17_RagTag0030569g	274	825	29.78	9.06	45.26	51.31	-0.7	Cytoplasm
HIPP5	A4047	augustus-LG15-processed-gene-20.0-mRNA-1	319	960	35.39	5.95	56.03	56.3	-0.951	Cytoplasm
HIPP5	A4047	augustus-LG17-processed-gene-333.18-mRNA-1	359	1080	40.34	6.53	64.33	59.5	-0.75	Cytoplasm
HIPP5	Baxi	BaxiChromosome10_RagTag0031082g	359	1080	40.23	6.53	62.16	63.84	-0.68	Cytoplasm
HIPP5	Baxi	BaxiChromosome15_RagTag0032627g	350	1053	38.74	6.07	57.44	57.49	-0.8	Cytoplasm
HIPP5	BC008	BC008Chromosome15_RagTag0032585.g	309	930	34.29	6.04	55.47	53.72	-1.003	Cytoplasm
HIPP5	xx048	DescChrA15G00576210.1	311	936	34.52	6.04	55.17	54.31	-0.994	Cytoplasm
HIPP5	xx048	DescChrB15G00535010.1	311	936	34.42	5.86	55.61	54.31	-0.972	Cytoplasm
HIPP5	Fuxuan01	FuxuanChromosome03_RagTag0007053.g	397	1194	44.75	7.22	61.56	61.89	-0.723	Cytoplasm
HIPP5	Fuxuan01	FuxuanChromosome15_RagTag0033983.g	319	960	35.31	5.87	56.52	56.3	-0.948	Cytoplasm
HIPP5	GR4	GR4Chromosome03_RagTag0006208.g	371	1116	41.69	6.56	63.31	63.61	-0.708	Cytoplasm
HIPP5	GR4	GR4Chromosome15_RagTag0030577.g	356	1071	39.4	5.93	57.43	57.61	-0.808	Cytoplasm
HIPP5	IB003	IB003Chromosome03_RagTag0007991.g	371	1116	41.5	6.43	59.98	64.93	-0.656	Cytoplasm
HIPP5	IB003	IB003Chromosome15_RagTag0039918.g	369	1110	40.68	6.22	56.57	61.9	-0.747	Cytoplasm
HIPP5	IB005	IB005Chromosome15_RagTag0035718.g	319	960	35.36	5.87	56.46	56.3	-0.941	Cytoplasm
HIPP5	ITBB04	ITBB04Chromosome03_RagTag0007074.g	272	819	30.38	5.69	53.39	58.82	-0.916	Cytoplasm
HIPP5	ITBB04	ITBB04Chromosome15_RagTag0037067.g	319	960	35.36	5.87	56.46	56.3	-0.941	Cytoplasm
HIPP5	A4111	maker-chr18_4111-snap-gene-13.16-mRNA-1	311	936	34.51	6	55.89	54.31	-0.995	Cytoplasm
HIPP5	A4160	maker-chr18_4160-snap-gene-14.32-mRNA-1	311	936	34.49	5.95	55.61	54.31	-0.984	Cytoplasm
HIPP5	A4160	maker-chr7_4160-snap-gene-654.11-mRNA-1	225	678	25.05	5.13	58.77	50.31	-1.014	Cell membrane
HIPP5	tme204	Manes.03G200250.2.mrna1	291	876	32.33	6.08	53.67	55.67	-0.937	Cytoplasm
HIPP5	AM560	Manes.03G200250.2.v8.1	291	876	32.49	6.17	53.67	58.66	-0.908	Cytoplasm
HIPP5	tme204	Manes.15G008800.1.mrna1	293	882	32.41	6.03	55.83	51.67	-1.014	Cytoplasm
HIPP5	tme204	Manes.15G008800.2.mrna1	309	930	34.26	5.95	55.91	53.72	-0.992	Cytoplasm
HIPP5	AM560	Manes.15G008800.3.v8.1	311	936	34.49	5.95	55.61	54.31	-0.984	Cytoplasm
HIPP5	tme204	Manes.15G008800.5.mrna1	311	936	34.49	5.95	55.61	54.31	-0.984	Cytoplasm
HIPP5	w14	MesG_12852.mRNA1	325	978	35.85	5.95	55.68	54.09	-0.982	Cytoplasm
HIPP5	Mianbaomushu	MianbaomushuChromosome03_RagTag0007337.g	359	1080	40.25	6.56	61.63	61.11	-0.725	Cytoplasm
HIPP5	Mianbaomushu	MianbaomushuChromosome15_RagTag0035219.g	319	960	35.36	5.87	56.46	56.3	-0.941	Cytoplasm
HIPP5	NZ199	NZ199Chromosome03_RagTag0006605.g	333	1002	37.32	5.6	70.02	62.1	-0.688	Cytoplasm
HIPP5	NZ199	NZ199Chromosome15_RagTag0032573.g	311	936	34.52	6.04	55.17	54.31	-0.994	Cytoplasm
HIPP5	SC205	SC205Chromosome03_RagTag0007863.g	359	1080	40.24	6.2	64.72	64.9	-0.655	Cytoplasm
HIPP5	SC5	SC5Chromosome15_RagTag0031361.g	319	960	35.36	5.87	56.46	56.3	-0.941	Cytoplasm
HIPP5	SC6068	SC6068Chromosome03_RagTag0006770.g	359	1080	40.25	6.56	61.63	61.11	-0.725	Cytoplasm
HIPP5	SC6068	SC6068Chromosome15_RagTag0031985.g	309	930	34.21	5.95	55.97	53.72	-0.999	Cytoplasm
HIPP5	SC8	SC8Chromosome03_RagTag0007379.g	371	1116	41.56	6.53	61.85	65.98	-0.646	Cytoplasm
HIPP5	SC8	SC8Chromosome15_RagTag0034952.g	300	903	33.33	5.95	59.68	60.2	-0.917	Cytoplasm
HIPP5	SC9	SC9Chromosome03_RagTag0008110.g	359	1080	40.25	6.56	61.63	61.11	-0.725	Cytoplasm
HIPP5	A4011	snap-chr18_4011-processed-gene-16.46-mRNA-1	311	936	34.52	6.04	55.17	54.31	-0.994	Cytoplasm
HIPP5	A4041	snap-chr18_4041-processed-gene-21.8-mRNA-1	311	936	34.51	6	55.89	54.31	-0.995	Cytoplasm
HIPP5	A4144	snap-scf00000015-processed-gene-17.29-mRNA-1	311	936	34.49	5.95	55.61	54.31	-0.984	Cytoplasm
HIPP5	Taiyin01	TaiyinChromosome03_RagTag0007053.g	359	1080	40.25	6.56	61.63	61.11	-0.725	Cytoplasm
HIPP5	Taiyin01	TaiyinChromosome15_RagTag0033101.g	309	930	34.21	5.95	55.97	53.72	-0.999	Cytoplasm
HIPP5	Wenchanghongxin	WenchanghongxinChromosome03_RagTag0007995g	331	996	37.03	5.95	65.82	58.64	-0.744	Cytoplasm
HIPP5	Wenchanghongxin	WenchanghongxinChromosome05_RagTag0026724g	309	930	34.26	5.95	55.91	53.72	-0.992	Cytoplasm
HIPP5	Yinnizhong	YinnizhongChromosome03_RagTag0005760.g	359	1080	40.25	6.56	61.63	61.11	-0.725	Cytoplasm
HIPP5	Yinnizhong	YinnizhongChromosome15_RagTag0028387.g	309	930	34.29	6.04	55.47	53.72	-1.003	Cytoplasm
HIPP5	Yinniyeshengzhong	YnniyeshengzhongChromosome15_RagTag0033623.g	325	978	35.82	5.86	59.09	54.68	-0.97	Cytoplasm
HIPP5	ZM9781	ZM9781Chromosome03_RagTag0007202g	359	1080	40.25	6.56	61.63	61.11	-0.725	Cytoplasm
HIPP5	ZM9781	ZM9781Chromosome15_RagTag0034951g	299	900	33.24	6.04	56.99	56.15	-0.967	Cytoplasm
HIPP6	Baxi	BaxiChromosome09_RagTag0009226g	184	555	20.46	8.78	53.79	86.79	-0.306	Cytoplasm
HIPP6	BC008	BC008Chromosome09_RagTag0011816.g	213	642	24.09	5.73	59.81	74.04	-0.747	Cytoplasm
HIPP6	xx048	DescChrA08G00008470.1	258	777	29.65	5.27	60.06	68.6	-1.138	Cytoplasm
HIPP6	xx048	DescChrA09G00219760.1	261	786	29.96	5.69	56.9	67.89	-1.046	Cytoplasm
HIPP6	xx048	DescChrB08G00077700.1	262	789	30.16	5.18	61.78	67.56	-1.175	Cytoplasm
HIPP6	xx048	DescChrB09G00242770.1	268	807	30.76	5.71	60.35	65.37	-1.073	Cytoplasm
HIPP6	Fuxuan01	FuxuanChromosome09_RagTag0012216.g	176	531	19.58	8.92	57.82	83.01	-0.347	Cytoplasm
HIPP6	GR4	GR4Chromosome09_RagTag0010489.g	216	651	24.68	6.85	56.29	69.86	-0.876	Cytoplasm
HIPP6	IB003	IB003Chromosome09_RagTag0014189.g	156	471	17.71	8.45	41.46	73.78	-0.433	Cytoplasm
HIPP6	IB005	IB005Chromosome09_RagTag0012727.g	235	708	26.78	8.72	53.89	82.43	-0.584	Cytoplasm
HIPP6	ITBB04	ITBB04Chromosome09_RagTag0012794.g	277	834	32.07	6.17	58.17	65.02	-1.088	Cytoplasm
HIPP6	A4041	maker-chr2_4041-snap-gene-453.4-mRNA-1	193	582	21.91	5.78	49.28	72.12	-0.824	Cytoplasm
HIPP6	A4111	maker-chr6_4111-snap-gene-427.1-mRNA-1	172	519	19.24	8.85	55.39	84.36	-0.398	Cytoplasm
HIPP6	A4111	maker-chr7_4111-snap-gene-718.7-mRNA-1	181	546	20.27	8.63	51.4	87.68	-0.347	Cytoplasm
HIPP6	A4047	maker-LG02-augustus-gene-114.2-mRNA-1	236	711	26.77	5.57	46.99	73.77	-0.858	Cytoplasm
HIPP6	tme204	Manes.08G069932.1.mrna1	262	789	30.2	5.18	63	66.07	-1.205	Cytoplasm
HIPP6	AM560	Manes.08G069932.1.v8.1	262	789	30.16	5.18	61.78	67.56	-1.175	Cytoplasm
HIPP6	tme204	Manes.09G082500.1.mrna1	262	789	30.09	5.57	57.96	67.63	-1.056	Cytoplasm
HIPP6	AM560	Manes.09G082500.1.v8.1	268	807	30.76	5.71	60.35	65.37	-1.073	Cytoplasm
HIPP6	Mianbaomushu	MianbaomushuChromosome09_RagTag0012733.g	177	534	19.64	8.92	56.04	83.11	-0.335	Cytoplasm
HIPP6	SC5	SC5Chromosome03_RagTag0004801.g	178	537	19.86	5.85	45.23	83.03	-0.485	Cytoplasm
HIPP6	SC6068	SC6068Chromosome09_RagTag0011379.g	231	696	26.31	8.38	54.08	81.34	-0.595	Cytoplasm
HIPP6	SC9	SC9Chromosome15_RagTag0039364.g	179	540	20.03	8.69	52.36	84.3	-0.392	Cytoplasm
HIPP6	Taiyin01	TaiyinChromosome08_RagTag0015428.g	183	552	20.66	6.21	43.96	80.77	-0.535	Cytoplasm
HIPP6	tme7	tme7p0_S03054.1	258	777	29.76	5.27	67.72	62.64	-1.13	Cytoplasm
HIPP6	tme7	tme7p0_S03803.1	262	789	30.16	5.18	61.78	67.56	-1.175	Cytoplasm
HIPP6	Wenchanghongxin	WenchanghongxinChromosome09_RagTag0013892g	172	519	19.24	8.85	55.39	84.36	-0.398	Cytoplasm
HIPP6	Yinniyeshengzhong	YnniyeshengzhongChromosome09_RagTag0012097.g	273	822	31.6	5.35	68.17	69.52	-0.973	Cytoplasm
HIPP7	Baxi	BaxiChromosome02_RagTag0021611g	220	663	25.31	9.21	29.14	75.32	-0.382	Cell membrane
HIPP7	Baxi	BaxiChromosome06_RagTag0005896g	175	528	20.36	8.83	21.81	67.31	-0.543	Cell membrane
HIPP7	xx048	DescChrA02G00185970.1	221	666	25.44	9.21	28.92	74.98	-0.372	Cell membrane
HIPP7	xx048	DescChrB02G00111060.1	220	663	25.31	9.21	29.14	75.32	-0.382	Cell membrane
HIPP7	GR4	GR4Chromosome01_RagTag0000433.g	175	528	20.34	8.82	18.54	67.31	-0.54	Cell membrane
HIPP7	HB60	HB60Chromosome13_RagTag0010125.g	175	528	20.39	8.84	21.95	67.31	-0.547	Cell membrane
HIPP7	IB003	IB003Chromosome02_RagTag0031466.g	220	663	25.31	9.21	29.14	75.32	-0.382	Cell membrane
HIPP7	IB005	IB005Chromosome02_RagTag0027892.g	220	663	25.31	9.21	29.14	75.32	-0.382	Cell membrane
HIPP7	IB005	IB005Chromosome13_RagTag0009687.g	175	528	20.36	8.83	21.81	67.31	-0.543	Cell membrane
HIPP7	A4011	maker-chr1_4011-snap-gene-42.10-mRNA-1	175	528	20.25	8.66	21.7	69.54	-0.513	Cell membrane
HIPP7	A4160	maker-chr1_4160-snap-gene-13.19-mRNA-1	175	528	20.33	8.89	21.33	66.74	-0.564	Cell membrane
HIPP7	A4160	maker-chr17_4160-snap-gene-142.1-mRNA-1	217	654	25.1	8.94	27.58	74.52	-0.424	Cell membrane
HIPP7	A4041	maker-chr4_4041-snap-gene-18.2-mRNA-1	175	528	20.25	8.66	21.7	69.54	-0.513	Cell membrane
HIPP7	A4144	maker-chr6_4144-snap-gene-246.0-mRNA-1	220	663	25.31	9.21	29.14	75.32	-0.382	Cell membrane
HIPP7	A4111	maker-chr7_4111-snap-gene-219.15-mRNA-1	175	528	20.25	8.66	21.7	69.54	-0.513	Cell membrane
HIPP7	A4047	maker-ctg000207-augustus-gene-5.8-mRNA-1	220	663	25.31	9.21	29.14	75.32	-0.382	Cell membrane
HIPP7	A4111	maker-scf00000000-augustus-gene-17.1-mRNA-1	220	663	25.31	9.21	29.14	75.32	-0.382	Cell membrane
HIPP7	A4041	maker-scf00000018-snap-gene-10.1-mRNA-1	220	663	25.31	9.21	29.14	75.32	-0.382	Cell membrane
HIPP7	A4011	maker-scf00000018-snap-gene-7.1-mRNA-1	220	663	25.31	9.21	29.14	75.32	-0.382	Cell membrane
HIPP7	tme204	Manes.01G000341.1.mrna1	175	528	20.36	8.83	21.81	67.31	-0.543	Cell membrane
HIPP7	AM560	Manes.01G000341.1.v8.1	175	528	20.36	8.83	21.81	67.31	-0.543	Cell membrane
HIPP7	tme204	Manes.01G000341.2.mrna1	137	414	15.87	8.56	21.49	65.99	-0.565	Cell membrane
HIPP7	tme204	Manes.02G000100.2.mrna1	220	663	25.31	9.21	29.14	75.32	-0.382	Cell membrane
HIPP7	AM560	Manes.02G000100.2.v8.1	220	663	25.31	9.21	29.14	75.32	-0.382	Cell membrane
HIPP7	w14	MesG_00023.mRNA1	175	528	20.28	8.66	21.33	67.31	-0.518	Cell membrane
HIPP7	w14	MesG_19889.mRNA1	178	537	20.57	9.07	20.48	67.87	-0.515	Cell membrane
HIPP7	Mianbaomushu	MianbaomushuChromosome02_RagTag0027489.g	220	663	25.31	9.21	29.14	75.32	-0.382	Cell membrane
HIPP7	SC5	SC5Chromosome02_RagTag0024404.g	220	663	25.31	9.21	29.14	75.32	-0.382	Cell membrane
HIPP7	SC9	SC9Chromosome02_RagTag0029511.g	220	663	25.31	9.21	29.14	75.32	-0.382	Cell membrane
HIPP7	Taiyin01	TaiyinChromosome02_RagTag0025607.g	220	663	25.31	9.21	29.14	75.32	-0.382	Cell membrane
HIPP7	Taiyin01	TaiyinChromosome13_RagTag0009725.g	175	528	20.36	8.83	21.81	67.31	-0.543	Cell membrane
HIPP7	tme7	tme7p0_S03691.1	178	537	20.54	9.07	20.48	68.43	-0.484	Cell membrane
HIPP7	tme7	tme7p0_S04009.1	175	528	20.36	8.83	21.81	67.31	-0.543	Cell membrane
HIPP7	Wenchanghongxin	WenchanghongxinChromosome02_RagTag0030953g	220	663	25.31	9.21	29.14	75.32	-0.382	Cell membrane
HIPP7	Yinniyeshengzhong	YnniyeshengzhongChromosome02_RagTag0026294.g	220	663	25.32	9.21	29.14	75.32	-0.395	Cell membrane
HIPP7	ZM9781	ZM9781Chromosome02_RagTag0027572g	220	663	25.31	9.21	29.14	75.32	-0.382	Cell membrane
HIPP8	Baxi	BaxiChromosome14_RagTag0015749g	134	405	15.31	8.94	40.58	74.85	-0.929	Cytoplasm
HIPP8	BC008	BC008Chromosome14_RagTag0020200.g	134	405	15.31	8.94	40.58	74.85	-0.929	Cytoplasm
HIPP8	xx048	DescChrB14G00719610.1	134	405	15.31	8.94	40.58	74.85	-0.929	Cytoplasm
HIPP8	Fuxuan01	FuxuanChromosome14_RagTag0020977.g	134	405	15.31	8.94	40.58	74.85	-0.929	Cytoplasm
HIPP8	GR4	GR4Chromosome14_RagTag0017677.g	235	708	26.67	9.16	38.7	84.55	-0.539	Cytoplasm
HIPP8	HB60	HB60Chromosome14_RagTag0022403.g	235	708	26.67	9.16	38.7	84.55	-0.539	Cytoplasm
HIPP8	IB003	IB003Chromosome14_RagTag0025242.g	134	405	15.31	8.94	40.58	74.85	-0.929	Cytoplasm
HIPP8	IB005	IB005Chromosome14_RagTag0022061.g	134	405	15.31	8.94	40.58	74.85	-0.929	Cytoplasm
HIPP8	ITBB04	ITBB04Chromosome14_RagTag0023409.g	134	405	15.31	8.94	40.58	74.85	-0.929	Cytoplasm
HIPP8	A4144	maker-chr12_4144-snap-gene-33.3-mRNA-1	184	555	20.68	8.95	32.58	85.22	-0.651	Cytoplasm
HIPP8	A4011	maker-chr14_4011-snap-gene-65.15-mRNA-1	184	555	20.68	8.95	32.58	85.22	-0.651	Cytoplasm
HIPP8	A4111	maker-chr14_4111-snap-gene-74.3-mRNA-1	184	555	20.68	8.95	32.58	85.22	-0.651	Cytoplasm
HIPP8	A4160	maker-chr15_4160-snap-gene-87.29-mRNA-1	184	555	20.7	9.05	32.47	85.22	-0.653	Cytoplasm
HIPP8	A4144	maker-chr18_4144-augustus-gene-27.6-mRNA-1	134	405	15.31	8.94	40.58	74.85	-0.929	Cytoplasm
HIPP8	A4041	maker-chr5_4041-snap-gene-197.2-mRNA-1	184	555	20.68	8.95	32.58	85.22	-0.651	Cytoplasm
HIPP8	tme204	Manes.14G021900.5.mrna1	134	405	15.31	8.94	40.58	74.85	-0.929	Cytoplasm
HIPP8	AM560	Manes.14G021900.5.v8.1	134	405	15.31	8.94	40.58	74.85	-0.929	Cytoplasm
HIPP8	w14	MesG_10981.mRNA1	134	405	15.29	8.94	41	74.1	-0.931	Cytoplasm
HIPP8	Mianbaomushu	MianbaomushuChromosome14_RagTag0021717.g	218	657	24.64	9.25	39.73	87.57	-0.523	Cytoplasm
HIPP8	NZ199	NZ199Chromosome14_RagTag0020094.g	184	555	20.68	8.95	32.58	85.22	-0.651	Cytoplasm
HIPP8	SC205	SC205Chromosome14_RagTag0024334.g	134	405	15.31	8.94	40.58	74.85	-0.929	Cytoplasm
HIPP8	SC5	SC5Chromosome14_RagTag0018462.g	134	405	15.31	8.94	40.58	74.85	-0.929	Cytoplasm
HIPP8	SC6068	SC6068Chromosome14_RagTag0019465.g	134	405	15.31	8.94	40.58	74.85	-0.929	Cytoplasm
HIPP8	SC9	SC9Chromosome14_RagTag0023410.g	184	555	20.77	8.94	33.4	85.22	-0.67	Cytoplasm
HIPP8	Taiyin01	TaiyinChromosome14_RagTag0020328.g	201	606	22.71	8.81	31.98	81.89	-0.659	Cytoplasm
HIPP8	tme7	tme7p0_14G00189.1	134	405	15.31	8.94	40.58	74.85	-0.929	Cytoplasm
HIPP8	Wenchanghongxin	WenchanghongxinChromosome14_RagTag0024440g	134	405	15.31	8.94	40.58	74.85	-0.929	Cytoplasm
HIPP8	Yinnizhong	YinnizhongChromosome05_RagTag0020125.g	201	606	22.71	8.81	31.98	81.89	-0.659	Cytoplasm
HIPP8	Yinniyeshengzhong	YnniyeshengzhongChromosome14_RagTag0020890.g	184	555	20.68	9.05	30.4	87.34	-0.643	Cytoplasm
HIPP8	ZM9781	ZM9781Chromosome14_RagTag0021643g	134	405	15.31	8.94	40.58	74.85	-0.929	Cytoplasm
HIPP9	Baxi	BaxiChromosome01_RagTag0001056g	146	441	16.32	9.58	48.93	69.25	-0.452	Cell membrane
HIPP9	BC008	BC008Chromosome01_RagTag0002103.g	146	441	16.32	9.58	48.93	69.25	-0.452	Cell membrane
HIPP9	xx048	DescChrB01G00035720.1	146	441	16.32	9.58	48.93	69.25	-0.452	Cell membrane
HIPP9	Fuxuan01	FuxuanChromosome02_RagTag0027465.g	146	441	16.32	9.56	41.24	68.63	-0.373	Cell membrane
HIPP9	IB005	IB005Chromosome01_RagTag0001670.g	146	441	16.32	9.58	48.93	69.25	-0.452	Cell membrane
HIPP9	IB005	IB005Chromosome02_RagTag0028621.g	146	441	16.32	9.56	41.24	68.63	-0.373	Cell membrane
HIPP9	A4041	maker-chr1_4041-augustus-gene-101.45-mRNA-1	146	441	16.32	9.47	37.93	68.63	-0.373	Cell membrane
HIPP9	A4160	maker-chr1_4160-snap-gene-516.20-mRNA-1	146	441	16.29	9.58	47.76	69.25	-0.449	Cell membrane
HIPP9	A4011	maker-chr2_4011-augustus-gene-72.11-mRNA-1	146	441	16.32	9.47	37.93	68.63	-0.373	Cell membrane
HIPP9	A4111	maker-chr5_4111-augustus-gene-50.24-mRNA-1	146	441	16.32	9.47	37.93	68.63	-0.373	Cell membrane
HIPP9	A4160	maker-chr5_4160-augustus-gene-63.34-mRNA-1	146	441	16.35	9.56	40.7	68.63	-0.391	Cell membrane
HIPP9	A4144	maker-chr8_4144-augustus-gene-250.29-mRNA-1	146	441	16.32	9.56	41.24	68.63	-0.373	Cell membrane
HIPP9	A4047	maker-LG01-snap-gene-365.12-mRNA-1	146	441	16.32	9.58	48.93	69.25	-0.452	Cell membrane
HIPP9	tme204	Manes.01G115000.1.mrna1	146	441	16.32	9.58	48.93	69.25	-0.452	Cell membrane
HIPP9	AM560	Manes.01G115000.1.v8.1	146	441	16.32	9.58	48.93	69.25	-0.452	Cell membrane
HIPP9	tme204	Manes.02G074200.1.mrna1	146	441	16.32	9.56	41.24	68.63	-0.373	Cell membrane
HIPP9	AM560	Manes.02G074200.1.v8.1	146	441	16.32	9.56	41.24	68.63	-0.373	Cell membrane
HIPP9	w14	MesG_01424.mRNA1	146	441	16.3	9.61	49.51	69.25	-0.465	Cell membrane
HIPP9	Mianbaomushu	MianbaomushuChromosome01_RagTag0001912.g	146	441	16.32	9.58	48.93	69.25	-0.452	Cell membrane
HIPP9	NZ199	NZ199Chromosome01_RagTag0001671.g	146	441	16.32	9.58	48.93	69.25	-0.452	Cell membrane
HIPP9	SC6068	SC6068Chromosome04_RagTag0024714.g	146	441	16.32	9.56	41.24	68.63	-0.373	Cell membrane
HIPP9	SC9	SC9Chromosome02_RagTag0030458.g	146	441	16.34	9.56	38.47	68.63	-0.392	Cell membrane
HIPP9	Taiyin01	TaiyinChromosome02_RagTag0026333.g	146	441	16.35	9.56	40.7	68.63	-0.391	Cell membrane
HIPP9	tme7	tme7p0_01G01064.1	146	441	16.32	9.58	48.93	69.25	-0.452	Cell membrane
HIPP9	tme7	tme7p0_S00074.1	146	441	16.35	9.58	41.31	68.63	-0.377	Cell membrane
HIPP9	Wenchanghongxin	WenchanghongxinChromosome02_RagTag0031661g	146	441	16.32	9.56	41.24	68.63	-0.373	Cell membrane
HIPP9	Yinnizhong	YinnizhongChromosome01_RagTag0001215.g	146	441	16.32	9.58	48.93	69.25	-0.452	Cell membrane
HIPP10	BC008	BC008Chromosome14_RagTag0020239.g	171	516	19.23	8.82	42.3	77.02	-0.198	Cytoplasm
HIPP10	xx048	DescChrA14G00681260.1	171	516	19.23	8.82	42.3	77.02	-0.198	Cytoplasm
HIPP10	Fuxuan01	FuxuanChromosome14_RagTag0021013.g	171	516	19.23	8.82	42.3	77.02	-0.198	Cytoplasm
HIPP10	GR4	GR4Chromosome14_RagTag0017696.g	171	516	19.23	8.82	42.3	77.02	-0.198	Cytoplasm
HIPP10	HB60	HB60Chromosome14_RagTag0022442.g	171	516	19.23	8.82	42.3	77.02	-0.198	Cytoplasm
HIPP10	IB003	IB003Chromosome14_RagTag0025267.g	171	516	19.23	8.82	42.3	77.02	-0.198	Cytoplasm
HIPP10	IB005	IB005Chromosome14_RagTag0022104.g	137	414	15.31	7.01	38.52	77.59	-0.224	Cytoplasm
HIPP10	IB005	IB005Chromosome14_RagTag0022170.g	141	426	15.79	7.71	40.39	72.62	-0.17	Cell membrane
HIPP10	ITBB04	ITBB04Chromosome14_RagTag0023435.g	171	516	19.2	8.99	40.39	78.71	-0.153	Cytoplasm
HIPP10	A4144	maker-chr18_4144-augustus-gene-30.28-mRNA-1	171	516	19.23	8.82	42.3	77.02	-0.198	Cytoplasm
HIPP10	A4144	maker-chr18_4144-augustus-gene-66.3-mRNA-1	171	516	19.25	8.81	40.45	77.02	-0.187	Cytoplasm
HIPP10	A4047	maker-LG16-augustus-gene-24.2-mRNA-1	171	516	19.23	8.82	42.3	77.02	-0.198	Cytoplasm
HIPP10	tme204	Manes.14G025900.4.mrna1	135	408	15.1	7.01	35.68	78.74	-0.236	Cytoplasm
HIPP10	AM560	Manes.14G025900.5.v8.1	171	516	19.2	8.99	40.39	78.71	-0.153	Cytoplasm
HIPP10	tme204	Manes.14G025900.7.mrna1	171	516	19.23	8.82	42.3	77.02	-0.198	Cytoplasm
HIPP10	w14	MesG_11023.mRNA1	137	414	15.31	7.01	38.52	77.59	-0.224	Cytoplasm
HIPP10	Mianbaomushu	MianbaomushuChromosome05_RagTag0024595.g	171	516	19.23	8.82	42.3	77.02	-0.198	Cytoplasm
HIPP10	NZ199	NZ199Chromosome14_RagTag0020140.g	137	414	15.31	7.01	38.52	77.59	-0.224	Cytoplasm
HIPP10	SC5	SC5Chromosome14_RagTag0018481.g	171	516	19.2	8.99	40.39	78.71	-0.153	Cytoplasm
HIPP10	SC6068	SC6068Chromosome14_RagTag0019488.g	137	414	15.31	7.01	38.52	77.59	-0.224	Cytoplasm
HIPP10	SC8	SC8Chromosome14_RagTag0021458.g	171	516	19.23	8.82	42.3	77.02	-0.198	Cytoplasm
HIPP10	SC9	SC9Chromosome14_RagTag0023435.g	137	414	15.31	7.01	38.52	77.59	-0.224	Cytoplasm
HIPP10	A4011	snap-chr14_4011-processed-gene-71.0-mRNA-1	162	489	18.1	8.91	36.78	84.88	-0.089	Cytoplasm
HIPP10	A4041	snap-chr14_4041-processed-gene-71.7-mRNA-1	162	489	18.1	8.91	36.78	84.88	-0.089	Cytoplasm
HIPP10	A4111	snap-chr14_4111-processed-gene-80.8-mRNA-1	162	489	18.1	8.91	36.78	84.88	-0.089	Cytoplasm
HIPP10	A4160	snap-chr15_4160-processed-gene-49.28-mRNA-1	162	489	18.19	8.37	39.98	82.47	-0.169	Cytoplasm
HIPP10	Taiyin01	TaiyinChromosome14_RagTag0020356.g	171	516	19.23	8.82	42.3	77.02	-0.198	Cytoplasm
HIPP10	tme7	tme7p0_14G00226.1	171	516	19.14	8.93	41.85	78.71	-0.131	Cytoplasm
HIPP10	Wenchanghongxin	WenchanghongxinChromosome14_RagTag0024478g	171	516	19.23	8.82	42.3	77.02	-0.198	Cytoplasm
HIPP10	Yinnizhong	YinnizhongChromosome05_RagTag0020144.g	171	516	19.23	8.82	42.3	77.02	-0.198	Cytoplasm
HIPP10	Yinniyeshengzhong	YnniyeshengzhongChromosome14_RagTag0020925.g	137	414	15.29	7.01	37.32	78.32	-0.199	Cytoplasm
HIPP11	A4111	augustus-chr14_4111-processed-gene-62.12-mRNA-1	291	876	32.71	5.6	60.36	52.89	-1.215	Cytoplasm
HIPP11	A4047	augustus-LG16-processed-gene-42.22-mRNA-1	255	768	28.53	5.81	52.47	53.1	-1.178	Cytoplasm
HIPP11	A4047	augustus-LG16-processed-gene-78.48-mRNA-1	250	753	28.42	5.75	59.56	56.88	-1.096	Cytoplasm
HIPP11	Baxi	BaxiChromosome14_RagTag0016282g	222	669	25.36	5.98	62.79	57.88	-1.009	Cytoplasm
HIPP11	BC008	BC008Chromosome14_RagTag0020438.g	291	876	32.71	5.6	60.36	52.89	-1.215	Cytoplasm
HIPP11	xx048	DescChrA14G00683780.1	340	1023	38.41	5.67	64.43	51.88	-1.264	Cytoplasm
HIPP11	xx048	DescChrB14G00722370.1	340	1023	38.44	5.67	63.86	53.03	-1.251	Cytoplasm
HIPP11	Fuxuan01	FuxuanChromosome14_RagTag0021251.g	350	1053	39.45	6.5	60.15	57.6	-1.173	Cytoplasm
HIPP11	GR4	GR4Chromosome14_RagTag0017937.g	291	876	32.79	5.52	60.82	53.88	-1.218	Cytoplasm
HIPP11	HB60	HB60Chromosome14_RagTag0022713.g	291	876	32.68	5.6	60.65	52.23	-1.224	Cytoplasm
HIPP11	IB003	IB003Chromosome14_RagTag0025572.g	291	876	32.71	5.6	60.36	52.89	-1.215	Cytoplasm
HIPP11	IB005	IB005Chromosome14_RagTag0022404.g	291	876	32.71	5.6	60.36	52.89	-1.215	Cytoplasm
HIPP11	ITBB04	ITBB04Chromosome14_RagTag0023682.g	291	876	32.74	5.6	59.7	54.23	-1.2	Cytoplasm
HIPP11	A4011	maker-chr14_4011-augustus-gene-109.24-mRNA-1	291	876	32.71	5.6	60.36	52.89	-1.215	Cytoplasm
HIPP11	A4041	maker-chr14_4041-augustus-gene-59.5-mRNA-1	291	876	32.71	5.6	60.36	52.89	-1.215	Cytoplasm
HIPP11	A4160	maker-chr15_4160-snap-gene-69.13-mRNA-1	257	774	29.61	8.69	64	58.72	-1.116	Cytoplasm
HIPP11	A4144	maker-chr17_4144-augustus-gene-339.5-mRNA-1	318	957	36.12	5.46	64.75	53.62	-1.277	Cytoplasm
HIPP11	A4144	maker-chr18_4144-augustus-gene-87.8-mRNA-1	350	1053	39.45	6.5	60.15	57.6	-1.173	Cytoplasm
HIPP11	A4160	maker-chr4_4160-augustus-gene-32.6-mRNA-1	330	993	37.55	6.07	58.11	55.21	-0.969	Cytoplasm
HIPP11	tme204	Manes.14G049200.1.mrna1	340	1023	38.44	5.67	63.86	53.03	-1.251	Cytoplasm
HIPP11	AM560	Manes.14G049200.1.v8.1	340	1023	38.41	5.67	64.43	51.88	-1.264	Cytoplasm
HIPP11	tme204	Manes.14G049200.2.mrna1	326	981	36.88	5.84	63.28	55	-1.208	Cytoplasm
HIPP11	w14	MesG_11269.mRNA1	333	1002	37.84	5.56	66.42	52.37	-1.274	Cytoplasm
HIPP11	w14	MesG_30067.mRNA1	331	996	37.8	5.57	63.04	55.35	-1.258	Cytoplasm
HIPP11	NZ199	NZ199Chromosome14_RagTag0020350.g	253	762	28.75	5.64	59.95	58.14	-1.061	Cytoplasm
HIPP11	SC205	SC205Chromosome14_RagTag0024689.g	291	876	32.74	5.6	59.7	54.23	-1.2	Cytoplasm
HIPP11	SC5	SC5Chromosome14_RagTag0018723.g	291	876	32.74	5.6	59.7	54.23	-1.2	Cytoplasm
HIPP11	SC6068	SC6068Chromosome14_RagTag0019722.g	291	876	32.71	5.6	60.36	52.89	-1.215	Cytoplasm
HIPP11	SC9	SC9Chromosome14_RagTag0023680.g	291	876	32.77	5.52	61.48	52.54	-1.234	Cytoplasm
HIPP11	Taiyin01	TaiyinChromosome14_RagTag0020589.g	291	876	32.74	5.6	59.7	54.23	-1.2	Cytoplasm
HIPP11	tme7	tme7p0_14G00456.1	381	1146	43.59	5.76	61.15	56.01	-0.94	Cytoplasm
HIPP11	Wenchanghongxin	WenchanghongxinChromosome14_RagTag0024685g	330	993	37.57	6.07	57.52	56.39	-0.955	Cytoplasm
HIPP11	Wenchanghongxin	WenchanghongxinChromosome14_RagTag0024686g	337	1014	38.39	6.22	57.45	54.07	-0.936	Cytoplasm
HIPP11	Yinniyeshengzhong	YnniyeshengzhongChromosome14_RagTag0021165.g	317	954	36.23	6.28	60.72	53.15	-1.074	Cytoplasm
HIPP11	ZM9781	ZM9781Chromosome14_RagTag0021942g	306	921	34.67	6.12	59.94	52.84	-1.085	Cytoplasm
HIPP12	Baxi	BaxiChromosome15_RagTag0032713g	309	930	33.65	9.1	39.16	64.63	-0.675	Cytoplasm
HIPP12	BC008	BC008Chromosome15_RagTag0032638.g	279	840	30.2	9.07	41.69	56.56	-0.786	Cytoplasm
HIPP12	xx048	DescChrA15G00576610.1	340	1023	37.18	8.71	42	60.47	-0.703	Cytoplasm
HIPP12	xx048	DescChrB15G00535470.1	340	1023	37.17	8.81	40.86	60.47	-0.703	Cytoplasm
HIPP12	Fuxuan01	FuxuanChromosome15_RagTag0034017.g	279	840	30.23	9.07	40.62	56.2	-0.795	Cytoplasm
HIPP12	GR4	GR4Chromosome15_RagTag0030627.g	269	810	29.16	9.4	41.25	55.72	-0.786	Cytoplasm
HIPP12	HB60	HB60Chromosome15_RagTag0035369.g	250	753	27.48	9.01	38.84	59.96	-0.738	Cytoplasm
HIPP12	HB60	HB60Chromosome15_RagTag0035384.g	247	744	26.56	8.59	36.77	59.88	-0.661	Cytoplasm
HIPP12	IB003	IB003Chromosome15_RagTag0040021.g	279	840	30.11	9.08	42.77	55.16	-0.817	Cytoplasm
HIPP12	IB005	IB005Chromosome15_RagTag0035772.g	267	804	29.12	9.46	38.88	64.61	-0.778	Cytoplasm
HIPP12	ITBB04	ITBB04Chromosome15_RagTag0037127.g	281	846	30.38	9.15	39.18	57.54	-0.792	Cytoplasm
HIPP12	ITBB04	ITBB04Chromosome15_RagTag0037128.g	279	840	30.2	9.08	41.49	57.6	-0.783	Cytoplasm
HIPP12	A4011	maker-chr18_4011-snap-gene-22.20-mRNA-1	279	840	30.23	9.07	40.62	56.2	-0.795	Cytoplasm
HIPP12	A4041	maker-chr18_4041-snap-gene-31.25-mRNA-1	279	840	30.23	9.07	40.62	56.2	-0.795	Cytoplasm
HIPP12	A4111	maker-chr18_4111-augustus-gene-35.11-mRNA-1	279	840	30.23	9.07	40.62	56.2	-0.795	Cytoplasm
HIPP12	A4160	maker-chr18_4160-snap-gene-23.19-mRNA-1	279	840	30.23	9.09	40.38	57.96	-0.77	Cytoplasm
HIPP12	A4047	maker-LG15-augustus-gene-24.43-mRNA-1	279	840	30.23	9.07	40.62	56.2	-0.795	Cytoplasm
HIPP12	A4047	maker-LG15-augustus-gene-83.8-mRNA-1	279	840	30.24	9.07	41.31	56.56	-0.794	Cytoplasm
HIPP12	A4144	maker-scf00000015-snap-gene-23.15-mRNA-1	281	846	30.39	9.08	41.5	57.9	-0.774	Cytoplasm
HIPP12	tme204	Manes.15G012800.1.mrna1	281	846	30.39	9.07	41.43	58.93	-0.773	Cytoplasm
HIPP12	AM560	Manes.15G012800.1.v8.1	281	846	30.39	9.07	41.43	58.93	-0.773	Cytoplasm
HIPP12	w14	MesG_12895.mRNA1	203	612	22.25	8.16	40.81	62.71	-0.637	Cytoplasm
HIPP12	Mianbaomushu	MianbaomushuChromosome15_RagTag0035267.g	279	840	30.23	9.07	40.62	56.2	-0.795	Cytoplasm
HIPP12	NZ199	NZ199Chromosome15_RagTag0032632.g	281	846	30.38	9.08	39.75	58.93	-0.78	Cytoplasm
HIPP12	SC205	SC205Chromosome15_RagTag0039163.g	279	840	30.23	9.07	40.62	56.2	-0.795	Cytoplasm
HIPP12	SC5	SC5Chromosome15_RagTag0031425.g	281	846	30.39	9.07	41.43	58.93	-0.773	Cytoplasm
HIPP12	SC6068	SC6068Chromosome15_RagTag0032041.g	269	810	29.19	9.38	42.13	55.72	-0.779	Cytoplasm
HIPP12	SC8	SC8Chromosome15_RagTag0034930.g	281	846	30.39	9.07	41.43	58.93	-0.773	Cytoplasm
HIPP12	SC9	SC9Chromosome15_RagTag0037770.g	281	846	30.41	9.16	39.57	55.12	-0.792	Cytoplasm
HIPP12	Taiyin01	TaiyinChromosome15_RagTag0033126.g	279	840	30.2	9.08	39.77	56.2	-0.801	Cytoplasm
HIPP12	tme7	tme7p0_15G00095.1	279	840	30.17	9.16	39.46	56.56	-0.792	Cytoplasm
HIPP12	Wenchanghongxin	WenchanghongxinChromosome15_RagTag0039557g	278	837	30.45	9.1	41.06	56.4	-0.801	Cytoplasm
HIPP12	Wenchanghongxin	WenchanghongxinChromosome15_RagTag0039560g	290	873	31.5	8.9	39.67	57.76	-0.822	Cytoplasm
HIPP12	Yinnizhong	YinnizhongChromosome15_RagTag0028442.g	279	840	30.2	9.08	39.77	56.2	-0.801	Cytoplasm
HIPP12	Yinniyeshengzhong	YnniyeshengzhongChromosome15_RagTag0033670.g	279	840	30.16	9.23	40.24	56.2	-0.791	Cytoplasm
HIPP12	ZM9781	ZM9781Chromosome15_RagTag0035018g	268	807	29.18	9.32	37.13	53.02	-0.793	Cytoplasm
HIPP13	A4160	augustus-chr4_4160-processed-gene-699.13-mRNA-1	457	1374	49.23	8.89	26.13	36.11	-1.185	Cytoplasm
HIPP13	Baxi	BaxiChromosome09_RagTag0009895g	508	1527	54.69	9.07	25.73	32.87	-1.148	Cytoplasm
HIPP13	BC008	BC008Chromosome09_RagTag0012492.g	508	1527	54.62	9.13	25.27	32.87	-1.142	Cytoplasm
HIPP13	xx048	DescChrA09G00229780.1	508	1527	54.69	9.07	25.73	32.87	-1.148	Cytoplasm
HIPP13	xx048	DescChrB09G00251440.1	507	1524	54.56	9.07	25.38	32.94	-1.144	Cytoplasm
HIPP13	Fuxuan01	FuxuanChromosome09_RagTag0012918.g	507	1524	54.59	8.96	26.33	33.51	-1.134	Cytoplasm
HIPP13	GR4	GR4Chromosome09_RagTag0011101.g	517	1554	55.61	9.07	26.18	32.11	-1.141	Cytoplasm
HIPP13	HB60	HB60Chromosome09_RagTag0013682.g	508	1527	54.67	9.07	25.73	32.68	-1.149	Cytoplasm
HIPP13	IB005	IB005Chromosome09_RagTag0013447.g	505	1518	54.43	9.02	26.03	33.07	-1.157	Cytoplasm
HIPP13	ITBB04	ITBB04Chromosome09_RagTag0013589.g	505	1518	54.37	9.07	25.82	33.07	-1.151	Cytoplasm
HIPP13	A4144	maker-chr1_4144-augustus-gene-957.23-mRNA-1	487	1464	52.82	8.9	26.42	32.87	-1.182	Cytoplasm
HIPP13	A4144	maker-chr1_4144-augustus-gene-973.26-mRNA-1	508	1527	54.71	9.13	26.11	32.87	-1.161	Cytoplasm
HIPP13	A4041	maker-chr2_4041-augustus-gene-883.2-mRNA-1	508	1527	54.68	9.07	26.46	32.87	-1.149	Cytoplasm
HIPP13	A4111	maker-chr2_4111-augustus-gene-820.12-mRNA-1	508	1527	54.68	9.07	26.46	32.87	-1.149	Cytoplasm
HIPP13	A4011	maker-chr5_4011-augustus-gene-740.29-mRNA-1	508	1527	54.66	9.07	26.46	33.64	-1.135	Cytoplasm
HIPP13	tme204	Manes.09G164500.1.mrna1	508	1527	54.69	9.07	25.73	32.87	-1.148	Cytoplasm
HIPP13	AM560	Manes.09G164500.1.v8.1	508	1527	54.59	9.13	26	32.68	-1.144	Cytoplasm
HIPP13	tme204	Manes.09G164500.2.mrna1	507	1524	54.56	9.07	25.38	32.94	-1.144	Cytoplasm
HIPP13	Mianbaomushu	MianbaomushuChromosome09_RagTag0013401.g	503	1512	54.01	9.08	27.27	32.8	-1.155	Cytoplasm
HIPP13	NZ199	NZ199Chromosome09_RagTag0012432.g	508	1527	54.67	9.07	25.73	32.68	-1.149	Cytoplasm
HIPP13	SC205	SC205Chromosome09_RagTag0014600.g	518	1557	55.74	8.96	25.56	32.05	-1.131	Cytoplasm
HIPP13	SC5	SC5Chromosome09_RagTag0011141.g	505	1518	54.43	9.02	26.03	33.07	-1.157	Cytoplasm
HIPP13	SC6068	SC6068Chromosome09_RagTag0012096.g	508	1527	54.59	9.13	26	32.68	-1.144	Cytoplasm
HIPP13	Taiyin01	TaiyinChromosome09_RagTag0012472.g	514	1545	55.28	9.07	27.13	32.68	-1.139	Cytoplasm
HIPP13	tme7	tme7p0_09G01444.1	507	1524	54.56	9.07	25.38	32.94	-1.144	Cytoplasm
HIPP13	Wenchanghongxin	WenchanghongxinChromosome09_RagTag0014567g	506	1521	54.44	9.02	26.49	32.81	-1.139	Cytoplasm
HIPP13	Yinnizhong	YinnizhongChromosome09_RagTag0010447.g	508	1527	54.69	9.07	25.73	32.87	-1.148	Cytoplasm
HIPP13	Yinniyeshengzhong	YnniyeshengzhongChromosome09_RagTag0012732.g	515	1548	55.42	9.08	26.96	32.23	-1.144	Cytoplasm
HIPP13	ZM9781	ZM9781Chromosome09_RagTag0013153g	539	1620	57.85	9.02	25.18	40.56	-0.981	Cytoplasm
HIPP14	xx048	DescChrA15G00577660.1	839	2520	90.93	6.13	47.53	51.59	-0.91	Cytoplasm
HIPP15	Baxi	BaxiChromosome02_RagTag0021778g	129	390	14.55	9.01	21.71	84.57	-0.702	Cytoplasm
HIPP15	BC008	BC008Chromosome02_RagTag0025674.g	129	390	14.55	9.01	21.71	84.57	-0.702	Cytoplasm
HIPP15	xx048	DescChrA02G00187660.1	146	441	16.51	9.44	26.41	80.07	-0.719	Cytoplasm
HIPP15	Fuxuan01	FuxuanChromosome02_RagTag0026863.g	124	375	14	9.04	22.18	87.18	-0.626	Cytoplasm
HIPP15	GR4	GR4Chromosome02_RagTag0023777.g	124	375	14	9.04	22.18	87.18	-0.626	Cytoplasm
HIPP15	HB60	HB60Chromosome02_RagTag0028282.g	129	390	14.55	9.01	21.71	84.57	-0.702	Cytoplasm
HIPP15	IB003	IB003Chromosome02_RagTag0031658.g	129	390	14.55	9.01	21.71	84.57	-0.702	Cytoplasm
HIPP15	IB005	IB005Chromosome02_RagTag0028092.g	129	390	14.55	9.01	21.71	84.57	-0.702	Cytoplasm
HIPP15	ITBB04	ITBB04Chromosome02_RagTag0029362.g	129	390	14.55	9.01	21.71	84.57	-0.702	Cytoplasm
HIPP15	A4041	maker-chr1_4041-snap-gene-170.3-mRNA-1	155	468	17.53	6.32	32.35	88.65	-0.439	Cytoplasm
HIPP15	A4011	maker-chr2_4011-snap-gene-186.2-mRNA-1	155	468	17.53	6.32	32.35	88.65	-0.439	Cytoplasm
HIPP15	A4111	maker-chr5_4111-augustus-gene-164.32-mRNA-1	129	390	14.55	9.01	21.71	84.57	-0.702	Cytoplasm
HIPP15	A4160	maker-chr5_4160-snap-gene-146.40-mRNA-1	129	390	14.55	9.01	21.71	84.57	-0.702	Cytoplasm
HIPP15	A4144	maker-chr8_4144-augustus-gene-168.8-mRNA-1	186	561	20.61	5.54	45.97	81.18	-0.363	Cytoplasm
HIPP15	A4047	maker-LG05-augustus-gene-104.23-mRNA-1	156	471	17.92	9.08	22.7	89.29	-0.462	Cytoplasm
HIPP15	A4047	maker-LG05-snap-gene-154.47-mRNA-1	129	390	14.55	9.01	21.71	84.57	-0.702	Cytoplasm
HIPP15	tme204	Manes.02G017600.1.mrna1	128	387	14.42	8.83	21.8	85.23	-0.72	Cytoplasm
HIPP15	AM560	Manes.02G017600.1.v8.1	129	390	14.55	9.01	21.71	84.57	-0.702	Cytoplasm
HIPP15	Mianbaomushu	MianbaomushuChromosome02_RagTag0027771.g	124	375	14	9.04	22.18	87.18	-0.626	Cytoplasm
HIPP15	NZ199	NZ199Chromosome02_RagTag0025532.g	124	375	14.05	8.84	22.87	87.18	-0.651	Cytoplasm
HIPP15	SC205	SC205Chromosome02_RagTag0030699.g	124	375	14	9.04	22.18	87.18	-0.626	Cytoplasm
HIPP15	SC5	SC5Chromosome02_RagTag0024709.g	129	390	14.55	9.01	21.71	84.57	-0.702	Cytoplasm
HIPP15	SC8	SC8Chromosome02_RagTag0027573.g	129	390	14.55	9.01	21.71	84.57	-0.702	Cytoplasm
HIPP15	SC9	SC9Chromosome02_RagTag0029858.g	129	390	14.55	9.01	21.71	84.57	-0.702	Cytoplasm
HIPP15	Taiyin01	TaiyinChromosome02_RagTag0025793.g	129	390	14.55	9.01	21.71	84.57	-0.702	Cytoplasm
HIPP15	tme7	tme7p0_02G00124.1	129	390	14.55	9.01	21.71	84.57	-0.702	Cytoplasm
HIPP15	Wenchanghongxin	WenchanghongxinChromosome02_RagTag0031134g	124	375	14	9.04	22.18	87.18	-0.626	Cytoplasm
HIPP15	Yinnizhong	YinnizhongChromosome02_RagTag0022168.g	129	390	14.55	9.01	21.71	84.57	-0.702	Cytoplasm
HIPP15	Yinniyeshengzhong	YnniyeshengzhongChromosome02_RagTag0026460.g	128	387	14.48	8.53	22.46	85.23	-0.744	Cytoplasm
HIPP15	ZM9781	ZM9781Chromosome02_RagTag0027729g	129	390	14.55	9.01	21.71	84.57	-0.702	Cytoplasm
HIPP16	Baxi	BaxiChromosome15_RagTag0033129g	144	435	16.52	7.15	39.09	55.49	-0.851	Cytoplasm
HIPP16	Fuxuan01	FuxuanChromosome15_RagTag0034344.g	145	438	16.68	7.12	35.62	55.1	-0.856	Cytoplasm
HIPP16	GR4	GR4Chromosome15_RagTag0030947.g	145	438	16.64	7.15	36.6	55.1	-0.869	Cytoplasm
HIPP16	HB60	HB60Chromosome15_RagTag0035710.g	145	438	16.62	7.78	34.85	47.72	-0.936	Cytoplasm
HIPP16	IB003	IB003Chromosome15_RagTag0040353.g	145	438	16.65	7.15	37.26	55.1	-0.869	Cytoplasm
HIPP16	IB005	IB005Chromosome15_RagTag0036153.g	145	438	16.65	7.15	37.26	55.1	-0.869	Cytoplasm
HIPP16	ITBB04	ITBB04Chromosome15_RagTag0037439.g	145	438	16.65	7.15	37.26	55.1	-0.869	Cytoplasm
HIPP16	A4011	maker-chr18_4011-snap-gene-59.6-mRNA-1	145	438	16.62	7.15	37.58	55.1	-0.85	Cytoplasm
HIPP16	A4041	maker-chr18_4041-snap-gene-58.13-mRNA-1	145	438	16.62	7.15	37.58	55.1	-0.85	Cytoplasm
HIPP16	A4111	maker-chr18_4111-augustus-gene-81.8-mRNA-1	145	438	16.62	7.15	37.58	55.1	-0.85	Cytoplasm
HIPP16	A4160	maker-chr18_4160-snap-gene-57.14-mRNA-1	145	438	16.61	7.15	36.93	55.1	-0.85	Cytoplasm
HIPP16	A4047	maker-LG15-augustus-gene-112.29-mRNA-1	145	438	16.62	7.15	38.12	55.1	-0.85	Cytoplasm
HIPP16	A4047	maker-LG15-augustus-gene-52.42-mRNA-1	145	438	16.61	7.15	38.12	55.1	-0.85	Cytoplasm
HIPP16	A4144	maker-scf00000015-snap-gene-81.7-mRNA-1	145	438	16.61	7.15	36.93	55.1	-0.85	Cytoplasm
HIPP16	tme204	Manes.15G048400.1.mrna1	143	432	16.39	7.15	38.72	55.87	-0.87	Cytoplasm
HIPP16	AM560	Manes.15G048400.1.v8.1	145	438	16.62	7.15	37.58	55.1	-0.85	Cytoplasm
HIPP16	w14	MesG_13241.mRNA1	145	438	16.61	7.15	38.12	55.1	-0.85	Cytoplasm
HIPP16	Mianbaomushu	MianbaomushuChromosome15_RagTag0035607.g	145	438	16.65	7.15	37.26	55.1	-0.869	Cytoplasm
HIPP16	NZ199	NZ199Chromosome15_RagTag0032985.g	145	438	16.61	7.18	38.24	55.1	-0.882	Cytoplasm
HIPP16	SC205	SC205Chromosome15_RagTag0039517.g	145	438	16.62	7.15	37.58	55.1	-0.85	Cytoplasm
HIPP16	SC5	SC5Chromosome15_RagTag0031752.g	145	438	16.62	7.15	37.58	55.1	-0.85	Cytoplasm
HIPP16	SC6068	SC6068Chromosome15_RagTag0032351.g	145	438	16.61	7.15	36.93	55.1	-0.85	Cytoplasm
HIPP16	SC8	SC8Chromosome15_RagTag0035379.g	145	438	16.65	7.15	37.26	55.1	-0.869	Cytoplasm
HIPP16	SC9	SC9Chromosome15_RagTag0038133.g	145	438	16.58	7.18	38.56	55.1	-0.863	Cytoplasm
HIPP16	Taiyin01	TaiyinChromosome15_RagTag0033469.g	145	438	16.68	7.12	35.62	55.1	-0.856	Cytoplasm
HIPP16	Wenchanghongxin	WenchanghongxinChromosome15_RagTag0039893g	145	438	16.62	7.15	37.58	55.1	-0.85	Cytoplasm
HIPP16	Wenchanghongxin	WenchanghongxinChromosome15_RagTag0039894g	145	438	16.64	7.15	37.74	57.79	-0.794	Cytoplasm
HIPP16	Yinnizhong	YinnizhongChromosome15_RagTag0028743.g	145	438	16.64	7.15	36.6	55.1	-0.869	Cytoplasm
HIPP16	Yinniyeshengzhong	YnniyeshengzhongChromosome15_RagTag0033976.g	145	438	16.68	7.12	35.62	55.1	-0.856	Cytoplasm
HIPP16	ZM9781	ZM9781Chromosome15_RagTag0035369g	145	438	16.61	7.15	36.93	55.1	-0.85	Cytoplasm
HIPP17	Baxi	BaxiChromosome09_RagTag0010000g	357	1074	38.45	7.16	55.82	53.19	-1.011	Cytoplasm
HIPP17	BC008	BC008Chromosome09_RagTag0012530.g	357	1074	38.54	6.84	55.22	53.19	-1.019	Cytoplasm
HIPP17	xx048	DescChrA09G00230280.1	357	1074	38.45	7.16	55.82	53.19	-1.011	Cytoplasm
HIPP17	xx048	DescChrB09G00251950.1	357	1074	38.54	6.84	55.22	53.19	-1.019	Cytoplasm
HIPP17	GR4	GR4Chromosome09_RagTag0011139.g	357	1074	38.54	6.84	54.5	54.29	-1.007	Cytoplasm
HIPP17	HB60	HB60Chromosome09_RagTag0013723.g	357	1074	38.53	6.84	56.3	53.19	-1.019	Cytoplasm
HIPP17	IB003	IB003Chromosome09_RagTag0014973.g	354	1065	38.39	8.07	57.11	53.08	-1.058	Cytoplasm
HIPP17	IB005	IB005Chromosome09_RagTag0013471.g	357	1074	38.46	7.16	54.03	54.29	-0.999	Cytoplasm
HIPP17	ITBB04	ITBB04Chromosome09_RagTag0013529.g	357	1074	38.45	7.16	55.82	53.19	-1.011	Cytoplasm
HIPP17	A4144	maker-chr1_4144-augustus-gene-964.0-mRNA-1	357	1074	38.62	6.84	54.93	53.19	-1.02	Cytoplasm
HIPP17	A4041	maker-chr2_4041-augustus-gene-889.9-mRNA-1	337	1014	36.31	7.16	56.48	54.33	-0.974	Cytoplasm
HIPP17	A4111	maker-chr2_4111-augustus-gene-827.9-mRNA-1	357	1074	38.51	6.84	57.47	54.29	-0.997	Cytoplasm
HIPP17	A4160	maker-chr2_4160-augustus-gene-91.23-mRNA-1	357	1074	38.58	6.84	55.7	52.1	-1.044	Cytoplasm
HIPP17	A4011	maker-chr5_4011-augustus-gene-746.3-mRNA-1	357	1074	38.51	6.84	57.47	54.29	-0.997	Cytoplasm
HIPP17	A4047	maker-LG08-augustus-gene-400.40-mRNA-1	357	1074	38.58	7.16	55.83	52.38	-1.048	Cytoplasm
HIPP17	A4041	maker-seq00002914-augustus-gene-0.13-mRNA-1	357	1074	38.51	6.84	57.47	54.29	-0.997	Cytoplasm
HIPP17	tme204	Manes.09G169700.1.mrna1	357	1074	38.45	7.16	55.82	53.19	-1.011	Cytoplasm
HIPP17	AM560	Manes.09G169700.1.v8.1	357	1074	38.53	6.62	55.54	53.19	-1.018	Cytoplasm
HIPP17	w14	MesG_36593.mRNA1	419	1260	45.2	7.27	58.33	57.42	-0.811	Cytoplasm
HIPP17	Mianbaomushu	MianbaomushuChromosome09_RagTag0013439.g	357	1074	38.45	7.16	55.82	53.19	-1.011	Cytoplasm
HIPP17	NZ199	NZ199Chromosome09_RagTag0012484.g	357	1074	38.52	6.84	56.08	53.19	-1.022	Cytoplasm
HIPP17	SC205	SC205Chromosome09_RagTag0014684.g	357	1074	38.53	6.84	56.3	53.19	-1.019	Cytoplasm
HIPP17	SC5	SC5Chromosome09_RagTag0011218.g	357	1074	38.51	6.84	57.05	53.19	-1.022	Cytoplasm
HIPP17	SC6068	SC6068Chromosome09_RagTag0012144.g	357	1074	38.54	6.84	55.22	53.19	-1.019	Cytoplasm
HIPP17	SC8	SC8Chromosome09_RagTag0013213.g	357	1074	38.62	6.88	57.77	54.57	-1.014	Cytoplasm
HIPP17	SC9	SC9Chromosome09_RagTag0014584.g	357	1074	38.51	6.84	57.26	53.19	-1.02	Cytoplasm
HIPP17	Taiyin01	TaiyinChromosome09_RagTag0012531.g	357	1074	38.51	6.84	57.26	53.19	-1.02	Cytoplasm
HIPP17	Wenchanghongxin	WenchanghongxinChromosome09_RagTag0014611g	357	1074	38.47	7.16	54.74	53.19	-1.01	Cytoplasm
HIPP17	Yinnizhong	YinnizhongChromosome09_RagTag0010478.g	357	1074	38.47	7.16	54.74	53.19	-1.01	Cytoplasm
HIPP17	Yinniyeshengzhong	YnniyeshengzhongChromosome09_RagTag0012798.g	357	1074	38.37	6.65	53.86	55.38	-0.983	Cytoplasm
HIPP17	ZM9781	ZM9781Chromosome09_RagTag0013226g	357	1074	38.55	6.84	56.66	52.38	-1.026	Cytoplasm
HIPP18	Baxi	BaxiChromosome01_RagTag0002437g	201	606	22.68	5.27	56.26	68.86	-0.974	Cytoplasm
HIPP18	BC008	BC008Chromosome01_RagTag0003269.g	201	606	22.65	5.18	56.68	68.86	-0.958	Cytoplasm
HIPP18	xx048	DescChrB01G00048660.1	172	519	19.56	5.15	61.64	65.76	-1.133	Cytoplasm
HIPP18	Fuxuan01	FuxuanChromosome01_RagTag0002812.g	183	552	20.71	5.08	61.96	67.1	-1.01	Cytoplasm
HIPP18	GR4	GR4Chromosome01_RagTag0002621.g	190	573	21.46	5.21	52.78	72.32	-0.876	Cytoplasm
HIPP18	HB60	HB60Chromosome01_RagTag0002905.g	201	606	22.68	5.27	56.26	68.86	-0.974	Cytoplasm
HIPP18	IB003	IB003Chromosome01_RagTag0003233.g	218	657	24.72	5.55	55.33	71.06	-0.83	Cytoplasm
HIPP18	IB005	IB005Chromosome01_RagTag0002890.g	218	657	24.69	5.42	55.72	71.06	-0.816	Cytoplasm
HIPP18	ITBB04	ITBB04Chromosome01_RagTag0002982.g	183	552	20.71	5.08	61.96	67.1	-1.01	Cytoplasm
HIPP18	A4011	maker-chr1_4011-snap-gene-782.19-mRNA-1	236	711	26.64	5.57	51.7	72.25	-0.786	Cytoplasm
HIPP18	A4160	maker-chr1_4160-snap-gene-753.20-mRNA-1	172	519	19.56	5.15	61.64	65.76	-1.133	Cytoplasm
HIPP18	A4111	maker-chr2_4111-snap-gene-244.12-mRNA-1	218	657	24.69	5.24	58.1	71.06	-0.814	Cytoplasm
HIPP18	A4144	maker-chr3_4144-snap-gene-891.5-mRNA-1	183	552	20.71	5.08	61.96	67.1	-1.01	Cytoplasm
HIPP18	A4041	maker-chr4_4041-snap-gene-807.14-mRNA-1	236	711	26.64	5.57	51.7	72.25	-0.786	Cytoplasm
HIPP18	A4047	maker-LG01-snap-gene-500.10-mRNA-1	183	552	20.7	5.23	65.03	65.52	-1.027	Cytoplasm
HIPP18	A4047	maker-LG01-snap-gene-524.17-mRNA-1	172	519	19.56	5.15	61.64	65.76	-1.133	Cytoplasm
HIPP18	tme204	Manes.01G252800.1.mrna1	172	519	19.58	5.23	61.14	65.76	-1.151	Cytoplasm
HIPP18	AM560	Manes.01G252800.1.v8.1	172	519	19.58	5.23	61.14	65.76	-1.151	Cytoplasm
HIPP18	w14	MesG_02731.mRNA1	173	522	19.69	5.13	58.81	66.53	-1.102	Cytoplasm
HIPP18	Mianbaomushu	MianbaomushuChromosome01_RagTag0003113.g	183	552	20.71	5.08	61.96	67.1	-1.01	Cytoplasm
HIPP18	NZ199	NZ199Chromosome01_RagTag0002784.g	201	606	22.72	5.27	55.84	68.86	-0.976	Cytoplasm
HIPP18	SC205	SC205Chromosome01_RagTag0003433.g	201	606	22.68	5.27	56.26	68.86	-0.974	Cytoplasm
HIPP18	SC6068	SC6068Chromosome01_RagTag0002972.g	278	837	31.17	5.91	54.27	81.69	-0.527	Cytoplasm
HIPP18	SC8	SC8Chromosome01_RagTag0002970.g	183	552	20.78	5.08	60.9	67.1	-1.013	Cytoplasm
HIPP18	SC9	SC9Chromosome01_RagTag0003672.g	218	657	24.72	5.55	55.33	71.06	-0.83	Cytoplasm
HIPP18	Taiyin01	TaiyinChromosome01_RagTag0003065.g	201	606	22.73	5.18	55.72	68.86	-0.96	Cytoplasm
HIPP18	tme7	tme7p0_01G02203.1	172	519	19.62	5.01	60.03	65.76	-1.133	Cytoplasm
HIPP18	Wenchanghongxin	WenchanghongxinChromosome01_RagTag0003439g	183	552	20.73	5.15	61.49	67.1	-1.028	Cytoplasm
HIPP18	Yinnizhong	YinnizhongChromosome01_RagTag0002317.g	207	624	23.57	5.69	54.71	70.14	-0.922	Cytoplasm
HIPP18	ZM9781	ZM9781Chromosome01_RagTag0002971g	201	606	22.65	5.18	56.68	68.86	-0.958	Cytoplasm
HIPP19	A4160	augustus-chr6_4160-processed-gene-76.3-mRNA-1	298	897	31.96	6.22	40.19	49.87	-1.008	Cytoplasm
HIPP19	xx048	DescChrA05G00518180.1	297	894	31.86	6.22	40.39	50.03	-1.009	Cytoplasm
HIPP19	xx048	DescChrB05G00495870.1	297	894	31.88	6.35	40.29	48.72	-1.018	Cytoplasm
HIPP19	ITBB04	ITBB04Chromosome05_RagTag0025548.g	336	1011	36.13	6.73	39.99	51.79	-0.954	Cytoplasm
HIPP19	tme204	Manes.05G064600.1.mrna1	297	894	31.88	6.35	40.29	48.72	-1.018	Cytoplasm
HIPP19	AM560	Manes.05G064600.1.v8.1	297	894	31.86	6.22	40.39	50.03	-1.009	Cytoplasm
HIPP19	w14	MesG_27162.mRNA1	336	1011	35.89	6.92	40.44	54.97	-0.903	Cytoplasm
HIPP19	SC8	SC8Chromosome05_RagTag0024064.g	296	891	31.75	6.22	40.49	48.89	-1.028	Cytoplasm
HIPP19	tme7	tme7p0_05G00595.1	454	1365	49.55	6.92	40.86	57.42	-0.914	Cytoplasm
HIPP19	Yinnizhong	YinnizhongChromosome05_RagTag0018993.g	297	894	31.89	6.22	39.98	48.72	-1.021	Cytoplasm
HIPP20	A4047	maker-LG05-snap-gene-86.60-mRNA-1	505	1518	56.52	5.51	62.18	71.37	-0.53	Nucleus
HIPP21	Baxi	BaxiChromosome18_RagTag0014914g	150	453	16.54	9.42	21.51	79.13	-0.406	Cell membrane
HIPP21	BC008	BC008Chromosome18_RagTag0018839.g	150	453	16.54	9.42	21.51	79.13	-0.406	Cell membrane
HIPP21	xx048	DescChrA18G00407370.1	150	453	16.52	9.42	24.44	81.73	-0.389	Cell membrane
HIPP21	Fuxuan01	FuxuanChromosome18_RagTag0019390.g	150	453	16.54	9.42	21.51	79.13	-0.406	Cell membrane
HIPP21	HB60	HB60Chromosome18_RagTag0020815.g	150	453	16.52	9.42	24.44	81.73	-0.389	Cell membrane
HIPP21	IB003	IB003Chromosome18_RagTag0022955.g	150	453	16.52	9.42	24.44	81.73	-0.389	Cell membrane
HIPP21	IB005	IB005Chromosome18_RagTag0020670.g	150	453	16.52	9.42	24.44	81.73	-0.389	Cell membrane
HIPP21	ITBB04	ITBB04Chromosome18_RagTag0021268.g	150	453	16.52	9.42	24.44	81.73	-0.389	Cell membrane
HIPP21	ITBB04	ITBB04Chromosome18_RagTag0021271.g	119	360	13.04	9.24	20.05	78.49	-0.439	Cell membrane
HIPP21	A4144	maker-chr10_4144-snap-gene-105.3-mRNA-1	150	453	16.54	9.42	21.51	79.13	-0.406	Cell membrane
HIPP21	A4011	maker-chr13_4011-snap-gene-146.27-mRNA-1	150	453	16.54	9.42	21.51	79.13	-0.406	Cell membrane
HIPP21	A4111	maker-chr13_4111-augustus-gene-133.20-mRNA-1	150	453	16.54	9.42	21.51	79.13	-0.406	Cell membrane
HIPP21	A4160	maker-chr16_4160-snap-gene-136.5-mRNA-1	150	453	16.52	9.42	24.44	81.73	-0.389	Cell membrane
HIPP21	A4041	maker-chr17_4041-augustus-gene-65.11-mRNA-1	150	453	16.54	9.42	21.51	79.13	-0.406	Cell membrane
HIPP21	A4047	maker-LG06-augustus-gene-68.40-mRNA-1	150	453	16.52	9.42	24.44	81.73	-0.389	Cell membrane
HIPP21	tme204	Manes.18G070700.1.mrna1	150	453	16.52	9.42	24.44	81.73	-0.389	Cell membrane
HIPP21	AM560	Manes.18G070700.1.v8.1	150	453	16.52	9.42	24.44	81.73	-0.389	Cell membrane
HIPP21	w14	MesG_18920.mRNA1	150	453	16.56	9.42	21.51	79.8	-0.409	Cell membrane
HIPP21	Mianbaomushu	MianbaomushuChromosome18_RagTag0020156.g	150	453	16.54	9.42	21.51	79.13	-0.406	Cell membrane
HIPP21	NZ199	NZ199Chromosome18_RagTag0018705.g	150	453	16.52	9.42	24.44	81.73	-0.389	Cell membrane
HIPP21	SC5	SC5Chromosome18_RagTag0017217.g	150	453	16.52	9.42	24.44	81.73	-0.389	Cell membrane
HIPP21	SC6068	SC6068Chromosome18_RagTag0017891.g	150	453	16.52	9.42	24.44	81.73	-0.389	Cell membrane
HIPP21	SC8	SC8Chromosome18_RagTag0019942.g	150	453	16.52	9.42	24.44	81.73	-0.389	Cell membrane
HIPP21	SC9	SC9Chromosome18_RagTag0021640.g	150	453	16.52	9.42	24.44	81.73	-0.389	Cell membrane
HIPP21	Taiyin01	TaiyinChromosome18_RagTag0018909.g	150	453	16.52	9.42	24.44	81.73	-0.389	Cell membrane
HIPP21	tme7	tme7p0_18G00666.1	150	453	16.52	9.42	24.44	81.73	-0.389	Cell membrane
HIPP21	Wenchanghongxin	WenchanghongxinChromosome18_RagTag0022401g	150	453	16.52	9.42	24.44	81.73	-0.389	Cell membrane
HIPP21	Yinnizhong	YinnizhongChromosome18_RagTag0015935.g	150	453	16.54	9.42	21.51	79.13	-0.406	Cell membrane
HIPP21	Yinniyeshengzhong	YnniyeshengzhongChromosome18_RagTag0019425.g	150	453	16.52	9.42	24.44	81.73	-0.389	Cell membrane
HIPP21	ZM9781	ZM9781Chromosome18_RagTag0020075g	150	453	16.54	9.42	21.51	79.13	-0.406	Cell membrane
HIPP22	A4144	augustus-chr11_4144-processed-gene-318.10-mRNA-1	255	768	28.03	8.42	50.7	60.31	-0.784	Cytoplasm
HIPP22	A4111	augustus-chr12_4111-processed-gene-339.3-mRNA-1	255	768	28.08	8.42	49.94	61.84	-0.771	Cytoplasm
HIPP22	Baxi	BaxiChromosome04_RagTag0020920g	255	768	28.09	8.45	47.87	62.24	-0.768	Cytoplasm
HIPP22	BC008	BC008Chromosome04_RagTag0024822.g	255	768	28.04	8.23	50.28	63.37	-0.73	Cytoplasm
HIPP22	Fuxuan01	FuxuanChromosome04_RagTag0025828.g	255	768	28.04	8.23	50.28	63.37	-0.73	Cytoplasm
HIPP22	GR4	GR4Chromosome04_RagTag0022953.g	255	768	28.05	8.42	49.94	61.84	-0.763	Cytoplasm
HIPP22	IB003	IB003Chromosome04_RagTag0030565.g	255	768	28.04	8.23	50.28	63.37	-0.73	Cytoplasm
HIPP22	IB005	IB005Chromosome04_RagTag0027268.g	255	768	28.04	8.42	50.2	61.84	-0.752	Cytoplasm
HIPP22	A4011	maker-chr12_4011-snap-gene-351.21-mRNA-1	255	768	28.08	8.42	49.94	61.84	-0.771	Cytoplasm
HIPP22	A4041	maker-chr15_4041-snap-gene-313.0-mRNA-1	255	768	28.08	8.42	49.94	61.84	-0.771	Cytoplasm
HIPP22	A4160	maker-chr2_4160-snap-gene-672.27-mRNA-1	255	768	28.07	8.42	50.91	61.84	-0.767	Cytoplasm
HIPP22	A4047	maker-LG11-augustus-gene-175.33-mRNA-1	255	768	28.05	8.42	49.94	62.24	-0.761	Cytoplasm
HIPP22	tme204	Manes.04G096100.1.mrna1	255	768	28.04	8.23	50.28	63.37	-0.73	Cytoplasm
HIPP22	AM560	Manes.04G096100.1.v8.1	255	768	28.16	8.45	49.38	61.84	-0.785	Cytoplasm
HIPP22	tme204	Manes.04G096100.3.mrna1	254	765	27.91	7.95	50.44	63.62	-0.718	Cytoplasm
HIPP22	w14	MesG_25885.mRNA1	255	768	28.09	8.45	49.49	63.76	-0.736	Cytoplasm
HIPP22	Mianbaomushu	MianbaomushuChromosome04_RagTag0026675.g	255	768	28.1	8.45	48.88	61.84	-0.767	Cytoplasm
HIPP22	NZ199	NZ199Chromosome04_RagTag0024656.g	255	768	28.1	8.45	48.88	61.84	-0.767	Cytoplasm
HIPP22	SC5	SC5Chromosome04_RagTag0023828.g	255	768	28.06	8.42	48.86	63.76	-0.729	Cytoplasm
HIPP22	SC6068	SC6068Chromosome04_RagTag0025154.g	255	768	28.04	8.23	50.28	63.37	-0.73	Cytoplasm
HIPP22	SC8	SC8Chromosome04_RagTag0026565.g	255	768	28.06	8.42	48.86	63.76	-0.729	Cytoplasm
HIPP22	SC9	SC9Chromosome04_RagTag0028570.g	255	768	28.04	8.23	50.28	63.37	-0.73	Cytoplasm
HIPP22	Taiyin01	TaiyinChromosome04_RagTag0024978.g	255	768	28.04	8.23	50.28	63.37	-0.73	Cytoplasm
HIPP22	tme7	tme7p0_04G01025.1	255	768	28.05	8.42	49.94	61.84	-0.763	Cytoplasm
HIPP22	Wenchanghongxin	WenchanghongxinChromosome04_RagTag0030067g	244	735	27	8.43	50.77	64.63	-0.671	Cytoplasm
HIPP22	Yinnizhong	YinnizhongChromosome04_RagTag0021414.g	255	768	28.05	8.42	49.94	61.84	-0.763	Cytoplasm
HIPP22	Yinniyeshengzhong	YnniyeshengzhongChromosome04_RagTag0025586.g	255	768	28.05	8.42	50.84	63.37	-0.732	Cytoplasm
HIPP22	ZM9781	ZM9781Chromosome04_RagTag0026679g	255	768	28.13	8.45	47.87	62.24	-0.775	Cytoplasm
HIPP23	Baxi	BaxiChromosome04_RagTag0020769g	154	465	17.19	9.45	34.75	72.73	-0.534	Cell membrane
HIPP23	BC008	BC008Chromosome04_RagTag0024618.g	154	465	17.19	9.45	34.75	72.73	-0.534	Cell membrane
HIPP23	xx048	DescChrB04G00300820.1	180	543	20.04	9.41	40.46	74.11	-0.546	Cell membrane
HIPP23	Fuxuan01	FuxuanChromosome04_RagTag0025583.g	154	465	17.19	9.45	34.75	72.73	-0.534	Cell membrane
HIPP23	GR4	GR4Chromosome04_RagTag0022839.g	154	465	17.19	9.45	34.75	72.73	-0.534	Cell membrane
HIPP23	HB60	HB60Chromosome15_RagTag0037156.g	154	465	17.19	9.45	34.75	72.73	-0.534	Cell membrane
HIPP23	IB003	IB003Chromosome10_RagTag0038555.g	154	465	17.19	9.45	34.75	72.73	-0.534	Cell membrane
HIPP23	IB005	IB005Chromosome04_RagTag0026908.g	154	465	17.19	9.45	34.75	72.73	-0.534	Cell membrane
HIPP23	ITBB04	ITBB04Chromosome04_RagTag0028259.g	154	465	17.22	9.45	34.75	72.08	-0.551	Cell membrane
HIPP23	A4041	maker-chr1_4041-snap-gene-27.4-mRNA-1	154	465	17.19	9.45	34.75	72.73	-0.534	Cell membrane
HIPP23	A4011	maker-chr12_4011-snap-gene-418.6-mRNA-1	154	465	17.19	9.45	34.75	72.73	-0.534	Cell membrane
HIPP23	A4111	maker-chr12_4111-augustus-gene-415.7-mRNA-1	154	465	17.19	9.45	34.75	72.73	-0.534	Cell membrane
HIPP23	A4160	maker-chr17_4160-snap-gene-325.2-mRNA-1	154	465	17.19	9.45	34.75	72.73	-0.534	Cell membrane
HIPP23	A4144	maker-chr8_4144-snap-gene-824.5-mRNA-1	154	465	17.19	9.45	34.75	72.73	-0.534	Cell membrane
HIPP23	A4047	maker-LG11-augustus-gene-204.21-mRNA-1	154	465	17.19	9.45	34.75	72.73	-0.534	Cell membrane
HIPP23	tme204	Manes.04G076000.1.mrna1	154	465	17.19	9.45	34.75	72.73	-0.534	Cell membrane
HIPP23	AM560	Manes.04G076000.1.v8.1	154	465	17.19	9.45	34.75	72.73	-0.534	Cell membrane
HIPP23	w14	MesG_25658.mRNA1	154	465	17.19	9.45	34.75	72.73	-0.534	Cell membrane
HIPP23	Mianbaomushu	MianbaomushuChromosome04_RagTag0026467.g	154	465	17.19	9.45	34.75	72.73	-0.534	Cell membrane
HIPP23	NZ199	NZ199Chromosome04_RagTag0024453.g	154	465	17.19	9.45	34.75	72.73	-0.534	Cell membrane
HIPP23	SC205	SC205Chromosome04_RagTag0029538.g	154	465	17.19	9.45	34.75	72.73	-0.534	Cell membrane
HIPP23	SC5	SC5Chromosome04_RagTag0023604.g	154	465	17.19	9.45	34.75	72.73	-0.534	Cell membrane
HIPP23	SC6068	SC6068Chromosome04_RagTag0025063.g	154	465	17.19	9.45	34.75	72.73	-0.534	Cell membrane
HIPP23	SC9	SC9Chromosome04_RagTag0028253.g	154	465	17.19	9.45	34.75	72.73	-0.534	Cell membrane
HIPP23	Taiyin01	TaiyinChromosome04_RagTag0024849.g	154	465	17.19	9.45	34.75	72.73	-0.534	Cell membrane
HIPP23	tme7	tme7p0_04G00774.1	154	465	17.19	9.45	34.75	72.73	-0.534	Cell membrane
HIPP23	Wenchanghongxin	WenchanghongxinChromosome04_RagTag0029828g	154	465	17.19	9.45	34.75	72.73	-0.534	Cell membrane
HIPP23	Yinnizhong	YinnizhongChromosome04_RagTag0021212.g	154	465	17.19	9.45	34.75	72.73	-0.534	Cell membrane
HIPP23	Yinniyeshengzhong	YnniyeshengzhongChromosome04_RagTag0025432.g	154	465	17.19	9.45	34.75	72.73	-0.534	Cell membrane
HIPP23	ZM9781	ZM9781Chromosome04_RagTag0026482g	154	465	17.19	9.45	34.75	72.73	-0.534	Cell membrane
HIPP24	A4041	maker-chr10_4041-snap-gene-706.28-mRNA-1	291	876	31.52	8.93	44.57	69	-0.645	Cytoplasm
HIPP25	Baxi	BaxiChromosome06_RagTag0006298g	137	414	15.49	8.94	41.4	74.67	-0.885	Cytoplasm
HIPP25	BC008	BC008Chromosome06_RagTag0008609.g	137	414	15.49	8.94	41.4	74.67	-0.885	Cytoplasm
HIPP25	xx048	DescChrA06G00714690.1	139	420	15.79	8.95	35.79	82.01	-0.744	Cytoplasm
HIPP25	xx048	DescChrB06G00658640.1	137	414	15.49	8.94	41.4	74.67	-0.885	Cytoplasm
HIPP25	Fuxuan01	FuxuanChromosome04_RagTag0025392.g	137	414	15.49	8.94	41.4	74.67	-0.885	Cytoplasm
HIPP25	HB60	HB60Chromosome06_RagTag0008857.g	137	414	15.49	8.94	41.4	74.67	-0.885	Cytoplasm
HIPP25	IB003	IB003Chromosome06_RagTag0009821.g	172	519	19.78	9.22	46.59	86.69	-0.468	Cytoplasm
HIPP25	IB005	IB005Chromosome06_RagTag0008739.g	137	414	15.49	8.94	41.4	74.67	-0.885	Cytoplasm
HIPP25	ITBB04	ITBB04Chromosome06_RagTag0008959.g	170	513	19.61	9.22	44.76	85.41	-0.488	Cytoplasm
HIPP25	A4111	maker-chr10_4111-augustus-gene-602.6-mRNA-1	137	414	15.49	8.94	41.4	74.67	-0.885	Cytoplasm
HIPP25	A4041	maker-chr11_4041-snap-gene-473.8-mRNA-1	137	414	15.49	8.94	41.4	74.67	-0.885	Cytoplasm
HIPP25	A4160	maker-chr9_4160-snap-gene-621.23-mRNA-1	137	414	15.51	9.06	39.57	74.67	-0.895	Cytoplasm
HIPP25	A4047	maker-LG12-augustus-gene-297.0-mRNA-1	178	537	20.41	9.22	47.96	83.76	-0.478	Cytoplasm
HIPP25	tme204	Manes.06G153100.3.mrna1	135	408	15.28	8.94	37.18	75.78	-0.867	Cytoplasm
HIPP25	AM560	Manes.06G153100.3.v8.1	137	414	15.49	8.94	41.4	74.67	-0.885	Cytoplasm
HIPP25	w14	MesG_30373.mRNA1	135	408	15.35	8.93	38.8	75.78	-0.907	Cytoplasm
HIPP25	Mianbaomushu	MianbaomushuChromosome06_RagTag0008945.g	137	414	15.49	8.94	41.4	74.67	-0.885	Cytoplasm
HIPP25	NZ199	NZ199Chromosome06_RagTag0008355.g	137	414	15.49	8.94	41.4	74.67	-0.885	Cytoplasm
HIPP25	SC205	SC205Chromosome06_RagTag0009652.g	137	414	15.49	8.94	41.4	74.67	-0.885	Cytoplasm
HIPP25	SC5	SC5Chromosome06_RagTag0007462.g	137	414	15.49	8.94	41.4	74.67	-0.885	Cytoplasm
HIPP25	SC6068	SC6068Chromosome06_RagTag0008402.g	137	414	15.49	8.94	41.4	74.67	-0.885	Cytoplasm
HIPP25	SC8	SC8Chromosome06_RagTag0009011.g	170	513	19.61	9.22	44.76	85.41	-0.488	Cytoplasm
HIPP25	A4011	snap-chr15_4011-processed-gene-545.0-mRNA-1	137	414	15.49	8.94	41.4	74.67	-0.885	Cytoplasm
HIPP25	A4144	snap-chr15_4144-processed-gene-653.0-mRNA-1	137	414	15.49	8.94	41.4	74.67	-0.885	Cytoplasm
HIPP25	tme7	tme7p0_06G01370.1	181	546	20.44	9.28	42.44	82.38	-0.494	Cytoplasm
HIPP25	Wenchanghongxin	WenchanghongxinChromosome06_RagTag0009786g	137	414	15.49	8.94	41.4	74.67	-0.885	Cytoplasm
HIPP25	Yinnizhong	YinnizhongChromosome06_RagTag0007087.g	137	414	15.49	8.94	41.4	74.67	-0.885	Cytoplasm
HIPP25	Yinniyeshengzhong	YnniyeshengzhongChromosome06_RagTag0008592.g	135	408	15.28	8.94	37.18	75.78	-0.867	Cytoplasm
HIPP25	ZM9781	ZM9781Chromosome06_RagTag0008866g	137	414	15.49	8.94	41.4	74.67	-0.885	Cytoplasm
HIPP26	A4111	augustus-chr13_4111-processed-gene-496.20-mRNA-1	374	1125	40.21	5.83	54.31	47.75	-1.137	Cytoplasm
HIPP26	A4041	augustus-chr16_4041-processed-gene-272.22-mRNA-1	374	1125	40.21	5.83	54.31	47.75	-1.137	Cytoplasm
HIPP26	A4011	augustus-chr6_4011-processed-gene-147.17-mRNA-1	374	1125	40.21	5.83	54.31	47.75	-1.137	Cytoplasm
HIPP26	Baxi	BaxiChromosome08_RagTag0013092g	366	1101	39.34	5.91	55.53	47.46	-1.148	Cytoplasm
HIPP26	BC008	BC008Chromosome08_RagTag0015950.g	374	1125	40.18	5.83	56.18	48.53	-1.114	Cytoplasm
HIPP26	GR4	GR4Chromosome05_RagTag0020841.g	374	1125	40.21	5.83	54.98	47.99	-1.127	Cytoplasm
HIPP26	HB60	HB60Chromosome08_RagTag0017708.g	372	1119	39.96	5.95	52.14	46.69	-1.145	Cytoplasm
HIPP26	IB003	IB003Chromosome08_RagTag0019356.g	374	1125	40.19	5.91	55.59	48.26	-1.121	Cytoplasm
HIPP26	IB005	IB005Chromosome08_RagTag0017297.g	374	1125	40.19	5.91	55.59	48.26	-1.121	Cytoplasm
HIPP26	ITBB04	ITBB04Chromosome08_RagTag0017476.g	374	1125	40.19	5.91	55.59	48.26	-1.121	Cytoplasm
HIPP26	A4160	maker-chr12_4160-augustus-gene-630.7-mRNA-1	372	1119	39.97	5.91	52.56	48.52	-1.114	Cytoplasm
HIPP26	A4144	maker-chr5_4144-augustus-gene-888.20-mRNA-1	372	1119	39.98	5.95	52.16	48.25	-1.112	Cytoplasm
HIPP26	A4144	maker-chr5_4144-augustus-gene-889.20-mRNA-1	372	1119	39.99	6	52.48	47.98	-1.124	Cytoplasm
HIPP26	A4047	maker-LG02-augustus-gene-398.57-mRNA-1	372	1119	39.99	6	51.18	46.94	-1.137	Cytoplasm
HIPP26	tme204	Manes.08G118400.1.mrna1	372	1119	39.98	5.95	52.27	48.25	-1.124	Cytoplasm
HIPP26	AM560	Manes.08G118400.1.v8.1	372	1119	39.98	5.95	52.07	47.2	-1.138	Cytoplasm
HIPP26	Mianbaomushu	MianbaomushuChromosome08_RagTag0017057.g	374	1125	40.22	5.91	54.91	47.99	-1.129	Cytoplasm
HIPP26	NZ199	NZ199Chromosome08_RagTag0015734.g	364	1095	39.13	6	52.55	47.17	-1.14	Cytoplasm
HIPP26	SC205	SC205Chromosome08_RagTag0018807.g	374	1125	40.19	5.91	54.85	48.53	-1.114	Cytoplasm
HIPP26	SC5	SC5Chromosome08_RagTag0014315.g	372	1119	39.96	5.95	52.35	47.47	-1.128	Cytoplasm
HIPP26	SC6068	SC6068Chromosome08_RagTag0015301.g	372	1119	39.98	5.95	52.07	47.2	-1.138	Cytoplasm
HIPP26	SC9	SC9Chromosome08_RagTag0018514.g	372	1119	39.96	5.95	52.89	46.42	-1.152	Cytoplasm
HIPP26	Taiyin01	TaiyinChromosome08_RagTag0015888.g	372	1119	39.98	5.95	52.07	47.2	-1.138	Cytoplasm
HIPP26	Wenchanghongxin	WenchanghongxinChromosome08_RagTag0018844g	374	1125	40.19	5.91	55.59	48.26	-1.121	Cytoplasm
HIPP26	Yinnizhong	YinnizhongChromosome08_RagTag0013383.g	374	1125	40.18	5.91	54.22	48.53	-1.112	Cytoplasm
HIPP26	Yinniyeshengzhong	YnniyeshengzhongChromosome08_RagTag0016319.g	372	1119	40	6	53.26	47.74	-1.138	Cytoplasm
HIPP26	ZM9781	ZM9781Chromosome08_RagTag0016859g	334	1005	35.77	5.56	47.88	47.04	-1.159	Cytoplasm
HIPP27	Baxi	BaxiChromosome05_RagTag0017847g	177	534	20.28	7.62	63.92	63.33	-1.214	Cytoplasm
HIPP27	BC008	BC008Chromosome05_RagTag0022169.g	177	534	20.28	7.62	63.92	63.33	-1.214	Cytoplasm
HIPP27	xx048	DescChrB05G00492530.1	177	534	20.28	7.62	63.92	63.33	-1.214	Cytoplasm
HIPP27	GR4	GR4Chromosome05_RagTag0019627.g	177	534	20.28	7.62	63.92	63.33	-1.214	Cytoplasm
HIPP27	HB60	HB60Chromosome05_RagTag0024584.g	177	534	20.28	7.62	63.92	63.33	-1.214	Cytoplasm
HIPP27	IB003	IB003Chromosome05_RagTag0027544.g	177	534	20.28	7.62	63.92	63.33	-1.214	Cytoplasm
HIPP27	IB005	IB005Chromosome05_RagTag0024171.g	177	534	20.28	7.62	63.92	63.33	-1.214	Cytoplasm
HIPP27	A4011	maker-chr11_4011-snap-gene-11.6-mRNA-1	177	534	20.28	7.62	63.92	63.33	-1.214	Cytoplasm
HIPP27	A4041	maker-chr16_4041-snap-gene-16.9-mRNA-1	177	534	20.28	7.62	63.92	63.33	-1.214	Cytoplasm
HIPP27	A4144	maker-chr17_4144-snap-gene-22.0-mRNA-1	177	534	20.28	7.62	63.92	63.33	-1.214	Cytoplasm
HIPP27	A4111	maker-chr3_4111-snap-gene-46.4-mRNA-1	177	534	20.28	7.62	63.92	63.33	-1.214	Cytoplasm
HIPP27	A4047	maker-LG14-snap-gene-7.25-mRNA-1	177	534	20.28	7.62	63.92	63.33	-1.214	Cytoplasm
HIPP27	tme204	Manes.05G030000.1.mrna1	177	534	20.28	7.62	63.92	63.33	-1.214	Cytoplasm
HIPP27	AM560	Manes.05G030000.1.v8.1	177	534	20.28	7.62	63.92	63.33	-1.214	Cytoplasm
HIPP27	Mianbaomushu	MianbaomushuChromosome05_RagTag0023646.g	177	534	20.28	7.62	63.92	63.33	-1.214	Cytoplasm
HIPP27	SC5	SC5Chromosome05_RagTag0020467.g	177	534	20.28	7.62	63.92	63.33	-1.214	Cytoplasm
HIPP27	SC6068	SC6068Chromosome05_RagTag0021629.g	177	534	20.28	7.62	63.92	63.33	-1.214	Cytoplasm
HIPP27	SC9	SC9Chromosome05_RagTag0025574.g	177	534	20.28	7.62	63.92	63.33	-1.214	Cytoplasm
HIPP27	Taiyin01	TaiyinChromosome05_RagTag0022277.g	177	534	20.28	7.62	63.92	63.33	-1.214	Cytoplasm
HIPP27	tme7	tme7p0_05G00263.1	177	534	20.28	7.62	63.92	63.33	-1.214	Cytoplasm
HIPP27	Yinnizhong	YinnizhongChromosome05_RagTag0018670.g	177	534	20.28	7.62	63.92	63.33	-1.214	Cytoplasm
HIPP27	Yinniyeshengzhong	YnniyeshengzhongChromosome05_RagTag0022937.g	177	534	20.23	7.62	64.09	64.46	-1.216	Cytoplasm
HIPP27	ZM9781	ZM9781Chromosome05_RagTag0023838g	177	534	20.28	7.62	63.92	63.33	-1.214	Cytoplasm
HIPP28	Baxi	BaxiChromosome08_RagTag0011860g	415	1248	46.09	8.95	37.68	56.65	-0.957	Cytoplasm
HIPP28	BC008	BC008Chromosome08_RagTag0014960.g	415	1248	46.03	8.95	37.59	57.83	-0.948	Cytoplasm
HIPP28	xx048	DescChrA08G00001840.1	302	909	33.25	8.32	44.6	43.05	-1.246	Cytoplasm
HIPP28	xx048	DescChrB08G00071430.1	302	909	33.27	8.32	45.16	43.05	-1.246	Cytoplasm
HIPP28	GR4	GR4Chromosome08_RagTag0013764.g	419	1260	46.25	8.95	39.17	57.28	-0.944	Cytoplasm
HIPP28	HB60	HB60Chromosome08_RagTag0016511.g	415	1248	46.01	8.95	37.85	57.83	-0.949	Cytoplasm
HIPP28	IB003	IB003Chromosome08_RagTag0018114.g	415	1248	46.11	8.95	38.35	56.65	-0.957	Cytoplasm
HIPP28	IB005	IB005Chromosome08_RagTag0016237.g	415	1248	45.99	8.95	37.85	57.83	-0.949	Cytoplasm
HIPP28	ITBB04	ITBB04Chromosome08_RagTag0016351.g	415	1248	46.01	8.95	38.26	57.83	-0.949	Cytoplasm
HIPP28	A4111	maker-chr1_4111-augustus-gene-42.16-mRNA-1	415	1248	46.09	8.95	37.68	56.65	-0.957	Cytoplasm
HIPP28	A4160	maker-chr12_4160-snap-gene-18.2-mRNA-1	415	1248	46.05	8.95	38.05	57.59	-0.955	Cytoplasm
HIPP28	A4011	maker-chr3_4011-snap-gene-25.1-mRNA-1	415	1248	46.09	8.95	37.68	56.65	-0.957	Cytoplasm
HIPP28	A4041	maker-chr3_4041-snap-gene-40.11-mRNA-1	415	1248	46.09	8.95	37.68	56.65	-0.957	Cytoplasm
HIPP28	A4144	maker-chr5_4144-snap-gene-26.5-mRNA-1	415	1248	45.99	8.89	38.26	57.83	-0.941	Cytoplasm
HIPP28	A4047	maker-LG02-augustus-gene-14.35-mRNA-1	415	1248	46.08	8.95	37.85	58.05	-0.949	Cytoplasm
HIPP28	tme204	Manes.08G010600.2.mrna1	415	1248	45.99	8.95	37.85	57.83	-0.949	Cytoplasm
HIPP28	AM560	Manes.08G010600.2.v8.1	415	1248	46.02	8.95	38.26	57.83	-0.949	Cytoplasm
HIPP28	w14	MesG_32518.mRNA1	334	1005	36.8	8.41	38.17	52.9	-1.109	Cytoplasm
HIPP28	Mianbaomushu	MianbaomushuChromosome08_RagTag0015971.g	415	1248	46.09	8.95	37.68	56.65	-0.957	Cytoplasm
HIPP28	SC9	SC9Chromosome08_RagTag0017287.g	415	1248	46.08	8.95	38.63	55.71	-0.966	Cytoplasm
HIPP28	Taiyin01	TaiyinChromosome08_RagTag0014814.g	415	1248	46.09	8.95	38.35	56.65	-0.957	Cytoplasm
HIPP28	tme7	tme7p0_08G00044.1	358	1077	39.36	8.8	36.11	55.06	-1.017	Cytoplasm
HIPP28	Yinnizhong	YinnizhongChromosome05_RagTag0020371.g	358	1077	39.38	8.8	36.58	55.06	-1.017	Cytoplasm
HIPP28	Yinniyeshengzhong	YnniyeshengzhongChromosome08_RagTag0015168.g	406	1221	45.22	8.9	40.61	58.6	-0.967	Cytoplasm
HIPP28	ZM9781	ZM9781Chromosome08_RagTag0015830g	415	1248	46.02	8.95	38.26	57.83	-0.949	Cytoplasm
HIPP29	Baxi	BaxiChromosome15_RagTag0032789g	509	1530	53.64	8.12	37.68	42.95	-1.087	Cytoplasm
HIPP29	BC008	BC008Chromosome15_RagTag0032725.g	509	1530	53.64	8.12	37.68	42.95	-1.087	Cytoplasm
HIPP29	Fuxuan01	FuxuanChromosome15_RagTag0034089.g	507	1524	53.42	8.12	37.12	44.46	-1.069	Cytoplasm
HIPP29	GR4	GR4Chromosome15_RagTag0030712.g	509	1530	53.64	8.12	37.68	42.95	-1.087	Cytoplasm
HIPP29	HB60	HB60Chromosome15_RagTag0035472.g	509	1530	53.67	8.12	37.52	42.95	-1.092	Cytoplasm
HIPP29	IB003	IB003Chromosome15_RagTag0040115.g	511	1536	53.93	8.12	38.16	42.78	-1.101	Cytoplasm
HIPP29	IB005	IB005Chromosome15_RagTag0035874.g	508	1527	53.61	8.12	37.33	43.03	-1.093	Cytoplasm
HIPP29	ITBB04	ITBB04Chromosome15_RagTag0037203.g	508	1527	53.54	8.12	37.19	43.03	-1.087	Cytoplasm
HIPP29	A4011	maker-chr18_4011-augustus-gene-36.11-mRNA-1	510	1533	53.8	8.12	37.84	42.86	-1.097	Cytoplasm
HIPP29	A4041	maker-chr18_4041-augustus-gene-46.2-mRNA-1	510	1533	53.8	8.12	37.84	42.86	-1.097	Cytoplasm
HIPP29	A4111	maker-chr18_4111-augustus-gene-50.10-mRNA-1	510	1533	53.8	8.12	37.84	42.86	-1.097	Cytoplasm
HIPP29	A4047	maker-LG15-augustus-gene-31.25-mRNA-1	511	1536	53.93	8.12	38.16	42.78	-1.101	Cytoplasm
HIPP29	A4047	maker-LG15-augustus-gene-92.2-mRNA-1	509	1530	53.67	8.12	37.52	42.95	-1.092	Cytoplasm
HIPP29	A4144	maker-scf00000015-augustus-gene-39.33-mRNA-1	512	1539	54.06	8.12	38.11	42.7	-1.105	Cytoplasm
HIPP29	tme204	Manes.15G023400.1.mrna1	509	1530	53.67	8.12	37.52	42.95	-1.092	Cytoplasm
HIPP29	AM560	Manes.15G023400.1.v8.1	508	1527	53.59	8.12	37.49	43.03	-1.088	Cytoplasm
HIPP29	w14	MesG_12987.mRNA1	508	1527	53.66	7.62	39.98	43.03	-1.083	Cytoplasm
HIPP29	Mianbaomushu	MianbaomushuChromosome15_RagTag0035336.g	509	1530	53.64	8.12	37.68	42.95	-1.087	Cytoplasm
HIPP29	SC205	SC205Chromosome15_RagTag0039230.g	509	1530	53.67	8.12	37.52	42.95	-1.092	Cytoplasm
HIPP29	SC5	SC5Chromosome15_RagTag0031507.g	508	1527	53.59	8.12	37.49	43.03	-1.088	Cytoplasm
HIPP29	SC6068	SC6068Chromosome15_RagTag0032132.g	509	1530	53.67	8.12	37.52	42.95	-1.092	Cytoplasm
HIPP29	SC8	SC8Chromosome15_RagTag0035031.g	504	1515	53.36	7.04	38.27	43.75	-1.084	Cytoplasm
HIPP29	Taiyin01	TaiyinChromosome15_RagTag0033205.g	508	1527	53.59	8.12	37.49	43.03	-1.088	Cytoplasm
HIPP29	tme7	tme7p0_15G00193.1	509	1530	53.67	8.12	37.52	42.95	-1.092	Cytoplasm
HIPP29	Wenchanghongxin	WenchanghongxinChromosome15_RagTag0039650g	509	1530	53.67	8.12	37.52	42.95	-1.092	Cytoplasm
HIPP29	Yinnizhong	YinnizhongChromosome15_RagTag0028514.g	509	1530	53.64	8.12	37.68	42.95	-1.087	Cytoplasm
HIPP29	Yinniyeshengzhong	YnniyeshengzhongChromosome15_RagTag0033747.g	508	1527	53.85	8.12	37.63	42.26	-1.129	Cytoplasm
HIPP29	ZM9781	ZM9781Chromosome15_RagTag0035095g	508	1527	53.59	8.12	37.49	43.03	-1.088	Cytoplasm
HIPP30	Baxi	BaxiChromosome01_RagTag0000451g	235	708	26.49	7.53	59.08	80	-0.525	Cytoplasm
HIPP30	xx048	DescChrB01G00027420.1	315	948	35.83	5.13	70.29	62.51	-1.091	Cytoplasm
HIPP30	Fuxuan01	FuxuanChromosome01_RagTag0001096.g	235	708	26.49	7.53	59.08	80	-0.525	Cytoplasm
HIPP30	GR4	GR4Chromosome01_RagTag0000993.g	235	708	26.49	7.53	59.08	80	-0.525	Cytoplasm
HIPP30	HB60	HB60Chromosome01_RagTag0001137.g	235	708	26.49	7.53	59.08	80	-0.525	Cytoplasm
HIPP30	IB003	IB003Chromosome01_RagTag0001538.g	235	708	26.49	7.53	59.08	80	-0.525	Cytoplasm
HIPP30	IB005	IB005Chromosome01_RagTag0001120.g	235	708	26.49	7.53	59.08	80	-0.525	Cytoplasm
HIPP30	ITBB04	ITBB04Chromosome01_RagTag0001189.g	235	708	26.49	8.4	56.3	80	-0.527	Cytoplasm
HIPP30	ITBB04	ITBB04Chromosome01_RagTag0001245.g	177	534	19.91	9.01	51.3	87.46	-0.318	Cytoplasm
HIPP30	A4011	maker-chr1_4011-snap-gene-222.5-mRNA-1	235	708	26.49	8.4	57.69	80	-0.527	Cytoplasm
HIPP30	A4160	maker-chr1_4160-snap-gene-198.5-mRNA-1	310	933	35.08	5.14	69.13	63.52	-1.029	Cytoplasm
HIPP30	A4111	maker-chr3_4111-snap-gene-164.3-mRNA-1	235	708	26.49	7.53	59.08	80	-0.525	Cytoplasm
HIPP30	A4041	maker-chr4_4041-snap-gene-160.2-mRNA-1	235	708	26.49	8.4	57.69	80	-0.527	Cytoplasm
HIPP30	A4047	maker-LG01-snap-gene-101.1-mRNA-1	235	708	26.49	8.4	56.3	80	-0.527	Cytoplasm
HIPP30	tme204	Manes.01G044400.1.mrna1	315	948	35.83	5.13	70.29	62.51	-1.091	Cytoplasm
HIPP30	AM560	Manes.01G044400.1.v8.1	315	948	35.73	5.12	70.26	62.51	-1.071	Cytoplasm
HIPP30	w14	MesG_00496.mRNA1	315	948	35.83	5.17	72.5	62.83	-1.08	Cytoplasm
HIPP30	Mianbaomushu	MianbaomushuChromosome01_RagTag0001330.g	235	708	26.49	7.53	59.08	80	-0.525	Cytoplasm
HIPP30	NZ199	NZ199Chromosome01_RagTag0001117.g	235	708	26.49	7.53	59.08	80	-0.525	Cytoplasm
HIPP30	SC205	SC205Chromosome01_RagTag0001486.g	235	708	26.49	7.53	59.08	80	-0.525	Cytoplasm
HIPP30	SC5	SC5Chromosome01_RagTag0000792.g	235	708	26.48	7.53	56.85	79.57	-0.526	Cytoplasm
HIPP30	SC6068	SC6068Chromosome01_RagTag0001292.g	235	708	26.49	7.53	59.08	80	-0.525	Cytoplasm
HIPP30	SC8	SC8Chromosome01_RagTag0001174.g	235	708	26.49	8.4	56.3	80	-0.527	Cytoplasm
HIPP30	SC9	SC9Chromosome01_RagTag0001473.g	235	708	26.49	7.53	59.08	80	-0.525	Cytoplasm
HIPP30	Taiyin01	TaiyinChromosome01_RagTag0001549.g	235	708	26.49	7.53	59.08	80	-0.525	Cytoplasm
HIPP30	tme7	tme7p0_01G00430.1	315	948	35.83	5.13	70.29	62.51	-1.091	Cytoplasm
HIPP30	Wenchanghongxin	WenchanghongxinChromosome01_RagTag0001613g	235	708	26.49	7.53	59.08	80	-0.525	Cytoplasm
HIPP30	Yinniyeshengzhong	YnniyeshengzhongChromosome01_RagTag0001374.g	235	708	26.49	7.53	59.08	80	-0.525	Cytoplasm
HIPP30	ZM9781	ZM9781Chromosome01_RagTag0001193g	235	708	26.49	7.53	59.08	80	-0.525	Cytoplasm
HIPP31	Baxi	BaxiChromosome06_RagTag0004177g	174	525	20.27	9.24	41.62	95.69	-0.58	Cell membrane
HIPP31	BC008	BC008Chromosome06_RagTag0007558.g	245	738	28.34	9.17	40.61	95.43	-0.619	Cytoplasm
HIPP31	xx048	DescChrA06G00701320.1	243	732	28.12	9.24	42.41	95.8	-0.637	Cytoplasm
HIPP31	Fuxuan01	FuxuanChromosome06_RagTag0007680.g	243	732	28.12	9.24	42.41	95.8	-0.637	Cytoplasm
HIPP31	GR4	GR4Chromosome06_RagTag0006697.g	243	732	28.13	9.23	40.28	95.39	-0.618	Cytoplasm
HIPP31	HB60	HB60Chromosome06_RagTag0007789.g	242	729	28.04	9.39	43.16	99.83	-0.563	Cytoplasm
HIPP31	IB003	IB003Chromosome06_RagTag0008724.g	243	732	28.09	9.24	40.9	96.21	-0.623	Cytoplasm
HIPP31	IB005	IB005Chromosome06_RagTag0007627.g	243	732	28.13	9.28	42.41	95.8	-0.639	Cytoplasm
HIPP31	ITBB04	ITBB04Chromosome06_RagTag0007712.g	243	732	28.12	9.24	42.41	95.8	-0.637	Cytoplasm
HIPP31	A4111	maker-chr10_4111-augustus-gene-160.2-mRNA-1	243	732	28.06	9.23	40.86	96.21	-0.621	Cytoplasm
HIPP31	A4160	maker-chr11_4160-snap-gene-245.8-mRNA-1	243	732	28.09	9.23	41.21	97	-0.611	Cytoplasm
HIPP31	A4041	maker-chr13_4041-snap-gene-164.6-mRNA-1	243	732	28.06	9.23	40.86	96.21	-0.621	Cytoplasm
HIPP31	A4011	maker-chr15_4011-snap-gene-358.4-mRNA-1	243	732	28.13	9.23	40.28	95.39	-0.618	Cytoplasm
HIPP31	A4144	maker-chr2_4144-augustus-gene-564.6-mRNA-1	249	750	28.76	9.26	39.95	95.86	-0.642	Cytoplasm
HIPP31	A4047	maker-LG12-augustus-gene-67.1-mRNA-1	243	732	28.06	9.23	40.86	96.21	-0.621	Cytoplasm
HIPP31	tme204	Manes.06G027700.2.mrna1	243	732	28.11	9.23	40.98	97.41	-0.61	Cytoplasm
HIPP31	AM560	Manes.06G027700.2.v8.1	243	732	28.06	9.23	40.86	96.21	-0.621	Cytoplasm
HIPP31	w14	MesG_29035.mRNA1	252	759	29.08	9.04	44.02	90.83	-0.719	Cytoplasm
HIPP31	Mianbaomushu	MianbaomushuChromosome06_RagTag0007882.g	243	732	28.09	9.28	39.89	97	-0.613	Cytoplasm
HIPP31	SC205	SC205Chromosome06_RagTag0008585.g	243	732	28.09	9.23	41.21	97	-0.611	Cytoplasm
HIPP31	SC5	SC5Chromosome06_RagTag0006384.g	243	732	28.12	9.24	42.41	95.8	-0.637	Cytoplasm
HIPP31	SC6068	SC6068Chromosome06_RagTag0007273.g	243	732	28.12	9.24	42.41	95.8	-0.637	Cytoplasm
HIPP31	SC8	SC8Chromosome06_RagTag0007935.g	243	732	28.12	9.24	42.41	95.8	-0.637	Cytoplasm
HIPP31	Taiyin01	TaiyinChromosome06_RagTag0007573.g	245	738	28.34	9.17	40.61	95.43	-0.619	Cytoplasm
HIPP31	Wenchanghongxin	WenchanghongxinChromosome06_RagTag0008652g	206	621	23.84	9.11	41.58	92.72	-0.642	Cytoplasm
HIPP31	Yinnizhong	YinnizhongChromosome06_RagTag0006066.g	243	732	28.06	9.23	40.86	96.21	-0.621	Cytoplasm
HIPP31	Yinniyeshengzhong	YnniyeshengzhongChromosome06_RagTag0007484.g	258	777	29.72	8.87	42.07	92.13	-0.702	Cytoplasm
HIPP31	ZM9781	ZM9781Chromosome06_RagTag0007744g	243	732	28.06	9.23	40.86	96.21	-0.621	Cytoplasm
HIPP32	Baxi	BaxiChromosome04_RagTag0020078g	188	567	22.05	8.19	33.69	65.37	-0.649	Cytoplasm
HIPP32	BC008	BC008Chromosome17_RagTag0028049.g	188	567	22.07	8.18	33.69	65.37	-0.639	Cytoplasm
HIPP32	Fuxuan01	FuxuanChromosome17_RagTag0029324.g	188	567	22.05	8.19	33.69	65.37	-0.649	Cytoplasm
HIPP32	GR4	GR4Chromosome17_RagTag0025916.g	188	567	22.07	8.18	33.69	65.37	-0.639	Cytoplasm
HIPP32	HB60	HB60Chromosome17_RagTag0030689.g	186	561	21.77	5.94	36.16	56.67	-0.773	Cytoplasm
HIPP32	IB003	IB003Chromosome17_RagTag0034498.g	188	567	22.05	8.19	33.69	65.37	-0.649	Cytoplasm
HIPP32	IB005	IB005Chromosome17_RagTag0030836.g	188	567	22.05	8.19	33.69	65.37	-0.649	Cytoplasm
HIPP32	ITBB04	ITBB04Chromosome17_RagTag0032132.g	188	567	22.07	8.18	33.69	65.37	-0.639	Cytoplasm
HIPP32	A4160	maker-chr13_4160-snap-gene-429.8-mRNA-1	149	450	17.44	6.28	28.72	54.36	-0.844	Peroxisome
HIPP32	A4047	maker-LG07-augustus-gene-253.42-mRNA-1	201	606	23.54	8.18	31.41	70.85	-0.493	Cytoplasm
HIPP32	tme204	Manes.17G055500.2.mrna1	188	567	22.07	8.18	33.69	65.37	-0.639	Cytoplasm
HIPP32	AM560	Manes.17G055500.2.v8.1	188	567	22.05	8.19	33.69	65.37	-0.649	Cytoplasm
HIPP32	w14	MesG_17569.mRNA1	109	330	12.55	4.97	31.96	54.68	-0.786	Cell membrane
HIPP32	Mianbaomushu	MianbaomushuChromosome17_RagTag0030339.g	188	567	22.07	8.18	33.69	65.37	-0.639	Cytoplasm
HIPP32	NZ199	NZ199Chromosome17_RagTag0028037.g	188	567	22.05	8.19	33.69	65.37	-0.649	Cytoplasm
HIPP32	SC205	SC205Chromosome17_RagTag0033659.g	188	567	22.06	8.18	30.91	64.84	-0.64	Cytoplasm
HIPP32	SC5	SC5Chromosome17_RagTag0027163.g	188	567	22.05	8.19	33.69	65.37	-0.649	Cytoplasm
HIPP32	SC6068	SC6068Chromosome17_RagTag0027724.g	188	567	22.07	8.18	33.69	65.37	-0.639	Cytoplasm
HIPP32	SC8	SC8Chromosome17_RagTag0030256.g	188	567	22.05	8.19	33.69	65.37	-0.649	Cytoplasm
HIPP32	SC9	SC9Chromosome17_RagTag0032454.g	188	567	22.05	8.19	33.69	65.37	-0.649	Cytoplasm
HIPP32	A4011	snap-chr10_4011-processed-gene-184.10-mRNA-1	149	450	17.45	6.28	32.24	55.03	-0.842	Peroxisome
HIPP32	A4041	snap-chr11_4041-processed-gene-2.19-mRNA-1	188	567	22.07	8.18	33.69	65.37	-0.639	Cytoplasm
HIPP32	A4111	snap-chr9_4111-processed-gene-429.6-mRNA-1	166	501	19.36	6.19	30.8	59.4	-0.723	Cytoplasm
HIPP32	Taiyin01	TaiyinChromosome17_RagTag0028586.g	188	567	22.07	8.18	33.69	65.37	-0.639	Cytoplasm
HIPP32	tme7	tme7p0_17G00600.1	149	450	17.45	6.28	32.24	55.03	-0.842	Peroxisome
HIPP32	Wenchanghongxin	WenchanghongxinChromosome17_RagTag0033839g	188	567	22.06	8.18	30.91	64.84	-0.64	Cytoplasm
HIPP32	Yinnizhong	YinnizhongChromosome17_RagTag0024615.g	188	567	22.05	8.19	33.69	65.37	-0.649	Cytoplasm
HIPP32	Yinniyeshengzhong	YnniyeshengzhongChromosome17_RagTag0028949.g	149	450	17.45	6.28	32.24	55.03	-0.842	Peroxisome
HIPP32	ZM9781	ZM9781Chromosome17_RagTag0030423g	188	567	22.07	8.18	33.69	65.37	-0.639	Cytoplasm
HIPP33	Baxi	BaxiChromosome12_RagTag0028093g	154	465	17.14	9.52	28.68	75.26	-0.558	Cell membrane
HIPP33	BC008	BC008Chromosome12_RagTag0030294.g	154	465	17.14	9.52	28.68	75.26	-0.558	Cell membrane
HIPP33	xx048	DescChrA12G00067110.1	154	465	17.14	9.52	28.68	75.26	-0.558	Cell membrane
HIPP33	GR4	GR4Chromosome12_RagTag0028519.g	154	465	17.2	9.52	28.68	75.26	-0.534	Cell membrane
HIPP33	HB60	HB60Chromosome12_RagTag0032847.g	154	465	17.14	9.52	28.68	75.26	-0.558	Cell membrane
HIPP33	IB005	IB005Chromosome12_RagTag0033150.g	154	465	17.14	9.52	28.68	75.26	-0.558	Cell membrane
HIPP33	ITBB04	ITBB04Chromosome12_RagTag0034444.g	154	465	17.14	9.52	28.68	75.26	-0.558	Cell membrane
HIPP33	A4041	maker-chr10_4041-snap-gene-200.1-mRNA-1	154	465	17.14	9.52	28.68	75.26	-0.558	Cell membrane
HIPP33	A4160	maker-chr3_4160-snap-gene-677.22-mRNA-1	154	465	17.14	9.52	28.68	75.26	-0.558	Cell membrane
HIPP33	A4011	maker-chr4_4011-snap-gene-696.10-mRNA-1	154	465	17.14	9.52	28.68	75.26	-0.558	Cell membrane
HIPP33	A4111	maker-chr4_4111-augustus-gene-732.8-mRNA-1	154	465	17.14	9.52	28.68	75.26	-0.558	Cell membrane
HIPP33	A4144	maker-chr6_4144-snap-gene-795.13-mRNA-1	154	465	17.14	9.52	28.68	75.26	-0.558	Cell membrane
HIPP33	A4047	maker-LG09-augustus-gene-348.26-mRNA-1	154	465	17.14	9.52	28.68	75.26	-0.558	Cell membrane
HIPP33	tme204	Manes.12G139000.1.mrna1	154	465	17.14	9.52	28.68	75.26	-0.558	Cell membrane
HIPP33	AM560	Manes.12G139000.1.v8.1	154	465	17.14	9.52	28.68	75.26	-0.558	Cell membrane
HIPP33	w14	MesG_08575.mRNA1	154	465	17.16	9.52	27.9	75.26	-0.558	Cell membrane
HIPP33	Mianbaomushu	MianbaomushuChromosome12_RagTag0032583.g	154	465	17.14	9.52	28.68	75.26	-0.558	Cell membrane
HIPP33	NZ199	NZ199Chromosome12_RagTag0030215.g	154	465	17.14	9.52	28.68	75.26	-0.558	Cell membrane
HIPP33	SC5	SC5Chromosome12_RagTag0029157.g	154	465	17.14	9.52	28.68	75.26	-0.558	Cell membrane
HIPP33	SC6068	SC6068Chromosome12_RagTag0029879.g	154	465	17.2	9.52	28.68	75.26	-0.534	Cell membrane
HIPP33	SC8	SC8Chromosome12_RagTag0032539.g	154	465	17.14	9.52	28.68	75.26	-0.558	Cell membrane
HIPP33	SC9	SC9Chromosome04_RagTag0028460.g	154	465	17.14	9.52	28.68	75.26	-0.558	Cell membrane
HIPP33	SC9	SC9Chromosome12_RagTag0034802.g	154	465	17.14	9.52	28.68	75.26	-0.558	Cell membrane
HIPP33	Taiyin01	TaiyinChromosome12_RagTag0030658.g	154	465	17.2	9.52	28.68	75.26	-0.534	Cell membrane
HIPP33	tme7	tme7p0_12G01315.1	154	465	17.14	9.52	28.68	75.26	-0.558	Cell membrane
HIPP33	Wenchanghongxin	WenchanghongxinChromosome12_RagTag0036478g	154	465	17.14	9.52	28.68	75.26	-0.558	Cell membrane
HIPP33	Yinniyeshengzhong	YnniyeshengzhongChromosome12_RagTag0030953.g	154	465	17.14	9.52	28.68	75.26	-0.558	Cell membrane
HIPP33	ZM9781	ZM9781Chromosome12_RagTag0032569g	154	465	17.14	9.52	28.68	75.26	-0.558	Cell membrane
HIPP34	xx048	DescChrB08G00082390.1	148	447	17.24	5.83	42.39	62.5	-0.556	Cytoplasm
HIPP34	tme204	Manes.08G099200.1.mrna1	148	447	17.16	5.69	39.37	62.5	-0.551	Cytoplasm
HIPP34	AM560	Manes.08G099200.1.v8.1	148	447	17.24	5.83	42.39	62.5	-0.556	Cytoplasm
HIPP34	w14	MesG_33794.mRNA1	148	447	17.18	5.69	41.24	61.82	-0.556	Cytoplasm
HIPP34	A4160	snap-chr12_4160-processed-gene-464.0-mRNA-1	127	384	14.96	5.77	37.9	58.27	-0.735	Cytoplasm
HIPP35	BC008	BC008Chromosome01_RagTag0002917.g	313	942	33.27	8.14	30.97	51.18	-0.988	Cytoplasm
HIPP35	xx048	DescChrB01G00045290.1	296	891	31.54	8.15	31.64	49.83	-1.029	Cytoplasm
HIPP35	Fuxuan01	FuxuanChromosome01_RagTag0002477.g	296	891	31.53	8.15	30.99	51.15	-1.004	Cytoplasm
HIPP35	GR4	GR4Chromosome01_RagTag0002299.g	313	942	33.29	8.14	30.97	51.18	-0.988	Cytoplasm
HIPP35	HB60	HB60Chromosome01_RagTag0002552.g	296	891	31.54	8.15	31.64	49.83	-1.029	Cytoplasm
HIPP35	IB003	IB003Chromosome01_RagTag0002874.g	313	942	33.26	8.14	30.36	52.43	-0.965	Cytoplasm
HIPP35	IB005	IB005Chromosome01_RagTag0002578.g	296	891	31.53	8.15	30.99	51.15	-1.004	Cytoplasm
HIPP35	ITBB04	ITBB04Chromosome01_RagTag0002634.g	313	942	33.26	8.14	30.36	52.43	-0.965	Cytoplasm
HIPP35	A4011	maker-chr1_4011-augustus-gene-723.13-mRNA-1	296	891	31.54	8.15	31.64	49.83	-1.029	Cytoplasm
HIPP35	A4160	maker-chr1_4160-augustus-gene-696.3-mRNA-1	296	891	31.54	8.15	31.64	49.83	-1.029	Cytoplasm
HIPP35	A4111	maker-chr2_4111-augustus-gene-199.35-mRNA-1	296	891	31.54	8.15	31.64	49.83	-1.029	Cytoplasm
HIPP35	A4144	maker-chr3_4144-augustus-gene-841.36-mRNA-1	296	891	31.61	8.48	30.38	50.14	-1.045	Cytoplasm
HIPP35	A4041	maker-chr4_4041-augustus-gene-737.31-mRNA-1	296	891	31.54	8.19	29.38	50.81	-1.023	Cytoplasm
HIPP35	A4047	maker-LG01-augustus-gene-475.41-mRNA-1	313	942	33.31	8.48	29.43	52.11	-0.996	Cytoplasm
HIPP35	tme204	Manes.01G216400.1.mrna1	296	891	31.53	8.15	30.99	51.15	-1.004	Cytoplasm
HIPP35	AM560	Manes.01G216400.1.v8.1	296	891	31.54	8.15	31.64	49.83	-1.029	Cytoplasm
HIPP35	w14	MesG_02389.mRNA1	296	891	31.64	8.43	31.7	49.49	-1.05	Cytoplasm
HIPP35	NZ199	NZ199Chromosome01_RagTag0002488.g	296	891	31.53	8.15	30.99	51.15	-1.004	Cytoplasm
HIPP35	SC205	SC205Chromosome01_RagTag0003131.g	296	891	31.53	8.15	30.99	51.15	-1.004	Cytoplasm
HIPP35	SC6068	SC6068Chromosome01_RagTag0002682.g	313	942	33.26	8.14	30.36	52.43	-0.965	Cytoplasm
HIPP35	SC8	SC8Chromosome01_RagTag0002651.g	313	942	33.27	8.14	30.36	52.43	-0.965	Cytoplasm
HIPP35	SC9	SC9Chromosome01_RagTag0003117.g	290	873	30.72	6.8	30.65	53.55	-0.904	Cytoplasm
HIPP35	Taiyin01	TaiyinChromosome01_RagTag0002622.g	313	942	33.29	8.14	30.97	51.18	-0.988	Cytoplasm
HIPP35	tme7	tme7p0_01G01909.1	296	891	31.54	8.15	31.64	49.83	-1.029	Cytoplasm
HIPP35	Yinnizhong	YinnizhongChromosome01_RagTag0001961.g	296	891	31.54	8.15	31.64	49.83	-1.029	Cytoplasm
HIPP35	Yinniyeshengzhong	YnniyeshengzhongChromosome01_RagTag0002579.g	308	927	32.88	8.19	33.48	52.01	-1.01	Cytoplasm
HIPP35	ZM9781	ZM9781Chromosome01_RagTag0002641g	313	942	33.26	8.14	30.36	52.43	-0.965	Cytoplasm
HIPP36	Baxi	BaxiChromosome09_RagTag0009111g	310	933	33.98	8.81	35.33	54.68	-0.895	Cytoplasm
HIPP36	BC008	BC008Chromosome09_RagTag0011711.g	310	933	33.93	8.96	34.98	55	-0.884	Cytoplasm
HIPP36	xx048	DescChrA09G00216700.1	310	933	33.94	8.96	35.01	55	-0.884	Cytoplasm
HIPP36	GR4	GR4Chromosome09_RagTag0010261.g	310	933	33.92	8.89	35.73	54.68	-0.885	Cytoplasm
HIPP36	HB60	HB60Chromosome09_RagTag0012833.g	310	933	33.99	8.88	34.71	55	-0.895	Cytoplasm
HIPP36	IB003	IB003Chromosome09_RagTag0014036.g	257	774	28.6	8.38	32.45	58.33	-0.747	Cytoplasm
HIPP36	IB005	IB005Chromosome09_RagTag0012559.g	310	933	33.93	8.89	35.73	55	-0.884	Cytoplasm
HIPP36	ITBB04	ITBB04Chromosome09_RagTag0012652.g	310	933	33.94	8.96	35.01	55	-0.884	Cytoplasm
HIPP36	A4111	maker-chr1_4111-augustus-gene-241.2-mRNA-1	310	933	33.96	8.96	35.01	54.68	-0.893	Cytoplasm
HIPP36	A4041	maker-chr17_4041-augustus-gene-283.4-mRNA-1	310	933	33.96	8.96	35.01	54.68	-0.893	Cytoplasm
HIPP36	A4160	maker-chr4_4160-snap-gene-222.6-mRNA-1	310	933	33.97	8.96	35.1	54.03	-0.903	Cytoplasm
HIPP36	A4011	maker-chr5_4011-snap-gene-247.3-mRNA-1	310	933	33.94	8.96	35.01	55	-0.884	Cytoplasm
HIPP36	A4047	maker-LG08-augustus-gene-125.17-mRNA-1	302	909	33.12	8.9	36.26	51.95	-0.944	Cytoplasm
HIPP36	tme204	Manes.09G066300.4.mrna1	310	933	33.94	8.96	35.01	55	-0.884	Cytoplasm
HIPP36	AM560	Manes.09G066300.4.v8.1	310	933	33.94	8.96	35.01	55	-0.884	Cytoplasm
HIPP36	w14	MesG_35273.mRNA1	310	933	33.95	8.81	35.31	56.26	-0.856	Cytoplasm
HIPP36	NZ199	NZ199Chromosome09_RagTag0011602.g	310	933	33.94	8.96	35.01	55	-0.884	Cytoplasm
HIPP36	SC205	SC205Chromosome09_RagTag0013797.g	310	933	33.92	8.89	35.73	54.68	-0.885	Cytoplasm
HIPP36	SC5	SC5Chromosome09_RagTag0010411.g	310	933	33.99	8.88	34.71	55	-0.895	Cytoplasm
HIPP36	SC6068	SC6068Chromosome09_RagTag0011217.g	310	933	33.92	8.96	34.86	55	-0.885	Cytoplasm
HIPP36	Taiyin01	TaiyinChromosome09_RagTag0011659.g	310	933	33.94	8.96	35.01	55	-0.884	Cytoplasm
HIPP36	tme7	tme7p0_09G00573.1	310	933	33.94	8.96	35.01	55	-0.884	Cytoplasm
HIPP36	Wenchanghongxin	WenchanghongxinChromosome09_RagTag0013772g	310	933	34	8.81	35.24	55	-0.893	Cytoplasm
HIPP36	Yinnizhong	YinnizhongChromosome09_RagTag0009418.g	310	933	33.94	8.96	35.01	55	-0.884	Cytoplasm
HIPP36	Yinniyeshengzhong	YnniyeshengzhongChromosome09_RagTag0011986.g	310	933	33.93	8.81	35.5	55	-0.874	Cytoplasm
HIPP36	ZM9781	ZM9781Chromosome09_RagTag0012418g	310	933	33.91	8.96	34.95	55	-0.886	Cytoplasm
HIPP37	BC008	BC008Chromosome03_RagTag0007029.g	508	1527	53.18	8.42	39.88	43.8	-1.028	Cytoplasm
HIPP37	xx048	DescChrA03G00638900.1	509	1530	53.21	8.42	40.07	43.71	-1.022	Cytoplasm
HIPP37	IB005	IB005Chromosome03_RagTag0006936.g	507	1524	52.95	8.42	39.42	43.89	-1.012	Cytoplasm
HIPP37	ITBB04	ITBB04Chromosome03_RagTag0006930.g	507	1524	52.97	8.14	38.73	43.89	-1.025	Cytoplasm
HIPP37	A4011	maker-chr10_4011-augustus-gene-661.1-mRNA-1	507	1524	52.95	8.42	39.42	43.89	-1.012	Cytoplasm
HIPP37	A4041	maker-chr10_4041-augustus-gene-693.1-mRNA-1	509	1530	53.22	8.42	39.96	44.48	-1.023	Cytoplasm
HIPP37	A4111	maker-chr7_4111-augustus-gene-668.8-mRNA-1	509	1530	53.21	8.42	40.07	43.71	-1.022	Cytoplasm
HIPP37	A4144	maker-chr9_4144-augustus-gene-764.32-mRNA-1	507	1524	53.05	8.61	39.82	43.89	-1.02	Cytoplasm
HIPP37	A4047	maker-LG17-augustus-gene-321.25-mRNA-1	509	1530	53.21	8.42	39.5	43.71	-1.023	Cytoplasm
HIPP37	tme204	Manes.03G184400.1.mrna1	509	1530	53.24	8.42	39.58	44.11	-1.013	Cytoplasm
HIPP37	AM560	Manes.03G184400.1.v8.1	507	1524	52.98	8.42	39.42	43.89	-1.017	Cytoplasm
HIPP37	w14	MesG_24462.mRNA1	503	1512	52.71	8.61	37.21	43.86	-1.021	Cytoplasm
HIPP37	Mianbaomushu	MianbaomushuChromosome03_RagTag0007181.g	506	1521	52.89	8.42	39.38	43.97	-1.027	Cytoplasm
HIPP37	SC205	SC205Chromosome03_RagTag0007646.g	507	1524	53	8.42	39.5	43.12	-1.021	Cytoplasm
HIPP37	SC5	SC5Chromosome03_RagTag0005822.g	509	1530	53.21	8.42	40.07	43.71	-1.022	Cytoplasm
HIPP37	SC6068	SC6068Chromosome03_RagTag0006590.g	507	1524	52.98	8.42	39.42	43.89	-1.017	Cytoplasm
HIPP37	SC8	SC8Chromosome03_RagTag0007259.g	453	1362	47.2	8.14	39.47	44.17	-0.96	Cytoplasm
HIPP37	SC9	SC9Chromosome03_RagTag0007949.g	434	1305	46.77	6.39	43.19	45.21	-1.049	Cytoplasm
HIPP37	Taiyin01	TaiyinChromosome03_RagTag0006899.g	507	1524	52.95	8.42	39.42	43.89	-1.012	Cytoplasm
HIPP37	tme7	tme7p0_03G01779.1	507	1524	52.98	8.42	39.42	43.89	-1.017	Cytoplasm
HIPP37	Yinnizhong	YinnizhongChromosome03_RagTag0005636.g	507	1524	52.98	8.42	39.42	43.89	-1.017	Cytoplasm
HIPP37	Yinniyeshengzhong	YnniyeshengzhongChromosome03_RagTag0006849.g	511	1536	53.49	8.61	40.41	43.74	-1.035	Cytoplasm
HIPP37	ZM9781	ZM9781Chromosome03_RagTag0006902g	507	1524	52.98	8.42	39.42	43.89	-1.017	Cytoplasm
HIPP38	xx048	DescChrB08G00084800.1	452	1359	48.21	9.01	33.09	35.15	-1.05	Cytoplasm
HIPP38	IB003	IB003Chromosome08_RagTag0019108.g	451	1356	48.17	8.94	33.33	35.23	-1.058	Cytoplasm
HIPP38	tme204	Manes.08G122800.1.mrna1	452	1359	48.21	9.01	33.09	35.15	-1.05	Cytoplasm
HIPP38	tme204	Manes.08G122800.3.mrna1	451	1356	48.08	9.01	32.72	35.23	-1.045	Cytoplasm
HIPP38	AM560	Manes.08G122800.5.v8.1	456	1371	48.65	8.75	35.63	35.48	-1.069	Cytoplasm
HIPP38	w14	MesG_34015.mRNA1	444	1335	47.9	9.19	32.47	35.99	-1.097	Cytoplasm
HIPP38	NZ199	NZ199Chromosome08_RagTag0015760.g	452	1359	48.38	8.85	34.61	35.8	-1.07	Cytoplasm
HIPP38	SC205	SC205Chromosome08_RagTag0018837.g	451	1356	48.18	9	32.72	35.01	-1.07	Cytoplasm
HIPP38	SC5	SC5Chromosome08_RagTag0014344.g	452	1359	48.3	8.85	34.61	36.02	-1.052	Cytoplasm
HIPP38	ZM9781	ZM9781Chromosome08_RagTag0016866g	452	1359	48.34	8.65	34.25	34.93	-1.079	Cytoplasm
HIPP39	BC008	BC008Chromosome13_RagTag0010100.g	152	459	16.73	9.4	23.84	80.07	-0.463	Cell membrane
HIPP39	xx048	DescChrA13G00265230.1	127	384	13.98	8.91	24.02	74.33	-0.568	Cell membrane
HIPP39	xx048	DescChrB13G00147440.1	152	459	16.77	9.32	23.84	74.93	-0.578	Cell membrane
HIPP39	GR4	GR4Chromosome03_RagTag0005091.g	152	459	16.81	9.4	24.36	77.5	-0.539	Cell membrane
HIPP39	HB60	HB60Chromosome13_RagTag0010910.g	152	459	16.79	9.32	23.84	76.18	-0.562	Cell membrane
HIPP39	IB005	IB005Chromosome13_RagTag0010465.g	152	459	16.81	9.4	24.36	77.5	-0.539	Cell membrane
HIPP39	IB005	IB005Chromosome13_RagTag0010535.g	152	459	16.78	9.33	21.67	78.16	-0.546	Cell membrane
HIPP39	ITBB04	ITBB04Chromosome13_RagTag0010816.g	151	456	16.86	9.4	24.7	78.01	-0.578	Cell membrane
HIPP39	ITBB04	ITBB04Chromosome13_RagTag0010820.g	152	459	16.79	9.32	23.77	77.5	-0.53	Cell membrane
HIPP39	A4160	maker-chr10_4160-snap-gene-402.5-mRNA-1	152	459	16.79	9.32	23.77	77.5	-0.53	Cell membrane
HIPP39	A4160	maker-chr12_4160-snap-gene-599.9-mRNA-1	152	459	16.82	9.32	23.77	78.75	-0.514	Cell membrane
HIPP39	A4111	maker-chr9_4111-snap-gene-404.0-mRNA-1	152	459	16.79	9.32	23.77	77.5	-0.53	Cell membrane
HIPP39	A4047	maker-LG03-augustus-gene-229.5-mRNA-1	152	459	16.81	9.4	24.36	77.5	-0.539	Cell membrane
HIPP39	AM560	Manes.13G090400.2.v8.1	117	354	12.93	9.2	22.89	74.1	-0.488	Cell membrane
HIPP39	w14	MesG_09951.mRNA1	152	459	16.92	9.39	22.47	77.5	-0.578	Cell membrane
HIPP39	SC6068	SC6068Chromosome13_RagTag0009659.g	152	459	16.79	9.32	23.77	77.5	-0.53	Cell membrane
HIPP39	A4144	snap-chr7_4144-processed-gene-487.0-mRNA-1	152	459	16.82	9.32	22.72	78.75	-0.514	Cell membrane
HIPP39	A4041	snap-chr8_4041-processed-gene-126.0-mRNA-1	152	459	16.79	9.32	23.77	77.5	-0.53	Cell membrane
HIPP39	Yinniyeshengzhong	YnniyeshengzhongChromosome13_RagTag0009993.g	152	459	16.82	9.23	28.29	77.5	-0.548	Cell membrane
HIPP39	Yinniyeshengzhong	YnniyeshengzhongChromosome13_RagTag0010236.g	152	459	16.73	9.4	23.84	80.07	-0.463	Cell membrane
HIPP39	ZM9781	ZM9781Chromosome13_RagTag0010539g	152	459	16.82	9.32	23.77	78.75	-0.514	Cell membrane
HIPP40	xx048	DescChrA17G00338550.1	482	1449	54.66	5.41	28.58	66	-0.55	Lysosome/Vacuole
HIPP41	Baxi	BaxiChromosome01_RagTag0001402g	151	456	16.94	9.37	25.48	70.93	-0.568	Cell membrane
HIPP41	BC008	BC008Chromosome01_RagTag0002377.g	151	456	16.94	9.37	25.48	70.93	-0.568	Cell membrane
HIPP41	Fuxuan01	FuxuanChromosome01_RagTag0001941.g	151	456	16.94	9.37	25.48	70.93	-0.568	Cell membrane
HIPP41	HB60	HB60Chromosome01_RagTag0001983.g	151	456	16.94	9.37	25.48	70.93	-0.568	Cell membrane
HIPP41	IB005	IB005Chromosome01_RagTag0001940.g	151	456	16.94	9.37	25.48	70.93	-0.568	Cell membrane
HIPP41	ITBB04	ITBB04Chromosome01_RagTag0002077.g	151	456	16.94	9.37	25.48	70.93	-0.568	Cell membrane
HIPP41	A4011	maker-chr1_4011-snap-gene-62.18-mRNA-1	151	456	16.94	9.37	25.48	70.93	-0.568	Cell membrane
HIPP41	A4111	maker-chr3_4111-augustus-gene-656.10-mRNA-1	151	456	16.94	9.37	25.48	70.93	-0.568	Cell membrane
HIPP41	A4144	maker-chr3_4144-snap-gene-751.5-mRNA-1	151	456	16.92	9.37	24.21	71.59	-0.551	Cell membrane
HIPP41	A4041	maker-chr4_4041-snap-gene-612.21-mRNA-1	151	456	16.94	9.37	25.48	70.93	-0.568	Cell membrane
HIPP41	A4160	maker-chr4_4160-snap-gene-570.14-mRNA-1	151	456	16.94	9.37	25.48	70.93	-0.568	Cell membrane
HIPP41	A4047	maker-LG01-augustus-gene-349.28-mRNA-1	151	456	16.94	9.45	26.29	70.93	-0.568	Cell membrane
HIPP41	A4047	maker-LG01-augustus-gene-391.44-mRNA-1	151	456	16.94	9.37	25.48	70.93	-0.568	Cell membrane
HIPP41	tme204	Manes.01G148900.1.mrna1	151	456	16.93	9.28	26.04	70.93	-0.566	Cell membrane
HIPP41	AM560	Manes.01G148900.1.v8.1	151	456	16.94	9.37	25.48	70.93	-0.568	Cell membrane
HIPP41	w14	MesG_01731.mRNA1	151	456	16.94	9.37	25.48	70.93	-0.568	Cell membrane
HIPP41	Mianbaomushu	MianbaomushuChromosome01_RagTag0002229.g	151	456	16.94	9.37	25.48	70.93	-0.568	Cell membrane
HIPP41	SC5	SC5Chromosome01_RagTag0001639.g	151	456	16.94	9.37	25.48	70.93	-0.568	Cell membrane
HIPP41	tme7	tme7p0_01G01338.1	151	456	16.94	9.37	25.48	70.93	-0.568	Cell membrane
HIPP41	Yinniyeshengzhong	YnniyeshengzhongChromosome01_RagTag0002070.g	151	456	16.94	9.37	25.48	70.93	-0.568	Cell membrane
HIPP42	Baxi	BaxiChromosome10_RagTag0029575g	335	1008	38.27	5.8	62.27	53.52	-1.221	Cytoplasm
HIPP42	BC008	BC008Chromosome06_RagTag0008324.g	314	945	35.77	5.53	62.95	53.98	-1.292	Cytoplasm
HIPP42	xx048	DescChrA06G00711460.1	330	993	37.64	5.8	63	54.33	-1.268	Cytoplasm
HIPP42	Fuxuan01	FuxuanChromosome06_RagTag0008460.g	317	954	36.07	5.46	63.84	53.79	-1.277	Cytoplasm
HIPP42	GR4	GR4Chromosome06_RagTag0007749.g	317	954	36.07	5.46	63.84	53.79	-1.277	Cytoplasm
HIPP42	HB60	HB60Chromosome06_RagTag0008608.g	300	903	34.07	5.24	65.57	51.33	-1.326	Cytoplasm
HIPP42	ITBB04	ITBB04Chromosome06_RagTag0008633.g	317	954	36.07	5.46	63.84	53.79	-1.277	Cytoplasm
HIPP42	A4111	maker-chr10_4111-augustus-gene-540.16-mRNA-1	318	957	36.2	5.41	64.69	53.62	-1.284	Cytoplasm
HIPP42	A4041	maker-chr13_4041-augustus-gene-582.27-mRNA-1	318	957	36.2	5.41	64.69	53.62	-1.284	Cytoplasm
HIPP42	A4011	maker-chr15_4011-augustus-gene-476.25-mRNA-1	318	957	36.2	5.41	64.69	53.62	-1.284	Cytoplasm
HIPP42	A4160	maker-chr9_4160-augustus-gene-541.1-mRNA-1	318	957	36.2	5.41	64.69	53.62	-1.284	Cytoplasm
HIPP42	A4047	maker-LG12-snap-gene-263.2-mRNA-1	287	864	32.66	5.21	66.52	53.97	-1.25	Cytoplasm
HIPP42	AM560	Manes.06G121400.1.v8.1	330	993	37.64	5.8	63	54.33	-1.268	Cytoplasm
HIPP42	SC5	SC5Chromosome06_RagTag0007201.g	317	954	36.07	5.46	63.84	53.79	-1.277	Cytoplasm
HIPP42	tme7	tme7p0_06G01114.1	335	1008	38.27	5.8	62.27	53.52	-1.221	Cytoplasm
HIPP42	Yinniyeshengzhong	YnniyeshengzhongChromosome06_RagTag0008305.g	317	954	36.07	5.46	63.84	53.79	-1.277	Cytoplasm
HIPP42	ZM9781	ZM9781Chromosome06_RagTag0008569g	297	894	33.72	5.5	62.48	56.4	-1.155	Cytoplasm
HIPP43	tme204	Manes.13G076069.1.mrna1	116	351	12.63	9.17	30.03	109.14	-0.028	Cytoplasm
HIPP43	AM560	Manes.13G076069.1.v8.1	116	351	12.65	9.27	28.37	109.14	-0.056	Cytoplasm
HIPP44	A4160	maker-chr14_4160-snap-gene-23.14-mRNA-1	232	699	27.08	8.72	55.21	74.57	-0.753	Cytoplasm
HIPP44	tme204	Manes.13G008700.1.mrna1	195	588	22.86	7.6	56.48	77.79	-0.632	Cytoplasm
HIPP44	AM560	Manes.13G008700.1.v8.1	195	588	22.84	7.6	54.22	77.79	-0.618	Cytoplasm
HIPP44	tme7	tme7p0_13G00074.1	232	699	27.09	8.84	54.19	74.57	-0.754	Cytoplasm
HIPP44	ZM9781	ZM9781Chromosome13_RagTag0009710g	232	699	27.06	8.84	52.29	74.57	-0.743	Cytoplasm
HIPP45	xx048	DescChrB06G00655450.1	330	993	37.58	5.91	62.01	54.64	-1.252	Cytoplasm
HIPP45	tme204	Manes.06G121400.1.mrna1	330	993	37.58	5.91	62.01	54.64	-1.252	Cytoplasm
HIPP45	SC6068	SC6068Chromosome06_RagTag0008146.g	317	954	36.01	5.53	62.81	54.1	-1.26	Cytoplasm
HIPP45	Taiyin01	TaiyinChromosome06_RagTag0008437.g	317	954	36.01	5.53	62.81	54.1	-1.26	Cytoplasm
HIPP45	Wenchanghongxin	WenchanghongxinChromosome06_RagTag0009508g	317	954	36.01	5.53	62.81	54.1	-1.26	Cytoplasm
HIPP46	xx048	DescChrA05G00528840.1	140	423	15.84	8.8	30.08	102.21	0.079	Cytoplasm
HIPP46	xx048	DescChrB05G00506680.1	162	489	18.4	8.63	27.17	102.78	0.135	Cytoplasm
HIPP46	tme204	Manes.05G156200.3.mrna1	153	462	17.47	9.05	36.98	100.52	-0.007	Cytoplasm
HIPP46	AM560	Manes.05G156200.3.v8.1	153	462	17.47	9.05	36.98	100.52	-0.007	Cytoplasm
HIPP46	w14	MesG_28133.mRNA1	116	351	13	9.04	25.7	93.1	-0.11	Cytoplasm
HIPP47	xx048	DescChrA15G00577210.1	131	396	15.01	5.22	43.3	66.87	-0.691	Cell membrane
HIPP47	tme204	Manes.15G018700.1.mrna1	131	396	15.01	5.22	43.3	66.87	-0.691	Cell membrane
HIPP47	AM560	Manes.15G018700.1.v8.1	131	396	15.01	5.22	43.3	66.87	-0.691	Cell membrane
HIPP47	tme7	tme7p0_15G00150.1	131	396	15.01	5.22	43.3	66.87	-0.691	Cell membrane
HIPP48	NZ199	NZ199Chromosome06_RagTag0008094.g	317	954	36.07	5.46	63.54	53.79	-1.28	Cytoplasm
HIPP48	SC9	SC9Chromosome06_RagTag0009943.g	317	954	36.07	5.46	63.54	53.79	-1.28	Cytoplasm
HIPP49	SC205	SC205Chromosome06_RagTag0009374.g	317	954	36.04	5.46	63.84	54.7	-1.27	Cytoplasm
HIPP50	IB005	IB005Chromosome15_RagTag0035892.g	254	765	26.27	8.78	42.06	42.64	-0.772	Cytoplasm
HIPP51	Baxi	BaxiChromosome14_RagTag0015878g	95	288	10.36	5.28	29.38	89.26	-0.026	Cell membrane
HIPP52	Fuxuan01	FuxuanChromosome08_RagTag0016434.g	364	1095	39.07	5.9	51.83	44.48	-1.177	Cytoplasm
HIPP53	Fuxuan01	FuxuanChromosome12_RagTag0031658.g	153	462	17.05	9.5	26.76	78.3	-0.525	Cell membrane
HIPP54	IB003	IB003Chromosome15_RagTag0039994.g	238	717	25.84	9.35	38.92	57.23	-0.792	Cytoplasm
HIPP55	Mianbaomushu	MianbaomushuChromosome01_RagTag0002788.g	231	696	24.68	8.71	40.07	56.28	-0.794	Cytoplasm
HIPP56	Mianbaomushu	MianbaomushuChromosome14_RagTag0021821.g	293	882	32.87	5.58	61.43	52.53	-1.19	Cytoplasm
HIPP57	SC9	SC9Chromosome17_RagTag0032455.g	149	450	17.45	6.28	32.24	55.03	-0.842	Peroxisome
HIPP58	Yinnizhong	YinnizhongChromosome06_RagTag0006814.g	366	1101	41.9	5.91	61.44	55.11	-1.023	Cytoplasm
HIPP59	Yinnizhong	YinnizhongChromosome12_RagTag0026506.g	154	465	17.13	9.57	27.85	77.14	-0.542	Cell membrane

## Sheet: TableS2
Supplemental Table S2 the conserved motifs and gene structures of MeHIPP
Pan Gene Name	Gene ID	Exon Count	UTR Count	Motifs
HIPP1	DescChrA11G00364560.1	5	2	Motif_1 Motif_2 Motif_7 Motif_8 Motif_9
HIPP1	Manes.11G150800.1.v8.1	5	2	Motif_1 Motif_2 Motif_7 Motif_8 Motif_9
HIPP1	Manes.11G150800.1.mrna1	4		Motif_1 Motif_2 Motif_7 Motif_8 Motif_9
HIPP1	DescChrB11G00470680.1	5	2	Motif_1 Motif_2 Motif_7 Motif_8 Motif_9
HIPP1	SC9Chromosome11_RagTag0005687.g	6	1	Motif_1 Motif_2 Motif_3 Motif_7 Motif_8 Motif_9
HIPP1	ITBB04Chromosome11_RagTag0004918.g	7	0	Motif_1 Motif_2 Motif_7 Motif_8 Motif_9
HIPP1	SC8Chromosome11_RagTag0004766.g	7	1	Motif_1 Motif_2 Motif_7 Motif_8 Motif_9
HIPP1	NZ199Chromosome11_RagTag0004622.g	7	1	Motif_1 Motif_2 Motif_7 Motif_8 Motif_9
HIPP1	maker-LG13-snap-gene-325.27-mRNA-1	7	1	Motif_1 Motif_2 Motif_7 Motif_8 Motif_9
HIPP1	TaiyinChromosome11_RagTag0004743.g	7	1	Motif_1 Motif_2 Motif_7 Motif_8 Motif_9
HIPP1	IB003Chromosome11_RagTag0005165.g	8	2	Motif_1 Motif_2 Motif_4 Motif_7 Motif_8 Motif_9
HIPP1	MianbaomushuChromosome11_RagTag0004976.g	7	1	Motif_1 Motif_2 Motif_7 Motif_8 Motif_9
HIPP1	maker-chr12_4144-snap-gene-719.1-mRNA-1	9	0	Motif_1 Motif_2 Motif_7 Motif_8 Motif_9
HIPP1	MesG_06646.mRNA1	6	2	Motif_1 Motif_2 Motif_7 Motif_8 Motif_9
HIPP1	WenchanghongxinChromosome11_RagTag0005415g	7	1	Motif_1 Motif_2 Motif_7 Motif_8 Motif_9
HIPP1	FuxuanChromosome11_RagTag0004595.g	7	1	Motif_1 Motif_2 Motif_7 Motif_8 Motif_9
HIPP1	GR4Chromosome11_RagTag0004193.g	7	1	Motif_1 Motif_2 Motif_7 Motif_8 Motif_9
HIPP1	SC205Chromosome11_RagTag0005286.g	7	1	Motif_1 Motif_2 Motif_7 Motif_8 Motif_9
HIPP1	SC5Chromosome11_RagTag0003638.g	7	1	Motif_1 Motif_2 Motif_7 Motif_8 Motif_9
HIPP1	SC6068Chromosome11_RagTag0004700.g	7	1	Motif_1 Motif_2 Motif_7 Motif_8 Motif_9
HIPP1	YinnizhongChromosome11_RagTag0003811.g	7	1	Motif_1 Motif_2 Motif_7 Motif_8 Motif_9
HIPP1	IB005Chromosome11_RagTag0004848.g	8	0	Motif_1 Motif_2 Motif_5 Motif_7 Motif_8 Motif_9
HIPP1	maker-chr11_4041-snap-gene-690.24-mRNA-1	10	0	Motif_1 Motif_2 Motif_7 Motif_8 Motif_9
HIPP1	BC008Chromosome11_RagTag0004893.g	7	1	Motif_1 Motif_2 Motif_7 Motif_8 Motif_9
HIPP1	maker-chr6_4111-snap-gene-694.2-mRNA-1	8	0	Motif_1 Motif_2 Motif_5 Motif_7 Motif_8 Motif_9
HIPP1	tme7p0_11G01482.2	5	2	Motif_1 Motif_2 Motif_3 Motif_5 Motif_7 Motif_8 Motif_9
HIPP1	HB60Chromosome11_RagTag0004942.g	9	1	Motif_1 Motif_2 Motif_7 Motif_8 Motif_9
HIPP1	maker-chr2_4160-snap-gene-742.4-mRNA-1	9	0	Motif_1 Motif_2 Motif_5 Motif_7 Motif_8 Motif_9
HIPP1	maker-chr6_4011-snap-gene-697.7-mRNA-1	10	0	Motif_1 Motif_2 Motif_7 Motif_8 Motif_9
HIPP1	IB003Chromosome04_RagTag0029815.g	4	2	Motif_1 Motif_2 Motif_7 Motif_8 Motif_9 Motif_10
HIPP1	YnniyeshengzhongChromosome04_RagTag0024894.g	5		Motif_1 Motif_2 Motif_7 Motif_8 Motif_9
HIPP1	Manes.04G015400.1.mrna1	4		Motif_1 Motif_2 Motif_7 Motif_8 Motif_9
HIPP1	tme7p0_04G00145.1	5	2	Motif_1 Motif_2 Motif_7 Motif_8 Motif_9
HIPP1	MianbaomushuChromosome04_RagTag0025997.g	6	0	Motif_1 Motif_2 Motif_7 Motif_8 Motif_9
HIPP1	WenchanghongxinChromosome04_RagTag0029049g	5	2	Motif_1 Motif_2 Motif_7 Motif_8 Motif_9
HIPP1	maker-chr11_4144-augustus-gene-60.1-mRNA-1	5	0	Motif_1 Motif_2 Motif_7 Motif_8 Motif_9
HIPP1	DescChrA04G00419070.1	5	2	Motif_1 Motif_2 Motif_7 Motif_8 Motif_9
HIPP1	Manes.04G015400.2.mrna1	4		Motif_1 Motif_2 Motif_7 Motif_8 Motif_9
HIPP1	augustus-chr3_4160-processed-gene-661.3-mRNA-1	5	0	Motif_1 Motif_2 Motif_7 Motif_8 Motif_9
HIPP1	SC205Chromosome04_RagTag0028736.g	6	0	Motif_1 Motif_2 Motif_7 Motif_8 Motif_9
HIPP1	Manes.04G015400.2.v8.1	4	2	Motif_1 Motif_2 Motif_7 Motif_8 Motif_9
HIPP1	SC6068Chromosome04_RagTag0023561.g	5	0	Motif_1 Motif_2 Motif_7 Motif_8 Motif_9
HIPP1	augustus-chr12_4011-processed-gene-17.11-mRNA-1	5	0	Motif_1 Motif_2 Motif_7 Motif_8 Motif_9
HIPP1	augustus-chr15_4041-processed-gene-38.16-mRNA-1	5	0	Motif_1 Motif_2 Motif_7 Motif_8 Motif_9
HIPP1	SC9Chromosome04_RagTag0027566.g	5	1	Motif_1 Motif_2 Motif_7 Motif_8 Motif_9
HIPP1	GR4Chromosome04_RagTag0022224.g	5	1	Motif_1 Motif_2 Motif_7 Motif_8 Motif_9
HIPP1	MesG_24916.mRNA1	5	2	Motif_1 Motif_2 Motif_7 Motif_8 Motif_9
HIPP1	YinnizhongChromosome04_RagTag0020675.g	5	0	Motif_1 Motif_2 Motif_7 Motif_8 Motif_9
HIPP1	MianbaomushuChromosome04_RagTag0025989.g	5	1	Motif_1 Motif_2 Motif_5 Motif_7 Motif_8 Motif_9
HIPP1	HB60Chromosome04_RagTag0026680.g	4	2	Motif_1 Motif_2 Motif_5 Motif_7 Motif_8 Motif_9
HIPP1	ITBB04Chromosome04_RagTag0027660.g	4	2	Motif_1 Motif_2 Motif_5 Motif_7 Motif_8 Motif_9
HIPP1	SC5Chromosome04_RagTag0022953.g	4	2	Motif_1 Motif_2 Motif_5 Motif_7 Motif_8 Motif_9
HIPP1	TaiyinChromosome04_RagTag0024187.g	4	2	Motif_1 Motif_2 Motif_5 Motif_7 Motif_8 Motif_9
HIPP1	IB005Chromosome04_RagTag0026263.g	5	1	Motif_1 Motif_2 Motif_7 Motif_8 Motif_9
HIPP1	augustus-chr12_4111-processed-gene-36.14-mRNA-1	7	0	Motif_1 Motif_2 Motif_7 Motif_8 Motif_9
HIPP1	augustus-LG11-processed-gene-18.14-mRNA-1	5	0	Motif_1 Motif_2 Motif_4 Motif_7 Motif_9
HIPP1	Manes.11G150900.1.mrna1	4		Motif_1 Motif_2 Motif_7 Motif_8 Motif_9
HIPP1	DescChrB11G00470690.1	5	2	Motif_1 Motif_2 Motif_7 Motif_8 Motif_9
HIPP1	DescChrA11G00364570.1	5	2	Motif_1 Motif_2 Motif_7 Motif_8 Motif_9
HIPP1	Manes.11G150900.1.v8.1	5	2	Motif_1 Motif_2 Motif_7 Motif_8 Motif_9
HIPP1	Manes.11G150900.3.mrna1	4		Motif_1 Motif_2 Motif_5 Motif_7 Motif_8 Motif_9
HIPP1	ZM9781Chromosome11_RagTag0004798g			Motif_1 Motif_2 Motif_4 Motif_7 Motif_9
HIPP1	BaxiChromosome12_RagTag0027112g			Motif_1 Motif_2 Motif_3 Motif_7 Motif_8 Motif_9
HIPP1	ZM9781Chromosome04_RagTag0025926g			Motif_1 Motif_2 Motif_7 Motif_8 Motif_9
HIPP2	IB003Chromosome15_RagTag0041148.g	3	2	Motif_1 Motif_2 Motif_4 Motif_6
HIPP2	SC5Chromosome15_RagTag0032490.g	3	2	Motif_1 Motif_2 Motif_4 Motif_6
HIPP2	YinnizhongChromosome15_RagTag0029487.g	3	2	Motif_1 Motif_2 Motif_4 Motif_6
HIPP2	WenchanghongxinChromosome17_RagTag0034017g	3	0	Motif_1 Motif_2 Motif_4 Motif_6
HIPP2	maker-chr13_4160-snap-gene-492.1-mRNA-1	3	0	Motif_1 Motif_2 Motif_4 Motif_6
HIPP2	maker-LG07-augustus-gene-276.34-mRNA-1	3	2	Motif_1 Motif_2 Motif_4 Motif_6
HIPP2	IB003Chromosome12_RagTag0036569.g	3	2	Motif_1 Motif_2 Motif_4 Motif_6
HIPP2	Manes.17G075300.3.mrna1	3		Motif_1 Motif_2 Motif_4 Motif_6
HIPP2	tme7p0_17G00769.1	3	2	Motif_1 Motif_2 Motif_4 Motif_6
HIPP2	DescChrA17G00340540.1	3	2	Motif_1 Motif_2 Motif_4 Motif_6
HIPP2	YinnizhongChromosome17_RagTag0024775.g	3	2	Motif_1 Motif_2 Motif_4 Motif_6
HIPP2	Manes.17G075300.3.v8.1	3	2	Motif_1 Motif_2 Motif_4 Motif_6
HIPP2	maker-chr18_4160-snap-gene-233.15-mRNA-1	3	2	Motif_1 Motif_2 Motif_4 Motif_6
HIPP2	WenchanghongxinChromosome15_RagTag0040677g	3	2	Motif_1 Motif_2 Motif_4 Motif_6
HIPP2	maker-chr18_4011-snap-gene-223.16-mRNA-1	3	2	Motif_1 Motif_2 Motif_4 Motif_6
HIPP2	maker-chr18_4041-snap-gene-229.32-mRNA-1	3	2	Motif_1 Motif_2 Motif_4 Motif_6
HIPP2	maker-LG15-augustus-gene-190.4-mRNA-1	3	2	Motif_1 Motif_2 Motif_4 Motif_6
HIPP2	maker-chr18_4111-augustus-gene-231.30-mRNA-1	3	2	Motif_1 Motif_2 Motif_4 Motif_6
HIPP2	maker-scf00000015-snap-gene-266.28-mRNA-1	3	2	Motif_1 Motif_2 Motif_4 Motif_6
HIPP2	BC008Chromosome15_RagTag0033365.g	3	2	Motif_1 Motif_2 Motif_4 Motif_6
HIPP2	FuxuanChromosome15_RagTag0034870.g	3	2	Motif_1 Motif_2 Motif_4 Motif_6
HIPP2	GR4Chromosome15_RagTag0031711.g	3	2	Motif_1 Motif_2 Motif_4 Motif_6
HIPP2	HB60Chromosome15_RagTag0036505.g	3	2	Motif_1 Motif_2 Motif_4 Motif_6
HIPP2	IB005Chromosome13_RagTag0010475.g	3	0	Motif_1 Motif_2 Motif_4 Motif_6
HIPP2	ITBB04Chromosome15_RagTag0038194.g	3	2	Motif_1 Motif_2 Motif_4 Motif_6
HIPP2	MianbaomushuChromosome15_RagTag0036347.g	3	2	Motif_1 Motif_2 Motif_4 Motif_6
HIPP2	NZ199Chromosome15_RagTag0033713.g	3	1	Motif_1 Motif_2 Motif_4 Motif_6
HIPP2	SC205Chromosome15_RagTag0040283.g	3	2	Motif_1 Motif_2 Motif_4 Motif_6
HIPP2	SC6068Chromosome15_RagTag0033100.g	3	2	Motif_1 Motif_2 Motif_4 Motif_6
HIPP2	SC8Chromosome15_RagTag0036060.g	3	2	Motif_1 Motif_2 Motif_4 Motif_6
HIPP2	SC9Chromosome15_RagTag0038900.g	3	2	Motif_1 Motif_2 Motif_4 Motif_6
HIPP2	TaiyinChromosome15_RagTag0034169.g	3	2	Motif_1 Motif_2 Motif_4 Motif_6
HIPP2	Manes.15G126400.1.mrna1	3		Motif_1 Motif_2 Motif_4 Motif_6
HIPP2	MesG_13981.mRNA1	3	2	Motif_1 Motif_2 Motif_4 Motif_6
HIPP2	DescChrB15G00546990.1	3	2	Motif_1 Motif_2 Motif_4 Motif_6
HIPP2	Manes.15G126400.1.v8.1	3	2	Motif_1 Motif_2 Motif_4 Motif_6
HIPP2	maker-chr13_4144-snap-gene-534.2-mRNA-1	3	2	Motif_1 Motif_2 Motif_4 Motif_6
HIPP2	maker-chr4_4011-snap-gene-79.16-mRNA-1	3	2	Motif_1 Motif_2 Motif_4 Motif_6
HIPP2	maker-chr12_4041-snap-gene-533.12-mRNA-1	3	2	Motif_1 Motif_2 Motif_4 Motif_6
HIPP2	maker-chr15_4111-augustus-gene-452.18-mRNA-1	3	2	Motif_1 Motif_2 Motif_4 Motif_6
HIPP2	maker-chr8_4160-snap-gene-453.7-mRNA-1	3	2	Motif_1 Motif_2 Motif_4 Motif_6
HIPP2	BC008Chromosome17_RagTag0028204.g	3	2	Motif_1 Motif_2 Motif_4 Motif_6
HIPP2	FuxuanChromosome17_RagTag0029485.g	3	2	Motif_1 Motif_2 Motif_4 Motif_6
HIPP2	ITBB04Chromosome06_RagTag0007817.g	3	2	Motif_1 Motif_2 Motif_4 Motif_6
HIPP2	MianbaomushuChromosome17_RagTag0030511.g	3	2	Motif_1 Motif_2 Motif_4 Motif_6
HIPP2	SC205Chromosome17_RagTag0033843.g	3	2	Motif_1 Motif_2 Motif_4 Motif_6
HIPP2	SC5Chromosome17_RagTag0027311.g	3	2	Motif_1 Motif_2 Motif_4 Motif_6
HIPP2	SC6068Chromosome17_RagTag0027886.g	3	2	Motif_1 Motif_2 Motif_4 Motif_6
HIPP2	SC8Chromosome17_RagTag0030428.g	3	2	Motif_1 Motif_2 Motif_4 Motif_6
HIPP2	SC9Chromosome16_RagTag0019679.g	3	2	Motif_1 Motif_2 Motif_4 Motif_6
HIPP2	TaiyinChromosome17_RagTag0028744.g	3	2	Motif_1 Motif_2 Motif_4 Motif_6
HIPP2	maker-chr7_4041-snap-gene-101.16-mRNA-1	3	2	Motif_1 Motif_2 Motif_4 Motif_6
HIPP2	maker-chr12_4111-augustus-gene-563.7-mRNA-1	3	2	Motif_1 Motif_2 Motif_4 Motif_6
HIPP2	GR4Chromosome17_RagTag0026090.g	3	2	Motif_1 Motif_2 Motif_4 Motif_6
HIPP2	NZ199Chromosome17_RagTag0028216.g	3	2	Motif_1 Motif_2 Motif_4 Motif_6
HIPP2	MesG_17771.mRNA1	3	2	Motif_1 Motif_2 Motif_4 Motif_6
HIPP2	YnniyeshengzhongChromosome17_RagTag0029100.g	3		Motif_1 Motif_2 Motif_4 Motif_6
HIPP2	tme7p0_15G01124.1	3	2	Motif_1 Motif_2 Motif_4 Motif_6
HIPP2	HB60Chromosome17_RagTag0030824.g	3	2	Motif_1 Motif_2 Motif_4 Motif_6
HIPP2	IB005Chromosome17_RagTag0031026.g	5	1	Motif_2 Motif_3
HIPP2	BaxiChromosome13_RagTag0007755g			Motif_1 Motif_2 Motif_4 Motif_6
HIPP2	ZM9781Chromosome15_RagTag0036136g			Motif_1 Motif_2 Motif_4 Motif_6
HIPP2	BaxiChromosome17_RagTag0024534g			Motif_1 Motif_2 Motif_3
HIPP2	BaxiChromosome17_RagTag0024540g			Motif_1 Motif_2 Motif_4 Motif_6
HIPP3	YinnizhongChromosome01_RagTag0001358.g	2	0	Motif_1 Motif_2 Motif_4 Motif_8
HIPP3	FuxuanChromosome01_RagTag0001951.g	2	0	Motif_1 Motif_2 Motif_4 Motif_8
HIPP3	maker-chr1_4011-augustus-gene-77.23-mRNA-1	2	0	Motif_1 Motif_4 Motif_8
HIPP3	maker-LG01-augustus-gene-342.35-mRNA-1	2	0	Motif_1 Motif_4 Motif_8
HIPP3	maker-chr3_4111-augustus-gene-554.0-mRNA-1	2	0	Motif_1 Motif_4 Motif_8
HIPP3	maker-chr4_4041-augustus-gene-596.0-mRNA-1	2	0	Motif_1 Motif_4 Motif_8
HIPP3	maker-LG01-augustus-gene-382.0-mRNA-1	2	0	Motif_1 Motif_4 Motif_8
HIPP3	MianbaomushuChromosome01_RagTag0002131.g	2	0	Motif_1 Motif_4 Motif_8
HIPP3	IB005Chromosome01_RagTag0001874.g	2	0	Motif_1 Motif_4 Motif_8
HIPP3	WenchanghongxinChromosome01_RagTag0002414g	2	0	Motif_1 Motif_2 Motif_4 Motif_8
HIPP3	maker-chr3_4144-augustus-gene-737.9-mRNA-1	2	0	Motif_1 Motif_2 Motif_4 Motif_8
HIPP3	maker-chr1_4160-augustus-gene-530.9-mRNA-1	2	0	Motif_1 Motif_2 Motif_4 Motif_8
HIPP3	DescChrB01G00037910.1	2	1	Motif_1 Motif_2 Motif_4 Motif_8
HIPP3	HB60Chromosome01_RagTag0001897.g	2	1	Motif_1 Motif_4 Motif_8
HIPP3	BC008Chromosome01_RagTag0002325.g	2	0	Motif_1 Motif_4 Motif_8
HIPP3	YnniyeshengzhongChromosome01_RagTag0001975.g	2		Motif_1 Motif_2 Motif_4 Motif_8
HIPP3	NZ199Chromosome01_RagTag0001855.g	2	0	Motif_1 Motif_2 Motif_4 Motif_8
HIPP3	IB003Chromosome01_RagTag0002247.g	2	0	Motif_1 Motif_4 Motif_8
HIPP3	ITBB04Chromosome01_RagTag0001994.g	2	0	Motif_1 Motif_4 Motif_8
HIPP3	SC6068Chromosome01_RagTag0002059.g	2	0	Motif_1 Motif_4 Motif_8
HIPP3	SC9Chromosome01_RagTag0002424.g	2	1	Motif_1 Motif_4 Motif_8
HIPP3	Manes.01G138700.1.mrna1	2		Motif_1 Motif_4 Motif_8
HIPP3	tme7p0_01G01249.1	2	2	Motif_1 Motif_4 Motif_8
HIPP3	DescChrA01G00173230.1	2	2	Motif_1 Motif_4 Motif_8
HIPP3	Manes.01G138700.1.v8.1	2	2	Motif_1 Motif_4 Motif_8
HIPP3	SC205Chromosome01_RagTag0002448.g	2	0	Motif_1 Motif_4 Motif_8
HIPP3	GR4Chromosome01_RagTag0001672.g	2	0	Motif_1 Motif_2 Motif_4 Motif_8
HIPP3	DescChrB01G00037880.1	2	2	Motif_1 Motif_4 Motif_8
HIPP3	SC5Chromosome01_RagTag0001522.g	2	0	Motif_1 Motif_2 Motif_4 Motif_8
HIPP3	MesG_01632.mRNA1	2	2	Motif_1 Motif_4 Motif_8
HIPP3	SC8Chromosome01_RagTag0001941.g	3	0	Motif_1 Motif_4 Motif_8
HIPP3	maker-chr5_4111-snap-gene-43.2-mRNA-1	2	2	Motif_3 Motif_4 Motif_5 Motif_8
HIPP3	maker-chr2_4011-snap-gene-133.7-mRNA-1	2	2	Motif_3 Motif_4 Motif_5 Motif_8
HIPP3	maker-chr1_4041-snap-gene-88.15-mRNA-1	2	2	Motif_3 Motif_4 Motif_5 Motif_8
HIPP3	maker-chr5_4160-snap-gene-75.7-mRNA-1	2	2	Motif_3 Motif_4 Motif_5 Motif_8
HIPP3	maker-LG05-augustus-gene-36.8-mRNA-1	2	2	Motif_3 Motif_4 Motif_5 Motif_8
HIPP3	MesG_20832.mRNA1	2	1	Motif_3 Motif_4 Motif_5 Motif_8
HIPP3	maker-chr8_4144-snap-gene-86.12-mRNA-1	2	2	Motif_3 Motif_4 Motif_5 Motif_8
HIPP3	maker-LG05-snap-gene-68.18-mRNA-1	2	2	Motif_3 Motif_4 Motif_5 Motif_8
HIPP3	BC008Chromosome02_RagTag0026401.g	2	0	Motif_3 Motif_4 Motif_5 Motif_8
HIPP3	FuxuanChromosome02_RagTag0027438.g	2	0	Motif_3 Motif_4 Motif_5 Motif_8
HIPP3	HB60Chromosome02_RagTag0028969.g	2	0	Motif_3 Motif_4 Motif_5 Motif_8
HIPP3	IB003Chromosome02_RagTag0032471.g	2	1	Motif_3 Motif_4 Motif_5 Motif_8
HIPP3	IB005Chromosome02_RagTag0028864.g	2	0	Motif_3 Motif_4 Motif_5 Motif_8
HIPP3	ITBB04Chromosome02_RagTag0030145.g	2	0	Motif_3 Motif_4 Motif_5 Motif_8
HIPP3	MianbaomushuChromosome02_RagTag0028381.g	2	0	Motif_3 Motif_4 Motif_5 Motif_8
HIPP3	NZ199Chromosome02_RagTag0026210.g	2	0	Motif_3 Motif_4 Motif_5 Motif_8
HIPP3	SC205Chromosome02_RagTag0031512.g	2	0	Motif_3 Motif_4 Motif_5 Motif_8
HIPP3	SC6068Chromosome02_RagTag0025820.g	2	0	Motif_3 Motif_4 Motif_5 Motif_8
HIPP3	SC8Chromosome02_RagTag0028290.g	2	0	Motif_3 Motif_4 Motif_5 Motif_8
HIPP3	SC9Chromosome01_RagTag0001525.g	2	0	Motif_3 Motif_4 Motif_5 Motif_8
HIPP3	TaiyinChromosome02_RagTag0026556.g	2	0	Motif_3 Motif_4 Motif_5 Motif_8
HIPP3	Manes.02G097000.2.mrna1	2		Motif_3 Motif_4 Motif_5 Motif_8
HIPP3	tme7p0_02G00773.1	2	2	Motif_3 Motif_4 Motif_5 Motif_8
HIPP3	DescChrB02G00120850.1	2	0	Motif_3 Motif_4 Motif_5 Motif_8
HIPP3	YinnizhongChromosome02_RagTag0022927.g	2	0	Motif_3 Motif_4 Motif_5 Motif_8
HIPP3	Manes.02G097000.2.v8.1	2	2	Motif_3 Motif_4 Motif_5 Motif_8
HIPP3	WenchanghongxinChromosome02_RagTag0031918g	2	0	Motif_3 Motif_4 Motif_5 Motif_8
HIPP3	SC5Chromosome02_RagTag0025254.g	2	1	Motif_3 Motif_4 Motif_5 Motif_8
HIPP3	BaxiChromosome02_RagTag0022648g			Motif_3 Motif_4 Motif_5 Motif_8
HIPP3	ZM9781Chromosome02_RagTag0028546g			Motif_3 Motif_4 Motif_5 Motif_8
HIPP3	ZM9781Chromosome01_RagTag0001956g			Motif_1 Motif_2 Motif_4 Motif_8
HIPP3	BaxiChromosome01_RagTag0001312g			Motif_1 Motif_4 Motif_8
HIPP3	BaxiChromosome01_RagTag0001313g			Motif_1 Motif_2 Motif_4 Motif_8
HIPP4	DescChrA15G00587840.1	8	2	Motif_1 Motif_2 Motif_4 Motif_5 Motif_6 Motif_9 Motif_10
HIPP4	maker-chr8_4160-augustus-gene-453.0-mRNA-1	2	0	Motif_1 Motif_2 Motif_4 Motif_8 Motif_9 Motif_10
HIPP4	maker-chr7_4041-augustus-gene-101.1-mRNA-1	2	0	Motif_1 Motif_2 Motif_4 Motif_8 Motif_9 Motif_10
HIPP4	maker-chr4_4011-augustus-gene-79.23-mRNA-1	2	0	Motif_1 Motif_2 Motif_4 Motif_8 Motif_9 Motif_10
HIPP4	augustus-chr13_4160-processed-gene-492.13-mRNA-1	2	0	Motif_1 Motif_2 Motif_4 Motif_8 Motif_9 Motif_10
HIPP4	FuxuanChromosome17_RagTag0029480.g	2	0	Motif_1 Motif_2 Motif_4 Motif_8 Motif_9 Motif_10
HIPP4	IB003Chromosome12_RagTag0036567.g	2	0	Motif_1 Motif_2 Motif_4 Motif_8 Motif_9 Motif_10
HIPP4	SC205Chromosome17_RagTag0033838.g	2	0	Motif_1 Motif_2 Motif_4 Motif_8 Motif_9 Motif_10
HIPP4	SC6068Chromosome17_RagTag0027922.g	2	0	Motif_1 Motif_2 Motif_4 Motif_8 Motif_9 Motif_10
HIPP4	SC8Chromosome17_RagTag0030422.g	2	0	Motif_1 Motif_2 Motif_4 Motif_8 Motif_9 Motif_10
HIPP4	GR4Chromosome17_RagTag0026082.g	2	0	Motif_1 Motif_2 Motif_4 Motif_8 Motif_9 Motif_10
HIPP4	ITBB04Chromosome17_RagTag0032246.g	2	0	Motif_1 Motif_2 Motif_4 Motif_8 Motif_9 Motif_10
HIPP4	SC5Chromosome17_RagTag0027306.g	2	0	Motif_1 Motif_2 Motif_4 Motif_8 Motif_9 Motif_10
HIPP4	TaiyinChromosome17_RagTag0028740.g	2	0	Motif_1 Motif_2 Motif_4 Motif_8 Motif_9 Motif_10
HIPP4	WenchanghongxinChromosome17_RagTag0034018g	2	0	Motif_1 Motif_2 Motif_4 Motif_8 Motif_9 Motif_10
HIPP4	maker-LG07-augustus-gene-276.35-mRNA-1	2	0	Motif_1 Motif_2 Motif_4 Motif_8 Motif_9 Motif_10
HIPP4	BC008Chromosome17_RagTag0028205.g	2	0	Motif_1 Motif_2 Motif_4 Motif_8 Motif_9 Motif_10
HIPP4	NZ199Chromosome17_RagTag0028210.g	2	0	Motif_1 Motif_2 Motif_4 Motif_8 Motif_9 Motif_10
HIPP4	YinnizhongChromosome17_RagTag0024776.g	2	0	Motif_1 Motif_2 Motif_4 Motif_8 Motif_9 Motif_10
HIPP4	Manes.17G075400.2.mrna1	3		Motif_1 Motif_2 Motif_4 Motif_8 Motif_9 Motif_10
HIPP4	tme7p0_17G00770.2	4	3	Motif_1 Motif_2 Motif_4 Motif_8 Motif_9 Motif_10
HIPP4	DescChrA17G00340550.1	3	2	Motif_1 Motif_2 Motif_4 Motif_8 Motif_9 Motif_10
HIPP4	Manes.17G075400.2.v8.1	3	3	Motif_1 Motif_2 Motif_4 Motif_8 Motif_9 Motif_10
HIPP4	SC9Chromosome16_RagTag0019680.g	2	0	Motif_1 Motif_2 Motif_4 Motif_8 Motif_9 Motif_10
HIPP4	maker-chr15_4111-augustus-gene-453.8-mRNA-1	2	0	Motif_1 Motif_2 Motif_4 Motif_8 Motif_9 Motif_10
HIPP4	YnniyeshengzhongChromosome17_RagTag0029101.g	2		Motif_1 Motif_2 Motif_4 Motif_9 Motif_10
HIPP4	MesG_17772.mRNA1	4	3	Motif_1 Motif_2 Motif_4 Motif_9 Motif_10
HIPP4	maker-chr12_4041-augustus-gene-534.8-mRNA-1	3	0	Motif_1 Motif_2 Motif_4 Motif_8 Motif_9 Motif_10
HIPP4	ITBB04Chromosome06_RagTag0007814.g	3	0	Motif_1 Motif_2 Motif_4 Motif_8 Motif_9
HIPP4	maker-chr13_4144-snap-gene-534.3-mRNA-1	3	0	Motif_1 Motif_2 Motif_4 Motif_6
HIPP4	MianbaomushuChromosome17_RagTag0030510.g	4	0	Motif_1 Motif_2 Motif_9 Motif_10
HIPP4	SC8Chromosome15_RagTag0036068.g	4	0	Motif_1 Motif_2 Motif_4 Motif_9 Motif_10
HIPP4	GR4Chromosome15_RagTag0031712.g	2	0	Motif_1 Motif_2 Motif_4 Motif_9 Motif_10
HIPP4	YinnizhongChromosome15_RagTag0029486.g	2	0	Motif_1 Motif_2 Motif_4 Motif_9 Motif_10
HIPP4	maker-scf00000015-augustus-gene-266.38-mRNA-1	2	0	Motif_1 Motif_2 Motif_4 Motif_9 Motif_10
HIPP4	maker-LG15-augustus-gene-218.20-mRNA-1	3	0	Motif_1 Motif_2 Motif_4 Motif_9 Motif_10
HIPP4	maker-chr18_4111-augustus-gene-231.31-mRNA-1	3	0	Motif_1 Motif_2 Motif_4 Motif_9 Motif_10
HIPP4	augustus-chr18_4160-processed-gene-233.1-mRNA-1	3	0	Motif_1 Motif_2 Motif_4 Motif_9 Motif_10
HIPP4	TaiyinChromosome15_RagTag0034166.g	3	0	Motif_1 Motif_2 Motif_4 Motif_9 Motif_10
HIPP4	FuxuanChromosome15_RagTag0034869.g	3	1	Motif_1 Motif_2 Motif_4 Motif_9 Motif_10
HIPP4	DescChrB15G00547000.1	3	2	Motif_1 Motif_2 Motif_4 Motif_9 Motif_10
HIPP4	Manes.15G126600.1.v8.1	3	2	Motif_1 Motif_2 Motif_4 Motif_9 Motif_10
HIPP4	WenchanghongxinChromosome15_RagTag0040684g	4	0	Motif_1 Motif_2 Motif_4 Motif_9 Motif_10
HIPP4	maker-chr18_4011-augustus-gene-223.38-mRNA-1	2	0	Motif_1 Motif_2 Motif_4 Motif_9 Motif_10
HIPP4	BC008Chromosome15_RagTag0033363.g	2	0	Motif_1 Motif_2 Motif_4 Motif_9 Motif_10
HIPP4	HB60Chromosome15_RagTag0036502.g	2	0	Motif_1 Motif_2 Motif_4 Motif_9 Motif_10
HIPP4	IB005Chromosome13_RagTag0010474.g	2	0	Motif_1 Motif_2 Motif_4 Motif_9 Motif_10
HIPP4	maker-seq00003060-augustus-gene-0.20-mRNA-1	3	0	Motif_1 Motif_2 Motif_4 Motif_9 Motif_10
HIPP4	NZ199Chromosome15_RagTag0033711.g	3	0	Motif_1 Motif_2 Motif_4 Motif_9 Motif_10
HIPP4	SC5Chromosome15_RagTag0032489.g	3	0	Motif_1 Motif_2 Motif_4 Motif_9 Motif_10
HIPP4	MianbaomushuChromosome15_RagTag0036344.g	3	1	Motif_1 Motif_2 Motif_4 Motif_9 Motif_10
HIPP4	SC205Chromosome15_RagTag0040278.g	3	1	Motif_1 Motif_2 Motif_4 Motif_9 Motif_10
HIPP4	SC6068Chromosome15_RagTag0033097.g	3	1	Motif_1 Motif_2 Motif_4 Motif_9 Motif_10
HIPP4	Manes.15G126600.1.mrna1	3		Motif_1 Motif_2 Motif_4 Motif_9 Motif_10
HIPP4	tme7p0_15G01125.1	3	2	Motif_1 Motif_2 Motif_4 Motif_9 Motif_10
HIPP4	IB005Chromosome17_RagTag0031021.g	4	0	Motif_1 Motif_2 Motif_4 Motif_10
HIPP4	IB003Chromosome15_RagTag0041144.g	3	1	Motif_1 Motif_2 Motif_4 Motif_9 Motif_10
HIPP4	MesG_13982.mRNA1	3	2	Motif_1 Motif_2 Motif_4 Motif_6 Motif_9 Motif_10
HIPP4	IB005Chromosome17_RagTag0031000.g	3	0	Motif_1 Motif_2 Motif_4 Motif_9 Motif_10
HIPP4	ITBB04Chromosome15_RagTag0038201.g	4	0	Motif_2 Motif_4 Motif_5 Motif_9 Motif_10
HIPP4	BaxiChromosome17_RagTag0024528g			Motif_1 Motif_2 Motif_4 Motif_9 Motif_10
HIPP4	ZM9781Chromosome15_RagTag0036133g			Motif_1 Motif_2 Motif_4 Motif_9 Motif_10
HIPP4	BaxiChromosome13_RagTag0007754g			Motif_1 Motif_2 Motif_4 Motif_9 Motif_10
HIPP4	ZM9781Chromosome17_RagTag0030569g			Motif_1 Motif_2 Motif_9 Motif_10
HIPP5	ITBB04Chromosome03_RagTag0007074.g	3	1	Motif_1 Motif_2 Motif_7 Motif_8
HIPP5	DescChrB15G00535010.1	3	2	Motif_1 Motif_2 Motif_7 Motif_8
HIPP5	SC8Chromosome03_RagTag0007379.g	3	2	Motif_1 Motif_2 Motif_7 Motif_8
HIPP5	GR4Chromosome15_RagTag0030577.g	3	0	Motif_1 Motif_2 Motif_7 Motif_8
HIPP5	IB003Chromosome03_RagTag0007991.g	3	2	Motif_1 Motif_2 Motif_7 Motif_8
HIPP5	SC8Chromosome15_RagTag0034952.g	4	0	Motif_1 Motif_2 Motif_7 Motif_8
HIPP5	SC6068Chromosome15_RagTag0031985.g	3	1	Motif_1 Motif_2 Motif_7 Motif_8
HIPP5	TaiyinChromosome15_RagTag0033101.g	3	0	Motif_1 Motif_2 Motif_7 Motif_8
HIPP5	YnniyeshengzhongChromosome15_RagTag0033623.g	3		Motif_1 Motif_2 Motif_7 Motif_8
HIPP5	WenchanghongxinChromosome05_RagTag0026724g	3	0	Motif_1 Motif_2 Motif_7 Motif_8
HIPP5	BC008Chromosome15_RagTag0032585.g	3	0	Motif_1 Motif_2 Motif_7 Motif_8
HIPP5	Manes.15G008800.2.mrna1	3		Motif_1 Motif_2 Motif_7 Motif_8
HIPP5	YinnizhongChromosome15_RagTag0028387.g	3	1	Motif_1 Motif_2 Motif_7 Motif_8
HIPP5	snap-chr18_4011-processed-gene-16.46-mRNA-1	3	2	Motif_1 Motif_2 Motif_7 Motif_8
HIPP5	snap-chr18_4041-processed-gene-21.8-mRNA-1	3	2	Motif_1 Motif_2 Motif_7 Motif_8
HIPP5	maker-chr18_4111-snap-gene-13.16-mRNA-1	3	2	Motif_1 Motif_2 Motif_7 Motif_8
HIPP5	snap-scf00000015-processed-gene-17.29-mRNA-1	3	2	Motif_1 Motif_2 Motif_7 Motif_8
HIPP5	maker-chr18_4160-snap-gene-14.32-mRNA-1	3	2	Motif_1 Motif_2 Motif_7 Motif_8
HIPP5	NZ199Chromosome15_RagTag0032573.g	3	2	Motif_1 Motif_2 Motif_7 Motif_8
HIPP5	Manes.15G008800.5.mrna1	3		Motif_1 Motif_2 Motif_7 Motif_8
HIPP5	DescChrA15G00576210.1	3	2	Motif_1 Motif_2 Motif_7 Motif_8
HIPP5	Manes.15G008800.3.v8.1	3	3	Motif_1 Motif_2 Motif_7 Motif_8
HIPP5	FuxuanChromosome15_RagTag0033983.g	3	1	Motif_1 Motif_2 Motif_7 Motif_8
HIPP5	augustus-LG15-processed-gene-20.0-mRNA-1	3	1	Motif_1 Motif_2 Motif_7 Motif_8
HIPP5	IB005Chromosome15_RagTag0035718.g	3	1	Motif_1 Motif_2 Motif_7 Motif_8
HIPP5	ITBB04Chromosome15_RagTag0037067.g	3	1	Motif_1 Motif_2 Motif_7 Motif_8
HIPP5	MianbaomushuChromosome15_RagTag0035219.g	3	1	Motif_1 Motif_2 Motif_7 Motif_8
HIPP5	SC5Chromosome15_RagTag0031361.g	3	1	Motif_1 Motif_2 Motif_7 Motif_8
HIPP5	SC205Chromosome03_RagTag0007863.g	3	0	Motif_1 Motif_2 Motif_7 Motif_8
HIPP5	IB003Chromosome15_RagTag0039918.g	3	1	Motif_1 Motif_2 Motif_7 Motif_8
HIPP5	MesG_12852.mRNA1	3	2	Motif_1 Motif_2 Motif_7 Motif_8
HIPP5	MianbaomushuChromosome03_RagTag0007337.g	3	0	Motif_1 Motif_2 Motif_7 Motif_8
HIPP5	SC6068Chromosome03_RagTag0006770.g	3	0	Motif_1 Motif_2 Motif_7 Motif_8
HIPP5	SC9Chromosome03_RagTag0008110.g	3	0	Motif_1 Motif_2 Motif_7 Motif_8
HIPP5	TaiyinChromosome03_RagTag0007053.g	3	0	Motif_1 Motif_2 Motif_7 Motif_8
HIPP5	YinnizhongChromosome03_RagTag0005760.g	3	0	Motif_1 Motif_2 Motif_7 Motif_8
HIPP5	augustus-LG17-processed-gene-333.18-mRNA-1	3	0	Motif_1 Motif_2 Motif_7 Motif_8
HIPP5	GR4Chromosome03_RagTag0006208.g	3	2	Motif_1 Motif_2 Motif_7 Motif_8
HIPP5	FuxuanChromosome03_RagTag0007053.g	5	0	Motif_1 Motif_2 Motif_7 Motif_8
HIPP5	maker-chr7_4160-snap-gene-654.11-mRNA-1	5	0	Motif_1 Motif_2 Motif_8
HIPP5	Manes.03G200250.2.mrna1	3		Motif_2 Motif_5 Motif_8
HIPP5	Manes.03G200250.2.v8.1	3	0	Motif_2 Motif_5 Motif_8
HIPP5	WenchanghongxinChromosome03_RagTag0007995g	4	0	Motif_1 Motif_2 Motif_8
HIPP5	NZ199Chromosome03_RagTag0006605.g	4	0	Motif_1 Motif_2 Motif_8
HIPP5	Manes.15G008800.1.mrna1	2		Motif_2 Motif_5 Motif_8
HIPP5	BaxiChromosome15_RagTag0032627g			Motif_1 Motif_2 Motif_7 Motif_8
HIPP5	ZM9781Chromosome03_RagTag0007202g			Motif_1 Motif_2 Motif_7 Motif_8
HIPP5	ZM9781Chromosome15_RagTag0034951g			Motif_1 Motif_2 Motif_7 Motif_8
HIPP5	BaxiChromosome10_RagTag0031082g			Motif_1 Motif_2 Motif_7 Motif_8
HIPP6	YnniyeshengzhongChromosome09_RagTag0012097.g	4		Motif_1 Motif_2 Motif_3 Motif_4 Motif_5 Motif_7 Motif_8
HIPP6	DescChrB09G00242770.1	5	2	Motif_1 Motif_2 Motif_7 Motif_8
HIPP6	Manes.09G082500.1.v8.1	5	2	Motif_1 Motif_2 Motif_7 Motif_8
HIPP6	Manes.08G069932.1.mrna1	4		Motif_1 Motif_2 Motif_4 Motif_7 Motif_8
HIPP6	ITBB04Chromosome09_RagTag0012794.g	4	0	Motif_1 Motif_2 Motif_7 Motif_8
HIPP6	Manes.09G082500.1.mrna1	4		Motif_1 Motif_2 Motif_7 Motif_8
HIPP6	DescChrA09G00219760.1	5	2	Motif_1 Motif_2 Motif_7 Motif_8
HIPP6	DescChrA08G00008470.1	5	2	Motif_1 Motif_2 Motif_4 Motif_7 Motif_8
HIPP6	tme7p0_S03803.1	5	2	Motif_1 Motif_2 Motif_4 Motif_7 Motif_8
HIPP6	DescChrB08G00077700.1	5	2	Motif_1 Motif_2 Motif_4 Motif_7 Motif_8
HIPP6	Manes.08G069932.1.v8.1	5	2	Motif_1 Motif_2 Motif_4 Motif_7 Motif_8
HIPP6	maker-chr2_4041-snap-gene-453.4-mRNA-1	5	0	Motif_1 Motif_2 Motif_5 Motif_7 Motif_8
HIPP6	BC008Chromosome09_RagTag0011816.g	6	0	Motif_1 Motif_2 Motif_7 Motif_8
HIPP6	SC6068Chromosome09_RagTag0011379.g	6	0	Motif_1 Motif_2 Motif_3 Motif_5 Motif_7 Motif_8
HIPP6	maker-LG02-augustus-gene-114.2-mRNA-1	5	0	Motif_1 Motif_2 Motif_3 Motif_4 Motif_5 Motif_7 Motif_8
HIPP6	IB005Chromosome09_RagTag0012727.g	6	0	Motif_1 Motif_2 Motif_3 Motif_5 Motif_7 Motif_8
HIPP6	GR4Chromosome09_RagTag0010489.g	3	0	Motif_1 Motif_2 Motif_5 Motif_7 Motif_8
HIPP6	SC5Chromosome03_RagTag0004801.g	6	0	Motif_1 Motif_2 Motif_7 Motif_8
HIPP6	tme7p0_S03054.1	6	2	Motif_2 Motif_3 Motif_5 Motif_7 Motif_8
HIPP6	TaiyinChromosome08_RagTag0015428.g	6	0	Motif_1 Motif_2 Motif_7
HIPP6	SC9Chromosome15_RagTag0039364.g	6	0	Motif_1 Motif_2 Motif_7
HIPP6	maker-chr7_4111-snap-gene-718.7-mRNA-1	6	0	Motif_1 Motif_2 Motif_7
HIPP6	WenchanghongxinChromosome09_RagTag0013892g	5	2	Motif_1 Motif_2 Motif_5 Motif_7
HIPP6	maker-chr6_4111-snap-gene-427.1-mRNA-1	5	0	Motif_1 Motif_2 Motif_5 Motif_7
HIPP6	FuxuanChromosome09_RagTag0012216.g	5	2	Motif_1 Motif_2 Motif_5 Motif_7
HIPP6	MianbaomushuChromosome09_RagTag0012733.g	5	0	Motif_2 Motif_3 Motif_4 Motif_5 Motif_7
HIPP6	IB003Chromosome09_RagTag0014189.g	6	0	Motif_1 Motif_2 Motif_3 Motif_4 Motif_7
HIPP6	BaxiChromosome09_RagTag0009226g			Motif_1 Motif_2 Motif_5 Motif_7
HIPP7	Manes.01G000341.2.mrna1	2		Motif_1 Motif_2 Motif_4
HIPP7	maker-chr17_4160-snap-gene-142.1-mRNA-1	3	0	Motif_1 Motif_2 Motif_4
HIPP7	maker-chr1_4160-snap-gene-13.19-mRNA-1	3	0	Motif_1 Motif_2 Motif_4
HIPP7	HB60Chromosome13_RagTag0010125.g	3	2	Motif_1 Motif_2 Motif_4
HIPP7	IB005Chromosome13_RagTag0009687.g	3	1	Motif_1 Motif_2 Motif_4
HIPP7	TaiyinChromosome13_RagTag0009725.g	3	1	Motif_1 Motif_2 Motif_4
HIPP7	Manes.01G000341.1.mrna1	3		Motif_1 Motif_2 Motif_4
HIPP7	tme7p0_S04009.1	3	2	Motif_1 Motif_2 Motif_4
HIPP7	Manes.01G000341.1.v8.1	3	2	Motif_1 Motif_2 Motif_4
HIPP7	maker-chr1_4011-snap-gene-42.10-mRNA-1	3	0	Motif_1 Motif_2 Motif_4
HIPP7	maker-chr4_4041-snap-gene-18.2-mRNA-1	3	0	Motif_1 Motif_2 Motif_4
HIPP7	maker-chr7_4111-snap-gene-219.15-mRNA-1	3	0	Motif_1 Motif_2 Motif_4
HIPP7	MesG_00023.mRNA1	3	2	Motif_1 Motif_2 Motif_4
HIPP7	GR4Chromosome01_RagTag0000433.g	3	1	Motif_1 Motif_2 Motif_4
HIPP7	tme7p0_S03691.1	3	2	Motif_1 Motif_2 Motif_4
HIPP7	MesG_19889.mRNA1	3	2	Motif_1 Motif_2 Motif_4
HIPP7	WenchanghongxinChromosome02_RagTag0030953g	3	1	Motif_1 Motif_2 Motif_4
HIPP7	maker-scf00000018-snap-gene-7.1-mRNA-1	3	1	Motif_1 Motif_2 Motif_4
HIPP7	maker-scf00000018-snap-gene-10.1-mRNA-1	3	1	Motif_1 Motif_2 Motif_4
HIPP7	maker-ctg000207-augustus-gene-5.8-mRNA-1	3	1	Motif_1 Motif_2 Motif_4
HIPP7	maker-scf00000000-augustus-gene-17.1-mRNA-1	3	1	Motif_1 Motif_2 Motif_4
HIPP7	maker-chr6_4144-snap-gene-246.0-mRNA-1	3	1	Motif_1 Motif_2 Motif_4
HIPP7	IB003Chromosome02_RagTag0031466.g	3	1	Motif_1 Motif_2 Motif_4
HIPP7	IB005Chromosome02_RagTag0027892.g	3	0	Motif_1 Motif_2 Motif_4
HIPP7	MianbaomushuChromosome02_RagTag0027489.g	3	1	Motif_1 Motif_2 Motif_4
HIPP7	SC5Chromosome02_RagTag0024404.g	3	1	Motif_1 Motif_2 Motif_4
HIPP7	SC9Chromosome02_RagTag0029511.g	3	0	Motif_1 Motif_2 Motif_4
HIPP7	TaiyinChromosome02_RagTag0025607.g	3	0	Motif_1 Motif_2 Motif_4
HIPP7	Manes.02G000100.2.mrna1	3		Motif_1 Motif_2 Motif_4
HIPP7	DescChrB02G00111060.1	3	1	Motif_1 Motif_2 Motif_4
HIPP7	YnniyeshengzhongChromosome02_RagTag0026294.g	3		Motif_1 Motif_2 Motif_4
HIPP7	Manes.02G000100.2.v8.1	3	2	Motif_1 Motif_2 Motif_4
HIPP7	DescChrA02G00185970.1	3	1	Motif_1 Motif_2 Motif_4
HIPP7	BaxiChromosome06_RagTag0005896g			Motif_1 Motif_2 Motif_4
HIPP7	ZM9781Chromosome02_RagTag0027572g			Motif_1 Motif_2 Motif_4
HIPP7	BaxiChromosome02_RagTag0021611g			Motif_1 Motif_2 Motif_4
HIPP8	Manes.14G021900.5.mrna1	2		Motif_2 Motif_3 Motif_5 Motif_7 Motif_8
HIPP8	WenchanghongxinChromosome14_RagTag0024440g	3	2	Motif_2 Motif_3 Motif_5 Motif_7 Motif_8
HIPP8	MesG_10981.mRNA1	3	2	Motif_2 Motif_3 Motif_5 Motif_7 Motif_8
HIPP8	maker-chr18_4144-augustus-gene-27.6-mRNA-1	3	2	Motif_2 Motif_3 Motif_5 Motif_7 Motif_8
HIPP8	BC008Chromosome14_RagTag0020200.g	3	2	Motif_2 Motif_3 Motif_5 Motif_7 Motif_8
HIPP8	FuxuanChromosome14_RagTag0020977.g	3	2	Motif_2 Motif_3 Motif_5 Motif_7 Motif_8
HIPP8	IB003Chromosome14_RagTag0025242.g	3	2	Motif_2 Motif_3 Motif_5 Motif_7 Motif_8
HIPP8	IB005Chromosome14_RagTag0022061.g	3	2	Motif_2 Motif_3 Motif_5 Motif_7 Motif_8
HIPP8	ITBB04Chromosome14_RagTag0023409.g	3	2	Motif_2 Motif_3 Motif_5 Motif_7 Motif_8
HIPP8	SC205Chromosome14_RagTag0024334.g	3	2	Motif_2 Motif_3 Motif_5 Motif_7 Motif_8
HIPP8	SC5Chromosome14_RagTag0018462.g	3	2	Motif_2 Motif_3 Motif_5 Motif_7 Motif_8
HIPP8	SC6068Chromosome14_RagTag0019465.g	3	2	Motif_2 Motif_3 Motif_5 Motif_7 Motif_8
HIPP8	tme7p0_14G00189.1	3	2	Motif_2 Motif_3 Motif_5 Motif_7 Motif_8
HIPP8	DescChrB14G00719610.1	3	2	Motif_2 Motif_3 Motif_5 Motif_7 Motif_8
HIPP8	Manes.14G021900.5.v8.1	3	0	Motif_2 Motif_3 Motif_5 Motif_7 Motif_8
HIPP8	SC9Chromosome14_RagTag0023410.g	5	1	Motif_2 Motif_3 Motif_5 Motif_7 Motif_8
HIPP8	maker-chr15_4160-snap-gene-87.29-mRNA-1	5	0	Motif_2 Motif_3 Motif_5 Motif_7 Motif_8
HIPP8	YnniyeshengzhongChromosome14_RagTag0020890.g	5		Motif_2 Motif_3 Motif_5 Motif_7 Motif_8
HIPP8	maker-chr14_4011-snap-gene-65.15-mRNA-1	5	0	Motif_2 Motif_3 Motif_5 Motif_7 Motif_8
HIPP8	maker-chr5_4041-snap-gene-197.2-mRNA-1	5	0	Motif_2 Motif_3 Motif_5 Motif_7 Motif_8
HIPP8	maker-chr14_4111-snap-gene-74.3-mRNA-1	5	0	Motif_2 Motif_3 Motif_5 Motif_7 Motif_8
HIPP8	maker-chr12_4144-snap-gene-33.3-mRNA-1	5	0	Motif_2 Motif_3 Motif_5 Motif_7 Motif_8
HIPP8	NZ199Chromosome14_RagTag0020094.g	5	1	Motif_2 Motif_3 Motif_5 Motif_7 Motif_8
HIPP8	TaiyinChromosome14_RagTag0020328.g	6	1	Motif_2 Motif_3 Motif_5 Motif_7 Motif_8
HIPP8	YinnizhongChromosome05_RagTag0020125.g	6	1	Motif_2 Motif_3 Motif_5 Motif_7 Motif_8
HIPP8	MianbaomushuChromosome14_RagTag0021717.g	6	1	Motif_1 Motif_2 Motif_3 Motif_5 Motif_7 Motif_8
HIPP8	GR4Chromosome14_RagTag0017677.g	7	1	Motif_1 Motif_2 Motif_3 Motif_5 Motif_7 Motif_8
HIPP8	HB60Chromosome14_RagTag0022403.g	7	1	Motif_1 Motif_2 Motif_3 Motif_5 Motif_7 Motif_8
HIPP8	ZM9781Chromosome14_RagTag0021643g			Motif_2 Motif_3 Motif_5 Motif_7 Motif_8
HIPP8	BaxiChromosome14_RagTag0015749g			Motif_2 Motif_3 Motif_5 Motif_7 Motif_8
HIPP9	WenchanghongxinChromosome02_RagTag0031661g	3	0	Motif_1 Motif_2 Motif_4 Motif_6
HIPP9	maker-chr8_4144-augustus-gene-250.29-mRNA-1	3	0	Motif_1 Motif_2 Motif_4 Motif_6
HIPP9	FuxuanChromosome02_RagTag0027465.g	3	0	Motif_1 Motif_2 Motif_4 Motif_6
HIPP9	IB005Chromosome02_RagTag0028621.g	3	0	Motif_1 Motif_2 Motif_4 Motif_6
HIPP9	SC6068Chromosome04_RagTag0024714.g	3	0	Motif_1 Motif_2 Motif_4 Motif_6
HIPP9	Manes.02G074200.1.mrna1	3		Motif_1 Motif_2 Motif_4 Motif_6
HIPP9	Manes.02G074200.1.v8.1	3	2	Motif_1 Motif_2 Motif_4 Motif_6
HIPP9	maker-chr5_4160-augustus-gene-63.34-mRNA-1	3	0	Motif_1 Motif_2 Motif_4 Motif_6
HIPP9	TaiyinChromosome02_RagTag0026333.g	3	1	Motif_1 Motif_2 Motif_4 Motif_6
HIPP9	SC9Chromosome02_RagTag0030458.g	3	0	Motif_1 Motif_2 Motif_4 Motif_6
HIPP9	maker-LG01-snap-gene-365.12-mRNA-1	3	2	Motif_1 Motif_2 Motif_4 Motif_6
HIPP9	maker-chr1_4160-snap-gene-516.20-mRNA-1	3	2	Motif_1 Motif_2 Motif_4 Motif_6
HIPP9	BC008Chromosome01_RagTag0002103.g	3	0	Motif_1 Motif_2 Motif_4 Motif_6
HIPP9	IB005Chromosome01_RagTag0001670.g	3	2	Motif_1 Motif_2 Motif_4 Motif_6
HIPP9	MianbaomushuChromosome01_RagTag0001912.g	3	0	Motif_1 Motif_2 Motif_4 Motif_6
HIPP9	NZ199Chromosome01_RagTag0001671.g	3	2	Motif_1 Motif_2 Motif_4 Motif_6
HIPP9	Manes.01G115000.1.mrna1	3		Motif_1 Motif_2 Motif_4 Motif_6
HIPP9	tme7p0_01G01064.1	3	2	Motif_1 Motif_2 Motif_4 Motif_6
HIPP9	DescChrB01G00035720.1	3	0	Motif_1 Motif_2 Motif_4 Motif_6
HIPP9	YinnizhongChromosome01_RagTag0001215.g	3	1	Motif_1 Motif_2 Motif_4 Motif_6
HIPP9	Manes.01G115000.1.v8.1	3	0	Motif_1 Motif_2 Motif_4 Motif_6
HIPP9	tme7p0_S00074.1	3	2	Motif_1 Motif_2 Motif_4 Motif_6
HIPP9	maker-chr2_4011-augustus-gene-72.11-mRNA-1	3	0	Motif_1 Motif_2 Motif_4 Motif_6
HIPP9	maker-chr1_4041-augustus-gene-101.45-mRNA-1	3	0	Motif_1 Motif_2 Motif_4 Motif_6
HIPP9	maker-chr5_4111-augustus-gene-50.24-mRNA-1	3	0	Motif_1 Motif_2 Motif_4 Motif_6
HIPP9	MesG_01424.mRNA1	3	2	Motif_1 Motif_2 Motif_4 Motif_6
HIPP9	BaxiChromosome01_RagTag0001056g			Motif_1 Motif_2 Motif_4 Motif_6
HIPP10	Manes.14G025900.4.mrna1	2		Motif_1 Motif_2 Motif_4
HIPP10	IB005Chromosome14_RagTag0022104.g	3	0	Motif_1 Motif_2 Motif_4
HIPP10	NZ199Chromosome14_RagTag0020140.g	3	0	Motif_1 Motif_2 Motif_4
HIPP10	SC6068Chromosome14_RagTag0019488.g	3	0	Motif_1 Motif_2 Motif_4
HIPP10	SC9Chromosome14_RagTag0023435.g	3	0	Motif_1 Motif_2 Motif_4
HIPP10	MesG_11023.mRNA1	3	2	Motif_1 Motif_2 Motif_4
HIPP10	snap-chr15_4160-processed-gene-49.28-mRNA-1	3	1	Motif_1 Motif_2 Motif_4
HIPP10	WenchanghongxinChromosome14_RagTag0024478g	3	1	Motif_1 Motif_2 Motif_4
HIPP10	maker-LG16-augustus-gene-24.2-mRNA-1	3	0	Motif_1 Motif_2 Motif_4
HIPP10	maker-chr18_4144-augustus-gene-30.28-mRNA-1	3	1	Motif_1 Motif_2 Motif_4
HIPP10	maker-chr18_4144-augustus-gene-66.3-mRNA-1	3	1	Motif_1 Motif_2 Motif_4
HIPP10	BC008Chromosome14_RagTag0020239.g	3	0	Motif_1 Motif_2 Motif_4
HIPP10	FuxuanChromosome14_RagTag0021013.g	3	0	Motif_1 Motif_2 Motif_4
HIPP10	GR4Chromosome14_RagTag0017696.g	3	0	Motif_1 Motif_2 Motif_4
HIPP10	HB60Chromosome14_RagTag0022442.g	3	0	Motif_1 Motif_2 Motif_4
HIPP10	IB003Chromosome14_RagTag0025267.g	3	1	Motif_1 Motif_2 Motif_4
HIPP10	MianbaomushuChromosome05_RagTag0024595.g	3	1	Motif_1 Motif_2 Motif_4
HIPP10	SC8Chromosome14_RagTag0021458.g	3	0	Motif_1 Motif_2 Motif_4
HIPP10	TaiyinChromosome14_RagTag0020356.g	3	0	Motif_1 Motif_2 Motif_4
HIPP10	Manes.14G025900.7.mrna1	3		Motif_1 Motif_2 Motif_4
HIPP10	DescChrA14G00681260.1	3	2	Motif_1 Motif_2 Motif_4
HIPP10	YinnizhongChromosome05_RagTag0020144.g	3	1	Motif_1 Motif_2 Motif_4
HIPP10	YnniyeshengzhongChromosome14_RagTag0020925.g	3		Motif_1 Motif_2 Motif_4
HIPP10	snap-chr14_4011-processed-gene-71.0-mRNA-1	3	1	Motif_1 Motif_2 Motif_4
HIPP10	snap-chr14_4041-processed-gene-71.7-mRNA-1	3	1	Motif_1 Motif_2 Motif_4
HIPP10	snap-chr14_4111-processed-gene-80.8-mRNA-1	3	1	Motif_1 Motif_2 Motif_4
HIPP10	ITBB04Chromosome14_RagTag0023435.g	3	0	Motif_1 Motif_2 Motif_4
HIPP10	SC5Chromosome14_RagTag0018481.g	3	0	Motif_1 Motif_2 Motif_4
HIPP10	tme7p0_14G00226.1	3	2	Motif_1 Motif_2 Motif_4
HIPP10	Manes.14G025900.5.v8.1	3	3	Motif_1 Motif_2 Motif_4
HIPP10	IB005Chromosome14_RagTag0022170.g	4	0	Motif_2 Motif_3
HIPP11	Manes.14G049200.2.mrna1	4		Motif_1 Motif_2 Motif_4 Motif_7 Motif_8 Motif_9
HIPP11	Manes.14G049200.1.mrna1	4		Motif_1 Motif_2 Motif_4 Motif_7 Motif_8 Motif_9
HIPP11	DescChrA14G00683780.1	5	2	Motif_1 Motif_2 Motif_4 Motif_7 Motif_8 Motif_9
HIPP11	Manes.14G049200.1.v8.1	5	2	Motif_1 Motif_2 Motif_4 Motif_7 Motif_8 Motif_9
HIPP11	DescChrB14G00722370.1	5	2	Motif_1 Motif_2 Motif_4 Motif_7 Motif_8 Motif_9
HIPP11	tme7p0_14G00456.1	5	2	Motif_1 Motif_2 Motif_3 Motif_4 Motif_5 Motif_7 Motif_8 Motif_9
HIPP11	maker-chr17_4144-augustus-gene-339.5-mRNA-1	5	2	Motif_1 Motif_2 Motif_4 Motif_5 Motif_7 Motif_8
HIPP11	MesG_30067.mRNA1	5	2	Motif_1 Motif_2 Motif_4 Motif_7 Motif_8
HIPP11	MesG_11269.mRNA1	5	2	Motif_1 Motif_2 Motif_4 Motif_7 Motif_8 Motif_9
HIPP11	GR4Chromosome14_RagTag0017937.g	5	1	Motif_1 Motif_2 Motif_4 Motif_5 Motif_8 Motif_9
HIPP11	SC9Chromosome14_RagTag0023680.g	5	0	Motif_1 Motif_2 Motif_4 Motif_5 Motif_8 Motif_9
HIPP11	maker-chr14_4011-augustus-gene-109.24-mRNA-1	5	0	Motif_1 Motif_2 Motif_4 Motif_5 Motif_8 Motif_9
HIPP11	maker-chr14_4041-augustus-gene-59.5-mRNA-1	5	0	Motif_1 Motif_2 Motif_4 Motif_5 Motif_8 Motif_9
HIPP11	augustus-chr14_4111-processed-gene-62.12-mRNA-1	5	0	Motif_1 Motif_2 Motif_4 Motif_5 Motif_8 Motif_9
HIPP11	BC008Chromosome14_RagTag0020438.g	5	0	Motif_1 Motif_2 Motif_4 Motif_5 Motif_8 Motif_9
HIPP11	HB60Chromosome14_RagTag0022713.g	5	0	Motif_1 Motif_2 Motif_4 Motif_5 Motif_8 Motif_9
HIPP11	IB003Chromosome14_RagTag0025572.g	5	0	Motif_1 Motif_2 Motif_4 Motif_5 Motif_8 Motif_9
HIPP11	IB005Chromosome14_RagTag0022404.g	5	0	Motif_1 Motif_2 Motif_4 Motif_5 Motif_8 Motif_9
HIPP11	ITBB04Chromosome14_RagTag0023682.g	5	0	Motif_1 Motif_2 Motif_4 Motif_5 Motif_8 Motif_9
HIPP11	SC205Chromosome14_RagTag0024689.g	5	1	Motif_1 Motif_2 Motif_4 Motif_5 Motif_8 Motif_9
HIPP11	SC5Chromosome14_RagTag0018723.g	5	0	Motif_1 Motif_2 Motif_4 Motif_5 Motif_8 Motif_9
HIPP11	SC6068Chromosome14_RagTag0019722.g	5	0	Motif_1 Motif_2 Motif_4 Motif_5 Motif_8 Motif_9
HIPP11	TaiyinChromosome14_RagTag0020589.g	5	0	Motif_1 Motif_2 Motif_4 Motif_5 Motif_8 Motif_9
HIPP11	maker-chr4_4160-augustus-gene-32.6-mRNA-1	4	0	Motif_1 Motif_2 Motif_3 Motif_4 Motif_5 Motif_8 Motif_9
HIPP11	WenchanghongxinChromosome14_RagTag0024685g	5	1	Motif_1 Motif_2 Motif_3 Motif_4 Motif_5 Motif_8 Motif_9
HIPP11	WenchanghongxinChromosome14_RagTag0024686g	5	1	Motif_1 Motif_2 Motif_3 Motif_4 Motif_5 Motif_8 Motif_9
HIPP11	maker-chr18_4144-augustus-gene-87.8-mRNA-1	5	0	Motif_1 Motif_2 Motif_4 Motif_5 Motif_8 Motif_9
HIPP11	FuxuanChromosome14_RagTag0021251.g	5	0	Motif_1 Motif_2 Motif_4 Motif_5 Motif_8 Motif_9
HIPP11	YnniyeshengzhongChromosome14_RagTag0021165.g	5		Motif_1 Motif_2 Motif_3 Motif_4 Motif_5 Motif_8 Motif_9
HIPP11	maker-chr15_4160-snap-gene-69.13-mRNA-1	5	0	Motif_1 Motif_2 Motif_4 Motif_5 Motif_8
HIPP11	augustus-LG16-processed-gene-78.48-mRNA-1	6	0	Motif_1 Motif_2 Motif_5 Motif_8
HIPP11	NZ199Chromosome14_RagTag0020350.g	6	1	Motif_1 Motif_2 Motif_5 Motif_8
HIPP11	augustus-LG16-processed-gene-42.22-mRNA-1	6	0	Motif_1 Motif_2 Motif_4 Motif_5 Motif_8 Motif_9
HIPP11	ZM9781Chromosome14_RagTag0021942g			Motif_1 Motif_2 Motif_4 Motif_9 Motif_10
HIPP11	BaxiChromosome14_RagTag0016282g			Motif_1 Motif_2 Motif_4 Motif_5 Motif_8
HIPP12	maker-LG15-augustus-gene-83.8-mRNA-1	3	1	Motif_1 Motif_2 Motif_4 Motif_8 Motif_9
HIPP12	HB60Chromosome15_RagTag0035369.g	4	0	Motif_1 Motif_2 Motif_4 Motif_8 Motif_9
HIPP12	DescChrB15G00535470.1	4	0	Motif_1 Motif_2 Motif_4 Motif_8 Motif_9
HIPP12	DescChrA15G00576610.1	4	0	Motif_1 Motif_2 Motif_4 Motif_8 Motif_9
HIPP12	maker-chr18_4160-snap-gene-23.19-mRNA-1	3	1	Motif_1 Motif_2 Motif_4 Motif_8 Motif_9
HIPP12	ITBB04Chromosome15_RagTag0037127.g	3	0	Motif_1 Motif_2 Motif_4 Motif_8 Motif_9
HIPP12	SC5Chromosome15_RagTag0031425.g	3	0	Motif_1 Motif_2 Motif_4 Motif_8 Motif_9
HIPP12	SC8Chromosome15_RagTag0034930.g	3	0	Motif_1 Motif_2 Motif_4 Motif_8 Motif_9
HIPP12	Manes.15G012800.1.mrna1	3		Motif_1 Motif_2 Motif_4 Motif_8 Motif_9
HIPP12	Manes.15G012800.1.v8.1	3	2	Motif_1 Motif_2 Motif_4 Motif_8 Motif_9
HIPP12	WenchanghongxinChromosome15_RagTag0039557g	3	0	Motif_1 Motif_2 Motif_4 Motif_8 Motif_9
HIPP12	maker-chr18_4011-snap-gene-22.20-mRNA-1	3	1	Motif_1 Motif_2 Motif_4 Motif_8 Motif_9
HIPP12	maker-chr18_4041-snap-gene-31.25-mRNA-1	3	1	Motif_1 Motif_2 Motif_4 Motif_8 Motif_9
HIPP12	maker-LG15-augustus-gene-24.43-mRNA-1	3	1	Motif_1 Motif_2 Motif_4 Motif_8 Motif_9
HIPP12	maker-chr18_4111-augustus-gene-35.11-mRNA-1	3	1	Motif_1 Motif_2 Motif_4 Motif_8 Motif_9
HIPP12	BC008Chromosome15_RagTag0032638.g	3	0	Motif_1 Motif_2 Motif_4 Motif_8 Motif_9
HIPP12	FuxuanChromosome15_RagTag0034017.g	3	0	Motif_1 Motif_2 Motif_4 Motif_8 Motif_9
HIPP12	ITBB04Chromosome15_RagTag0037128.g	3	0	Motif_1 Motif_2 Motif_4 Motif_8 Motif_9
HIPP12	MianbaomushuChromosome15_RagTag0035267.g	3	0	Motif_1 Motif_2 Motif_4 Motif_8 Motif_9
HIPP12	SC205Chromosome15_RagTag0039163.g	3	0	Motif_1 Motif_2 Motif_4 Motif_8 Motif_9
HIPP12	TaiyinChromosome15_RagTag0033126.g	3	0	Motif_1 Motif_2 Motif_4 Motif_8 Motif_9
HIPP12	tme7p0_15G00095.1	3	2	Motif_1 Motif_2 Motif_4 Motif_8 Motif_9
HIPP12	YnniyeshengzhongChromosome15_RagTag0033670.g	3		Motif_1 Motif_2 Motif_4 Motif_8 Motif_9
HIPP12	YinnizhongChromosome15_RagTag0028442.g	3	1	Motif_1 Motif_2 Motif_4 Motif_8 Motif_9
HIPP12	maker-scf00000015-snap-gene-23.15-mRNA-1	3	1	Motif_1 Motif_2 Motif_4 Motif_8 Motif_9
HIPP12	NZ199Chromosome15_RagTag0032632.g	3	0	Motif_1 Motif_2 Motif_4 Motif_8 Motif_9
HIPP12	WenchanghongxinChromosome15_RagTag0039560g	4	0	Motif_1 Motif_2 Motif_4 Motif_8 Motif_9
HIPP12	SC9Chromosome15_RagTag0037770.g	3	0	Motif_1 Motif_2 Motif_4 Motif_8 Motif_9
HIPP12	MesG_12895.mRNA1	5	0	Motif_1 Motif_2 Motif_8 Motif_9
HIPP12	GR4Chromosome15_RagTag0030627.g	4	0	Motif_1 Motif_2 Motif_8 Motif_9
HIPP12	SC6068Chromosome15_RagTag0032041.g	4	0	Motif_1 Motif_2 Motif_8 Motif_9
HIPP12	HB60Chromosome15_RagTag0035384.g	4	0	Motif_1 Motif_2 Motif_8 Motif_9
HIPP12	IB003Chromosome15_RagTag0040021.g	3	0	Motif_1 Motif_2 Motif_4 Motif_8 Motif_9
HIPP12	IB005Chromosome15_RagTag0035772.g	5	0	Motif_2 Motif_3 Motif_4 Motif_5 Motif_8 Motif_9
HIPP12	BaxiChromosome15_RagTag0032713g			Motif_2 Motif_3 Motif_4 Motif_5 Motif_8 Motif_9
HIPP12	ZM9781Chromosome15_RagTag0035018g			Motif_1 Motif_2 Motif_8 Motif_9
HIPP13	maker-chr5_4011-augustus-gene-740.29-mRNA-1	3	0	Motif_1 Motif_2 Motif_4 Motif_9 Motif_10
HIPP13	maker-chr2_4041-augustus-gene-883.2-mRNA-1	3	0	Motif_1 Motif_2 Motif_4 Motif_9 Motif_10
HIPP13	maker-chr2_4111-augustus-gene-820.12-mRNA-1	3	0	Motif_1 Motif_2 Motif_4 Motif_9 Motif_10
HIPP13	TaiyinChromosome09_RagTag0012472.g	3	1	Motif_1 Motif_2 Motif_4 Motif_9 Motif_10
HIPP13	augustus-chr4_4160-processed-gene-699.13-mRNA-1	4	0	Motif_1 Motif_2 Motif_4 Motif_9 Motif_10
HIPP13	maker-chr1_4144-augustus-gene-957.23-mRNA-1	4	0	Motif_1 Motif_2 Motif_4 Motif_9 Motif_10
HIPP13	SC6068Chromosome09_RagTag0012096.g	3	0	Motif_1 Motif_2 Motif_4 Motif_9 Motif_10
HIPP13	Manes.09G164500.1.v8.1	3	2	Motif_1 Motif_2 Motif_4 Motif_9 Motif_10
HIPP13	GR4Chromosome09_RagTag0011101.g	3	0	Motif_1 Motif_2 Motif_4 Motif_9 Motif_10
HIPP13	YnniyeshengzhongChromosome09_RagTag0012732.g	3		Motif_1 Motif_2 Motif_4 Motif_9 Motif_10
HIPP13	IB005Chromosome09_RagTag0013447.g	3	0	Motif_1 Motif_2 Motif_4 Motif_9 Motif_10
HIPP13	ITBB04Chromosome09_RagTag0013589.g	3	1	Motif_1 Motif_2 Motif_4 Motif_9 Motif_10
HIPP13	SC5Chromosome09_RagTag0011141.g	3	1	Motif_1 Motif_2 Motif_4 Motif_9 Motif_10
HIPP13	Manes.09G164500.2.mrna1	3		Motif_1 Motif_2 Motif_4 Motif_9 Motif_10
HIPP13	tme7p0_09G01444.1	3	2	Motif_1 Motif_2 Motif_4 Motif_9 Motif_10
HIPP13	DescChrB09G00251440.1	3	2	Motif_1 Motif_2 Motif_4 Motif_9 Motif_10
HIPP13	maker-chr1_4144-augustus-gene-973.26-mRNA-1	3	0	Motif_1 Motif_2 Motif_4 Motif_9 Motif_10
HIPP13	BC008Chromosome09_RagTag0012492.g	3	1	Motif_1 Motif_2 Motif_4 Motif_9 Motif_10
HIPP13	Manes.09G164500.1.mrna1	3		Motif_1 Motif_2 Motif_4 Motif_9 Motif_10
HIPP13	DescChrA09G00229780.1	3	2	Motif_1 Motif_2 Motif_4 Motif_9 Motif_10
HIPP13	YinnizhongChromosome09_RagTag0010447.g	3	1	Motif_1 Motif_2 Motif_4 Motif_9 Motif_10
HIPP13	FuxuanChromosome09_RagTag0012918.g	3	1	Motif_1 Motif_2 Motif_4 Motif_9 Motif_10
HIPP13	HB60Chromosome09_RagTag0013682.g	3	1	Motif_1 Motif_2 Motif_4 Motif_9 Motif_10
HIPP13	NZ199Chromosome09_RagTag0012432.g	3	1	Motif_1 Motif_2 Motif_4 Motif_9 Motif_10
HIPP13	WenchanghongxinChromosome09_RagTag0014567g	3	1	Motif_1 Motif_2 Motif_4 Motif_9 Motif_10
HIPP13	MianbaomushuChromosome09_RagTag0013401.g	3	1	Motif_1 Motif_2 Motif_4 Motif_9 Motif_10
HIPP13	SC205Chromosome09_RagTag0014600.g	3	1	Motif_1 Motif_2 Motif_4 Motif_9 Motif_10
HIPP13	ZM9781Chromosome09_RagTag0013153g			Motif_1 Motif_2 Motif_4 Motif_9 Motif_10
HIPP13	BaxiChromosome09_RagTag0009895g			Motif_1 Motif_2 Motif_4 Motif_9 Motif_10
HIPP14	DescChrA15G00577660.1	5	2	Motif_1 Motif_2 Motif_4 Motif_9 Motif_10
HIPP15	Manes.02G017600.1.mrna1	2		Motif_2 Motif_3 Motif_5 Motif_7 Motif_8
HIPP15	maker-LG05-snap-gene-154.47-mRNA-1	3	3	Motif_2 Motif_3 Motif_5 Motif_7 Motif_8
HIPP15	maker-chr5_4111-augustus-gene-164.32-mRNA-1	3	2	Motif_2 Motif_3 Motif_5 Motif_7 Motif_8
HIPP15	maker-chr5_4160-snap-gene-146.40-mRNA-1	3	2	Motif_2 Motif_3 Motif_5 Motif_7 Motif_8
HIPP15	BC008Chromosome02_RagTag0025674.g	3	2	Motif_2 Motif_3 Motif_5 Motif_7 Motif_8
HIPP15	HB60Chromosome02_RagTag0028282.g	3	2	Motif_2 Motif_3 Motif_5 Motif_7 Motif_8
HIPP15	IB003Chromosome02_RagTag0031658.g	3	1	Motif_2 Motif_3 Motif_5 Motif_7 Motif_8
HIPP15	IB005Chromosome02_RagTag0028092.g	3	1	Motif_2 Motif_3 Motif_5 Motif_7 Motif_8
HIPP15	ITBB04Chromosome02_RagTag0029362.g	3	2	Motif_2 Motif_3 Motif_5 Motif_7 Motif_8
HIPP15	SC5Chromosome02_RagTag0024709.g	3	2	Motif_2 Motif_3 Motif_5 Motif_7 Motif_8
HIPP15	SC8Chromosome02_RagTag0027573.g	3	2	Motif_2 Motif_3 Motif_5 Motif_7 Motif_8
HIPP15	SC9Chromosome02_RagTag0029858.g	3	2	Motif_2 Motif_3 Motif_5 Motif_7 Motif_8
HIPP15	TaiyinChromosome02_RagTag0025793.g	3	2	Motif_2 Motif_3 Motif_5 Motif_7 Motif_8
HIPP15	tme7p0_02G00124.1	3	2	Motif_2 Motif_3 Motif_5 Motif_7 Motif_8
HIPP15	YinnizhongChromosome02_RagTag0022168.g	3	2	Motif_2 Motif_3 Motif_5 Motif_7 Motif_8
HIPP15	Manes.02G017600.1.v8.1	3	2	Motif_2 Motif_3 Motif_5 Motif_7 Motif_8
HIPP15	YnniyeshengzhongChromosome02_RagTag0026460.g	2		Motif_2 Motif_3 Motif_5 Motif_7 Motif_8
HIPP15	DescChrA02G00187660.1	3	1	Motif_2 Motif_3 Motif_5 Motif_7 Motif_8
HIPP15	maker-LG05-augustus-gene-104.23-mRNA-1	4	2	Motif_2 Motif_3 Motif_5 Motif_7 Motif_8
HIPP15	NZ199Chromosome02_RagTag0025532.g	3	2	Motif_2 Motif_3 Motif_5 Motif_7 Motif_8
HIPP15	WenchanghongxinChromosome02_RagTag0031134g	3	2	Motif_2 Motif_3 Motif_5 Motif_7 Motif_8
HIPP15	FuxuanChromosome02_RagTag0026863.g	3	2	Motif_2 Motif_3 Motif_5 Motif_7 Motif_8
HIPP15	GR4Chromosome02_RagTag0023777.g	3	2	Motif_2 Motif_3 Motif_5 Motif_7 Motif_8
HIPP15	MianbaomushuChromosome02_RagTag0027771.g	3	2	Motif_2 Motif_3 Motif_5 Motif_7 Motif_8
HIPP15	SC205Chromosome02_RagTag0030699.g	3	2	Motif_2 Motif_3 Motif_5 Motif_7 Motif_8
HIPP15	maker-chr2_4011-snap-gene-186.2-mRNA-1	3	2	Motif_2 Motif_3 Motif_5 Motif_7 Motif_8
HIPP15	maker-chr1_4041-snap-gene-170.3-mRNA-1	3	2	Motif_2 Motif_3 Motif_5 Motif_7 Motif_8
HIPP15	maker-chr8_4144-augustus-gene-168.8-mRNA-1	3	1	Motif_2 Motif_5 Motif_7 Motif_8
HIPP15	BaxiChromosome02_RagTag0021778g			Motif_2 Motif_3 Motif_5 Motif_7 Motif_8
HIPP15	ZM9781Chromosome02_RagTag0027729g			Motif_2 Motif_3 Motif_5 Motif_7 Motif_8
HIPP16	Manes.15G048400.1.mrna1	2		Motif_1 Motif_2 Motif_4 Motif_10
HIPP16	maker-scf00000015-snap-gene-81.7-mRNA-1	3	2	Motif_1 Motif_2 Motif_4 Motif_10
HIPP16	maker-chr18_4160-snap-gene-57.14-mRNA-1	3	2	Motif_1 Motif_2 Motif_4 Motif_10
HIPP16	GR4Chromosome15_RagTag0030947.g	2	0	Motif_1 Motif_2 Motif_4 Motif_10
HIPP16	NZ199Chromosome15_RagTag0032985.g	2	0	Motif_1 Motif_2 Motif_4 Motif_10
HIPP16	SC6068Chromosome15_RagTag0032351.g	3	1	Motif_1 Motif_2 Motif_4 Motif_10
HIPP16	SC9Chromosome15_RagTag0038133.g	3	1	Motif_1 Motif_2 Motif_4 Motif_10
HIPP16	YinnizhongChromosome15_RagTag0028743.g	2	0	Motif_1 Motif_2 Motif_4 Motif_10
HIPP16	maker-LG15-augustus-gene-112.29-mRNA-1	3	2	Motif_1 Motif_2 Motif_4 Motif_10
HIPP16	WenchanghongxinChromosome15_RagTag0039893g	3	1	Motif_1 Motif_2 Motif_4
HIPP16	maker-chr18_4011-snap-gene-59.6-mRNA-1	3	2	Motif_1 Motif_2 Motif_4
HIPP16	maker-chr18_4041-snap-gene-58.13-mRNA-1	3	2	Motif_1 Motif_2 Motif_4
HIPP16	maker-chr18_4111-augustus-gene-81.8-mRNA-1	3	2	Motif_1 Motif_2 Motif_4
HIPP16	FuxuanChromosome15_RagTag0034344.g	2	0	Motif_1 Motif_2 Motif_4
HIPP16	IB003Chromosome15_RagTag0040353.g	2	0	Motif_1 Motif_2 Motif_4
HIPP16	IB005Chromosome15_RagTag0036153.g	2	0	Motif_1 Motif_2 Motif_4
HIPP16	ITBB04Chromosome15_RagTag0037439.g	2	0	Motif_1 Motif_2 Motif_4
HIPP16	MianbaomushuChromosome15_RagTag0035607.g	2	0	Motif_1 Motif_2 Motif_4
HIPP16	SC205Chromosome15_RagTag0039517.g	3	1	Motif_1 Motif_2 Motif_4
HIPP16	SC5Chromosome15_RagTag0031752.g	3	2	Motif_1 Motif_2 Motif_4
HIPP16	SC8Chromosome15_RagTag0035379.g	2	0	Motif_1 Motif_2 Motif_4
HIPP16	TaiyinChromosome15_RagTag0033469.g	2	1	Motif_1 Motif_2 Motif_4
HIPP16	YnniyeshengzhongChromosome15_RagTag0033976.g	2		Motif_1 Motif_2 Motif_4
HIPP16	Manes.15G048400.1.v8.1	3	2	Motif_1 Motif_2 Motif_4
HIPP16	WenchanghongxinChromosome15_RagTag0039894g	3	1	Motif_1 Motif_2 Motif_4 Motif_10
HIPP16	maker-LG15-augustus-gene-52.42-mRNA-1	3	2	Motif_1 Motif_2 Motif_4 Motif_10
HIPP16	MesG_13241.mRNA1	3	2	Motif_1 Motif_2 Motif_4 Motif_10
HIPP16	HB60Chromosome15_RagTag0035710.g	3	2	Motif_1 Motif_2 Motif_4 Motif_10
HIPP16	ZM9781Chromosome15_RagTag0035369g			Motif_1 Motif_2 Motif_4 Motif_10
HIPP16	BaxiChromosome15_RagTag0033129g			Motif_1 Motif_2 Motif_4
HIPP17	SC8Chromosome09_RagTag0013213.g	3	0	Motif_1 Motif_2 Motif_4 Motif_8 Motif_9
HIPP17	SC5Chromosome09_RagTag0011218.g	3	0	Motif_1 Motif_2 Motif_4 Motif_8 Motif_9
HIPP17	SC9Chromosome09_RagTag0014584.g	3	0	Motif_1 Motif_2 Motif_4 Motif_8 Motif_9
HIPP17	TaiyinChromosome09_RagTag0012531.g	3	0	Motif_1 Motif_2 Motif_4 Motif_8 Motif_9
HIPP17	IB003Chromosome09_RagTag0014973.g	3	0	Motif_1 Motif_2 Motif_4 Motif_8 Motif_9
HIPP17	maker-chr1_4144-augustus-gene-964.0-mRNA-1	3	0	Motif_1 Motif_2 Motif_4 Motif_8 Motif_9
HIPP17	maker-chr2_4160-augustus-gene-91.23-mRNA-1	3	1	Motif_1 Motif_2 Motif_4 Motif_8 Motif_9
HIPP17	BC008Chromosome09_RagTag0012530.g	3	0	Motif_1 Motif_2 Motif_4 Motif_8 Motif_9
HIPP17	HB60Chromosome09_RagTag0013723.g	3	0	Motif_1 Motif_2 Motif_4 Motif_8 Motif_9
HIPP17	NZ199Chromosome09_RagTag0012484.g	3	1	Motif_1 Motif_2 Motif_4 Motif_8 Motif_9
HIPP17	SC205Chromosome09_RagTag0014684.g	3	0	Motif_1 Motif_2 Motif_4 Motif_8 Motif_9
HIPP17	SC6068Chromosome09_RagTag0012144.g	3	0	Motif_1 Motif_2 Motif_4 Motif_8 Motif_9
HIPP17	DescChrB09G00251950.1	3	2	Motif_1 Motif_2 Motif_4 Motif_8 Motif_9
HIPP17	Manes.09G169700.1.v8.1	3	2	Motif_1 Motif_2 Motif_4 Motif_8 Motif_9
HIPP17	GR4Chromosome09_RagTag0011139.g	3	0	Motif_1 Motif_2 Motif_4 Motif_8 Motif_9
HIPP17	maker-chr2_4041-augustus-gene-889.9-mRNA-1	4	0	Motif_1 Motif_2 Motif_4 Motif_8 Motif_9
HIPP17	maker-chr5_4011-augustus-gene-746.3-mRNA-1	3	0	Motif_1 Motif_2 Motif_4 Motif_8 Motif_9
HIPP17	maker-seq00002914-augustus-gene-0.13-mRNA-1	3	0	Motif_1 Motif_2 Motif_4 Motif_8 Motif_9
HIPP17	maker-chr2_4111-augustus-gene-827.9-mRNA-1	3	0	Motif_1 Motif_2 Motif_4 Motif_8 Motif_9
HIPP17	YnniyeshengzhongChromosome09_RagTag0012798.g	3		Motif_1 Motif_2 Motif_4 Motif_8 Motif_9
HIPP17	WenchanghongxinChromosome09_RagTag0014611g	3	0	Motif_1 Motif_2 Motif_4 Motif_8 Motif_9
HIPP17	ITBB04Chromosome09_RagTag0013529.g	3	0	Motif_1 Motif_2 Motif_4 Motif_8 Motif_9
HIPP17	MianbaomushuChromosome09_RagTag0013439.g	3	1	Motif_1 Motif_2 Motif_4 Motif_8 Motif_9
HIPP17	Manes.09G169700.1.mrna1	3		Motif_1 Motif_2 Motif_4 Motif_8 Motif_9
HIPP17	DescChrA09G00230280.1	3	2	Motif_1 Motif_2 Motif_4 Motif_8 Motif_9
HIPP17	YinnizhongChromosome09_RagTag0010478.g	3	0	Motif_1 Motif_2 Motif_4 Motif_8 Motif_9
HIPP17	IB005Chromosome09_RagTag0013471.g	3	0	Motif_1 Motif_2 Motif_4 Motif_8 Motif_9
HIPP17	MesG_36593.mRNA1	3	2	Motif_1 Motif_2 Motif_4 Motif_8 Motif_9
HIPP17	maker-LG08-augustus-gene-400.40-mRNA-1	3	0	Motif_1 Motif_2 Motif_4 Motif_8 Motif_9
HIPP17	ZM9781Chromosome09_RagTag0013226g			Motif_1 Motif_2 Motif_4 Motif_8 Motif_9
HIPP17	BaxiChromosome09_RagTag0010000g			Motif_1 Motif_2 Motif_4 Motif_8 Motif_9
HIPP18	HB60Chromosome01_RagTag0002905.g	4	2	Motif_2 Motif_3 Motif_5 Motif_7 Motif_8
HIPP18	SC205Chromosome01_RagTag0003433.g	4	2	Motif_2 Motif_3 Motif_5 Motif_7 Motif_8
HIPP18	BC008Chromosome01_RagTag0003269.g	4	2	Motif_2 Motif_3 Motif_5 Motif_7 Motif_8
HIPP18	NZ199Chromosome01_RagTag0002784.g	4	2	Motif_2 Motif_3 Motif_5 Motif_7 Motif_8
HIPP18	maker-chr1_4011-snap-gene-782.19-mRNA-1	5	1	Motif_2 Motif_3 Motif_5 Motif_7 Motif_8
HIPP18	maker-chr4_4041-snap-gene-807.14-mRNA-1	5	1	Motif_2 Motif_3 Motif_5 Motif_7 Motif_8
HIPP18	GR4Chromosome01_RagTag0002621.g	4	1	Motif_2 Motif_3 Motif_5 Motif_7 Motif_8
HIPP18	SC6068Chromosome01_RagTag0002972.g	4	1	Motif_2 Motif_3 Motif_5 Motif_7 Motif_8
HIPP18	Manes.01G252800.1.mrna1	2		Motif_2 Motif_3 Motif_5 Motif_7 Motif_8
HIPP18	Manes.01G252800.1.v8.1	3	2	Motif_2 Motif_3 Motif_5 Motif_7 Motif_8
HIPP18	maker-LG01-snap-gene-524.17-mRNA-1	3	2	Motif_2 Motif_3 Motif_5 Motif_7 Motif_8
HIPP18	maker-chr1_4160-snap-gene-753.20-mRNA-1	3	2	Motif_2 Motif_3 Motif_5 Motif_7 Motif_8
HIPP18	DescChrB01G00048660.1	3	2	Motif_2 Motif_3 Motif_5 Motif_7 Motif_8
HIPP18	WenchanghongxinChromosome01_RagTag0003439g	4	0	Motif_2 Motif_3 Motif_5 Motif_7 Motif_8
HIPP18	maker-chr3_4144-snap-gene-891.5-mRNA-1	4	2	Motif_2 Motif_3 Motif_5 Motif_7 Motif_8
HIPP18	FuxuanChromosome01_RagTag0002812.g	4	2	Motif_2 Motif_3 Motif_5 Motif_7 Motif_8
HIPP18	ITBB04Chromosome01_RagTag0002982.g	4	2	Motif_2 Motif_3 Motif_5 Motif_7 Motif_8
HIPP18	MianbaomushuChromosome01_RagTag0003113.g	4	2	Motif_2 Motif_3 Motif_5 Motif_7 Motif_8
HIPP18	YinnizhongChromosome01_RagTag0002317.g	4	1	Motif_2 Motif_3 Motif_5 Motif_7 Motif_8
HIPP18	IB003Chromosome01_RagTag0003233.g	5	1	Motif_2 Motif_3 Motif_5 Motif_7 Motif_8
HIPP18	SC9Chromosome01_RagTag0003672.g	5	1	Motif_2 Motif_3 Motif_5 Motif_7 Motif_8
HIPP18	IB005Chromosome01_RagTag0002890.g	5	1	Motif_2 Motif_3 Motif_5 Motif_7 Motif_8
HIPP18	TaiyinChromosome01_RagTag0003065.g	4	2	Motif_2 Motif_3 Motif_5 Motif_7 Motif_8
HIPP18	maker-chr2_4111-snap-gene-244.12-mRNA-1	5	1	Motif_2 Motif_3 Motif_5 Motif_7 Motif_8
HIPP18	tme7p0_01G02203.1	3	2	Motif_2 Motif_3 Motif_5 Motif_7 Motif_8
HIPP18	SC8Chromosome01_RagTag0002970.g	4	2	Motif_2 Motif_3 Motif_5 Motif_7 Motif_8
HIPP18	MesG_02731.mRNA1	3	2	Motif_2 Motif_3 Motif_5 Motif_7 Motif_8
HIPP18	maker-LG01-snap-gene-500.10-mRNA-1	4	2	Motif_2 Motif_3 Motif_5 Motif_7 Motif_8
HIPP18	BaxiChromosome01_RagTag0002437g			Motif_2 Motif_3 Motif_5 Motif_7 Motif_8
HIPP18	ZM9781Chromosome01_RagTag0002971g			Motif_2 Motif_3 Motif_5 Motif_7 Motif_8
HIPP19	augustus-chr6_4160-processed-gene-76.3-mRNA-1	3	1	Motif_1 Motif_4 Motif_6 Motif_9
HIPP19	SC8Chromosome05_RagTag0024064.g	3	1	Motif_1 Motif_4 Motif_6 Motif_9
HIPP19	Manes.05G064600.1.mrna1	3		Motif_1 Motif_4 Motif_6 Motif_9
HIPP19	DescChrA05G00518180.1	3	2	Motif_1 Motif_4 Motif_6 Motif_9
HIPP19	DescChrB05G00495870.1	3	2	Motif_1 Motif_4 Motif_6 Motif_9
HIPP19	YinnizhongChromosome05_RagTag0018993.g	3	1	Motif_1 Motif_4 Motif_6 Motif_9
HIPP19	Manes.05G064600.1.v8.1	3	2	Motif_1 Motif_4 Motif_6 Motif_9
HIPP19	ITBB04Chromosome05_RagTag0025548.g	4	0	Motif_1 Motif_4 Motif_6 Motif_9
HIPP19	MesG_27162.mRNA1	4	1	Motif_1 Motif_4 Motif_6 Motif_9
HIPP19	tme7p0_05G00595.1	7	1	Motif_1 Motif_4 Motif_6 Motif_9
HIPP20	maker-LG05-snap-gene-86.60-mRNA-1	4	1	Motif_1 Motif_2 Motif_4 Motif_6
HIPP21	maker-chr13_4011-snap-gene-146.27-mRNA-1	2	2	Motif_1 Motif_2 Motif_4 Motif_6
HIPP21	maker-chr17_4041-augustus-gene-65.11-mRNA-1	2	2	Motif_1 Motif_2 Motif_4 Motif_6
HIPP21	maker-chr13_4111-augustus-gene-133.20-mRNA-1	2	2	Motif_1 Motif_2 Motif_4 Motif_6
HIPP21	maker-chr10_4144-snap-gene-105.3-mRNA-1	2	2	Motif_1 Motif_2 Motif_4 Motif_6
HIPP21	BC008Chromosome18_RagTag0018839.g	2	1	Motif_1 Motif_2 Motif_4 Motif_6
HIPP21	FuxuanChromosome18_RagTag0019390.g	2	0	Motif_1 Motif_2 Motif_4 Motif_6
HIPP21	MianbaomushuChromosome18_RagTag0020156.g	2	0	Motif_1 Motif_2 Motif_4 Motif_6
HIPP21	MesG_18920.mRNA1	2	2	Motif_1 Motif_2 Motif_4 Motif_6
HIPP21	YinnizhongChromosome18_RagTag0015935.g	2	2	Motif_1 Motif_2 Motif_4 Motif_6
HIPP21	WenchanghongxinChromosome18_RagTag0022401g	2	2	Motif_1 Motif_2 Motif_4 Motif_6
HIPP21	maker-LG06-augustus-gene-68.40-mRNA-1	2	2	Motif_1 Motif_2 Motif_4 Motif_6
HIPP21	maker-chr16_4160-snap-gene-136.5-mRNA-1	2	2	Motif_1 Motif_2 Motif_4 Motif_6
HIPP21	HB60Chromosome18_RagTag0020815.g	2	2	Motif_1 Motif_2 Motif_4 Motif_6
HIPP21	IB003Chromosome18_RagTag0022955.g	2	2	Motif_1 Motif_2 Motif_4 Motif_6
HIPP21	IB005Chromosome18_RagTag0020670.g	2	2	Motif_1 Motif_2 Motif_4 Motif_6
HIPP21	ITBB04Chromosome18_RagTag0021268.g	2	2	Motif_1 Motif_2 Motif_4 Motif_6
HIPP21	NZ199Chromosome18_RagTag0018705.g	2	2	Motif_1 Motif_2 Motif_4 Motif_6
HIPP21	SC5Chromosome18_RagTag0017217.g	2	2	Motif_1 Motif_2 Motif_4 Motif_6
HIPP21	SC6068Chromosome18_RagTag0017891.g	2	2	Motif_1 Motif_2 Motif_4 Motif_6
HIPP21	SC8Chromosome18_RagTag0019942.g	2	2	Motif_1 Motif_2 Motif_4 Motif_6
HIPP21	SC9Chromosome18_RagTag0021640.g	2	2	Motif_1 Motif_2 Motif_4 Motif_6
HIPP21	TaiyinChromosome18_RagTag0018909.g	2	2	Motif_1 Motif_2 Motif_4 Motif_6
HIPP21	Manes.18G070700.1.mrna1	2		Motif_1 Motif_2 Motif_4 Motif_6
HIPP21	tme7p0_18G00666.1	2	2	Motif_1 Motif_2 Motif_4 Motif_6
HIPP21	DescChrA18G00407370.1	2	2	Motif_1 Motif_2 Motif_4 Motif_6
HIPP21	YnniyeshengzhongChromosome18_RagTag0019425.g	2		Motif_1 Motif_2 Motif_4 Motif_6
HIPP21	Manes.18G070700.1.v8.1	2	2	Motif_1 Motif_2 Motif_4 Motif_6
HIPP21	ITBB04Chromosome18_RagTag0021271.g	3	0	Motif_1 Motif_2
HIPP21	ZM9781Chromosome18_RagTag0020075g			Motif_1 Motif_2 Motif_4 Motif_6
HIPP21	BaxiChromosome18_RagTag0014914g			Motif_1 Motif_2 Motif_4 Motif_6
HIPP22	Manes.04G096100.1.v8.1	3	2	Motif_1 Motif_2 Motif_4 Motif_8 Motif_9 Motif_10
HIPP22	maker-chr2_4160-snap-gene-672.27-mRNA-1	3	0	Motif_1 Motif_2 Motif_4 Motif_8 Motif_9 Motif_10
HIPP22	maker-chr12_4011-snap-gene-351.21-mRNA-1	3	0	Motif_1 Motif_2 Motif_4 Motif_8 Motif_9 Motif_10
HIPP22	maker-chr15_4041-snap-gene-313.0-mRNA-1	3	0	Motif_1 Motif_2 Motif_4 Motif_8 Motif_9 Motif_10
HIPP22	augustus-chr12_4111-processed-gene-339.3-mRNA-1	3	0	Motif_1 Motif_2 Motif_4 Motif_8 Motif_9 Motif_10
HIPP22	SC5Chromosome04_RagTag0023828.g	3	0	Motif_1 Motif_2 Motif_4 Motif_8 Motif_9 Motif_10
HIPP22	SC8Chromosome04_RagTag0026565.g	3	1	Motif_1 Motif_2 Motif_4 Motif_8 Motif_9 Motif_10
HIPP22	MesG_25885.mRNA1	3	2	Motif_1 Motif_2 Motif_4 Motif_8 Motif_9 Motif_10
HIPP22	maker-LG11-augustus-gene-175.33-mRNA-1	3	2	Motif_1 Motif_2 Motif_4 Motif_8 Motif_9 Motif_10
HIPP22	Manes.04G096100.3.mrna1	3		Motif_1 Motif_2 Motif_4 Motif_8 Motif_9 Motif_10
HIPP22	BC008Chromosome04_RagTag0024822.g	3	0	Motif_1 Motif_2 Motif_4 Motif_8 Motif_9 Motif_10
HIPP22	FuxuanChromosome04_RagTag0025828.g	3	0	Motif_1 Motif_2 Motif_4 Motif_8 Motif_9 Motif_10
HIPP22	GR4Chromosome04_RagTag0022953.g	3	2	Motif_1 Motif_2 Motif_4 Motif_8 Motif_9 Motif_10
HIPP22	IB003Chromosome04_RagTag0030565.g	3	2	Motif_1 Motif_2 Motif_4 Motif_8 Motif_9 Motif_10
HIPP22	IB005Chromosome04_RagTag0027268.g	3	2	Motif_1 Motif_2 Motif_4 Motif_8 Motif_9 Motif_10
HIPP22	MianbaomushuChromosome04_RagTag0026675.g	3	0	Motif_1 Motif_2 Motif_4 Motif_8 Motif_9 Motif_10
HIPP22	NZ199Chromosome04_RagTag0024656.g	3	0	Motif_1 Motif_2 Motif_4 Motif_8 Motif_9 Motif_10
HIPP22	SC6068Chromosome04_RagTag0025154.g	3	0	Motif_1 Motif_2 Motif_4 Motif_8 Motif_9 Motif_10
HIPP22	SC9Chromosome04_RagTag0028570.g	3	0	Motif_1 Motif_2 Motif_4 Motif_8 Motif_9 Motif_10
HIPP22	TaiyinChromosome04_RagTag0024978.g	3	0	Motif_1 Motif_2 Motif_4 Motif_8 Motif_9 Motif_10
HIPP22	Manes.04G096100.1.mrna1	3		Motif_1 Motif_2 Motif_4 Motif_8 Motif_9 Motif_10
HIPP22	tme7p0_04G01025.1	3	0	Motif_1 Motif_2 Motif_4 Motif_8 Motif_9 Motif_10
HIPP22	YnniyeshengzhongChromosome04_RagTag0025586.g	3		Motif_1 Motif_2 Motif_4 Motif_8 Motif_9 Motif_10
HIPP22	YinnizhongChromosome04_RagTag0021414.g	3	2	Motif_1 Motif_2 Motif_4 Motif_8 Motif_9 Motif_10
HIPP22	augustus-chr11_4144-processed-gene-318.10-mRNA-1	3	0	Motif_1 Motif_2 Motif_4 Motif_8 Motif_9 Motif_10
HIPP22	WenchanghongxinChromosome04_RagTag0030067g	4	1	Motif_1 Motif_2 Motif_4 Motif_8 Motif_10
HIPP22	ZM9781Chromosome04_RagTag0026679g			Motif_1 Motif_2 Motif_4 Motif_8 Motif_9 Motif_10
HIPP22	BaxiChromosome04_RagTag0020920g			Motif_1 Motif_2 Motif_4 Motif_8 Motif_9 Motif_10
HIPP23	WenchanghongxinChromosome04_RagTag0029828g	2	2	Motif_1 Motif_2 Motif_4 Motif_6
HIPP23	maker-chr12_4011-snap-gene-418.6-mRNA-1	2	2	Motif_1 Motif_2 Motif_4 Motif_6
HIPP23	maker-chr1_4041-snap-gene-27.4-mRNA-1	2	2	Motif_1 Motif_2 Motif_4 Motif_6
HIPP23	maker-LG11-augustus-gene-204.21-mRNA-1	2	2	Motif_1 Motif_2 Motif_4 Motif_6
HIPP23	maker-chr12_4111-augustus-gene-415.7-mRNA-1	2	2	Motif_1 Motif_2 Motif_4 Motif_6
HIPP23	maker-chr8_4144-snap-gene-824.5-mRNA-1	2	2	Motif_1 Motif_2 Motif_4 Motif_6
HIPP23	maker-chr17_4160-snap-gene-325.2-mRNA-1	2	2	Motif_1 Motif_2 Motif_4 Motif_6
HIPP23	BC008Chromosome04_RagTag0024618.g	2	2	Motif_1 Motif_2 Motif_4 Motif_6
HIPP23	FuxuanChromosome04_RagTag0025583.g	2	2	Motif_1 Motif_2 Motif_4 Motif_6
HIPP23	GR4Chromosome04_RagTag0022839.g	2	2	Motif_1 Motif_2 Motif_4 Motif_6
HIPP23	HB60Chromosome15_RagTag0037156.g	2	2	Motif_1 Motif_2 Motif_4 Motif_6
HIPP23	IB003Chromosome10_RagTag0038555.g	2	2	Motif_1 Motif_2 Motif_4 Motif_6
HIPP23	IB005Chromosome04_RagTag0026908.g	2	2	Motif_1 Motif_2 Motif_4 Motif_6
HIPP23	ITBB04Chromosome04_RagTag0028259.g	2	2	Motif_1 Motif_2 Motif_4 Motif_6
HIPP23	MianbaomushuChromosome04_RagTag0026467.g	2	2	Motif_1 Motif_2 Motif_4 Motif_6
HIPP23	NZ199Chromosome04_RagTag0024453.g	2	2	Motif_1 Motif_2 Motif_4 Motif_6
HIPP23	SC205Chromosome04_RagTag0029538.g	2	2	Motif_1 Motif_2 Motif_4 Motif_6
HIPP23	SC5Chromosome04_RagTag0023604.g	2	2	Motif_1 Motif_2 Motif_4 Motif_6
HIPP23	SC6068Chromosome04_RagTag0025063.g	2	2	Motif_1 Motif_2 Motif_4 Motif_6
HIPP23	SC9Chromosome04_RagTag0028253.g	2	2	Motif_1 Motif_2 Motif_4 Motif_6
HIPP23	TaiyinChromosome04_RagTag0024849.g	2	2	Motif_1 Motif_2 Motif_4 Motif_6
HIPP23	Manes.04G076000.1.mrna1	2		Motif_1 Motif_2 Motif_4 Motif_6
HIPP23	tme7p0_04G00774.1	2	2	Motif_1 Motif_2 Motif_4 Motif_6
HIPP23	MesG_25658.mRNA1	2	2	Motif_1 Motif_2 Motif_4 Motif_6
HIPP23	YnniyeshengzhongChromosome04_RagTag0025432.g	2		Motif_1 Motif_2 Motif_4 Motif_6
HIPP23	YinnizhongChromosome04_RagTag0021212.g	2	2	Motif_1 Motif_2 Motif_4 Motif_6
HIPP23	Manes.04G076000.1.v8.1	2	2	Motif_1 Motif_2 Motif_4 Motif_6
HIPP23	DescChrB04G00300820.1	3	1	Motif_1 Motif_2 Motif_4 Motif_6
HIPP23	ZM9781Chromosome04_RagTag0026482g			Motif_1 Motif_2 Motif_4 Motif_6
HIPP23	BaxiChromosome04_RagTag0020769g			Motif_1 Motif_2 Motif_4 Motif_6
HIPP24	maker-chr10_4041-snap-gene-706.28-mRNA-1	3	0	Motif_1 Motif_2 Motif_4 Motif_9
HIPP25	Manes.06G153100.3.mrna1	2		Motif_2 Motif_3 Motif_5 Motif_7 Motif_8
HIPP25	YnniyeshengzhongChromosome06_RagTag0008592.g	2		Motif_2 Motif_3 Motif_5 Motif_7 Motif_8
HIPP25	WenchanghongxinChromosome06_RagTag0009786g	3	2	Motif_2 Motif_3 Motif_5 Motif_7 Motif_8
HIPP25	snap-chr15_4011-processed-gene-545.0-mRNA-1	3	2	Motif_2 Motif_3 Motif_5 Motif_7 Motif_8
HIPP25	maker-chr11_4041-snap-gene-473.8-mRNA-1	3	2	Motif_2 Motif_3 Motif_5 Motif_7 Motif_8
HIPP25	maker-chr10_4111-augustus-gene-602.6-mRNA-1	3	2	Motif_2 Motif_3 Motif_5 Motif_7 Motif_8
HIPP25	snap-chr15_4144-processed-gene-653.0-mRNA-1	3	2	Motif_2 Motif_3 Motif_5 Motif_7 Motif_8
HIPP25	BC008Chromosome06_RagTag0008609.g	3	2	Motif_2 Motif_3 Motif_5 Motif_7 Motif_8
HIPP25	FuxuanChromosome04_RagTag0025392.g	3	2	Motif_2 Motif_3 Motif_5 Motif_7 Motif_8
HIPP25	HB60Chromosome06_RagTag0008857.g	3	2	Motif_2 Motif_3 Motif_5 Motif_7 Motif_8
HIPP25	IB005Chromosome06_RagTag0008739.g	3	2	Motif_2 Motif_3 Motif_5 Motif_7 Motif_8
HIPP25	MianbaomushuChromosome06_RagTag0008945.g	3	2	Motif_2 Motif_3 Motif_5 Motif_7 Motif_8
HIPP25	NZ199Chromosome06_RagTag0008355.g	3	2	Motif_2 Motif_3 Motif_5 Motif_7 Motif_8
HIPP25	SC205Chromosome06_RagTag0009652.g	3	2	Motif_2 Motif_3 Motif_5 Motif_7 Motif_8
HIPP25	SC5Chromosome06_RagTag0007462.g	3	2	Motif_2 Motif_3 Motif_5 Motif_7 Motif_8
HIPP25	SC6068Chromosome06_RagTag0008402.g	3	2	Motif_2 Motif_3 Motif_5 Motif_7 Motif_8
HIPP25	DescChrB06G00658640.1	3	2	Motif_2 Motif_3 Motif_5 Motif_7 Motif_8
HIPP25	YinnizhongChromosome06_RagTag0007087.g	3	2	Motif_2 Motif_3 Motif_5 Motif_7 Motif_8
HIPP25	Manes.06G153100.3.v8.1	3	2	Motif_2 Motif_3 Motif_5 Motif_7 Motif_8
HIPP25	DescChrA06G00714690.1	3	1	Motif_2 Motif_3 Motif_5 Motif_7 Motif_8
HIPP25	MesG_30373.mRNA1	3	2	Motif_2 Motif_3 Motif_5 Motif_7 Motif_8
HIPP25	maker-chr9_4160-snap-gene-621.23-mRNA-1	3	2	Motif_2 Motif_3 Motif_5 Motif_7 Motif_8
HIPP25	IB003Chromosome06_RagTag0009821.g	3	1	Motif_2 Motif_3 Motif_5 Motif_7 Motif_8
HIPP25	ITBB04Chromosome06_RagTag0008959.g	3	1	Motif_2 Motif_3 Motif_5 Motif_7 Motif_8
HIPP25	SC8Chromosome06_RagTag0009011.g	3	1	Motif_2 Motif_3 Motif_5 Motif_7 Motif_8
HIPP25	maker-LG12-augustus-gene-297.0-mRNA-1	3	1	Motif_2 Motif_3 Motif_5 Motif_7 Motif_8
HIPP25	tme7p0_06G01370.1	5	1	Motif_2 Motif_3 Motif_5 Motif_7 Motif_8
HIPP25	ZM9781Chromosome06_RagTag0008866g			Motif_2 Motif_3 Motif_5 Motif_7 Motif_8
HIPP25	BaxiChromosome06_RagTag0006298g			Motif_2 Motif_3 Motif_5 Motif_7 Motif_8
HIPP26	YnniyeshengzhongChromosome08_RagTag0016319.g	3		Motif_1 Motif_2 Motif_4 Motif_8 Motif_9
HIPP26	augustus-chr6_4011-processed-gene-147.17-mRNA-1	3	0	Motif_1 Motif_2 Motif_4 Motif_8 Motif_9
HIPP26	augustus-chr16_4041-processed-gene-272.22-mRNA-1	3	0	Motif_1 Motif_2 Motif_4 Motif_8 Motif_9
HIPP26	augustus-chr13_4111-processed-gene-496.20-mRNA-1	3	0	Motif_1 Motif_2 Motif_4 Motif_8 Motif_9
HIPP26	WenchanghongxinChromosome08_RagTag0018844g	3	1	Motif_1 Motif_2 Motif_4 Motif_8 Motif_9
HIPP26	BC008Chromosome08_RagTag0015950.g	3	0	Motif_1 Motif_2 Motif_4 Motif_8 Motif_9
HIPP26	IB003Chromosome08_RagTag0019356.g	3	1	Motif_1 Motif_2 Motif_4 Motif_8 Motif_9
HIPP26	IB005Chromosome08_RagTag0017297.g	3	0	Motif_1 Motif_2 Motif_4 Motif_8 Motif_9
HIPP26	ITBB04Chromosome08_RagTag0017476.g	3	1	Motif_1 Motif_2 Motif_4 Motif_8 Motif_9
HIPP26	SC205Chromosome08_RagTag0018807.g	3	1	Motif_1 Motif_2 Motif_4 Motif_8 Motif_9
HIPP26	HB60Chromosome08_RagTag0017708.g	3	0	Motif_1 Motif_2 Motif_4 Motif_8 Motif_9
HIPP26	SC6068Chromosome08_RagTag0015301.g	3	1	Motif_1 Motif_2 Motif_4 Motif_8 Motif_9
HIPP26	SC9Chromosome08_RagTag0018514.g	3	1	Motif_1 Motif_2 Motif_4 Motif_8 Motif_9
HIPP26	TaiyinChromosome08_RagTag0015888.g	3	0	Motif_1 Motif_2 Motif_4 Motif_8 Motif_9
HIPP26	Manes.08G118400.1.mrna1	3		Motif_1 Motif_2 Motif_4 Motif_8 Motif_9
HIPP26	Manes.08G118400.1.v8.1	3	2	Motif_1 Motif_2 Motif_4 Motif_8 Motif_9
HIPP26	maker-chr5_4144-augustus-gene-889.20-mRNA-1	3	0	Motif_1 Motif_2 Motif_4 Motif_8 Motif_9
HIPP26	GR4Chromosome05_RagTag0020841.g	3	0	Motif_1 Motif_2 Motif_4 Motif_8 Motif_9
HIPP26	MianbaomushuChromosome08_RagTag0017057.g	3	0	Motif_1 Motif_2 Motif_4 Motif_8 Motif_9
HIPP26	SC5Chromosome08_RagTag0014315.g	3	0	Motif_1 Motif_2 Motif_4 Motif_8 Motif_9
HIPP26	NZ199Chromosome08_RagTag0015734.g	3	0	Motif_1 Motif_2 Motif_4 Motif_8 Motif_9
HIPP26	YinnizhongChromosome08_RagTag0013383.g	3	0	Motif_1 Motif_2 Motif_4 Motif_8 Motif_9
HIPP26	maker-chr12_4160-augustus-gene-630.7-mRNA-1	3	0	Motif_1 Motif_2 Motif_4 Motif_8 Motif_9
HIPP26	maker-chr5_4144-augustus-gene-888.20-mRNA-1	3	0	Motif_1 Motif_2 Motif_4 Motif_8 Motif_9
HIPP26	maker-LG02-augustus-gene-398.57-mRNA-1	3	0	Motif_1 Motif_2 Motif_4 Motif_8 Motif_9
HIPP26	BaxiChromosome08_RagTag0013092g			Motif_1 Motif_2 Motif_4 Motif_8 Motif_9
HIPP26	ZM9781Chromosome08_RagTag0016859g			Motif_1 Motif_2 Motif_4 Motif_8 Motif_9
HIPP27	YnniyeshengzhongChromosome05_RagTag0022937.g	2		Motif_2 Motif_3 Motif_5 Motif_7 Motif_8
HIPP27	maker-chr11_4011-snap-gene-11.6-mRNA-1	2	0	Motif_2 Motif_3 Motif_5 Motif_7 Motif_8
HIPP27	maker-chr16_4041-snap-gene-16.9-mRNA-1	2	0	Motif_2 Motif_3 Motif_5 Motif_7 Motif_8
HIPP27	maker-LG14-snap-gene-7.25-mRNA-1	2	0	Motif_2 Motif_3 Motif_5 Motif_7 Motif_8
HIPP27	maker-chr3_4111-snap-gene-46.4-mRNA-1	2	0	Motif_2 Motif_3 Motif_5 Motif_7 Motif_8
HIPP27	maker-chr17_4144-snap-gene-22.0-mRNA-1	2	0	Motif_2 Motif_3 Motif_5 Motif_7 Motif_8
HIPP27	BC008Chromosome05_RagTag0022169.g	2	0	Motif_2 Motif_3 Motif_5 Motif_7 Motif_8
HIPP27	GR4Chromosome05_RagTag0019627.g	2	0	Motif_2 Motif_3 Motif_5 Motif_7 Motif_8
HIPP27	HB60Chromosome05_RagTag0024584.g	2	0	Motif_2 Motif_3 Motif_5 Motif_7 Motif_8
HIPP27	IB003Chromosome05_RagTag0027544.g	2	0	Motif_2 Motif_3 Motif_5 Motif_7 Motif_8
HIPP27	MianbaomushuChromosome05_RagTag0023646.g	2	0	Motif_2 Motif_3 Motif_5 Motif_7 Motif_8
HIPP27	SC6068Chromosome05_RagTag0021629.g	2	0	Motif_2 Motif_3 Motif_5 Motif_7 Motif_8
HIPP27	SC9Chromosome05_RagTag0025574.g	2	0	Motif_2 Motif_3 Motif_5 Motif_7 Motif_8
HIPP27	YinnizhongChromosome05_RagTag0018670.g	2	0	Motif_2 Motif_3 Motif_5 Motif_7 Motif_8
HIPP27	Manes.05G030000.1.mrna1	2		Motif_2 Motif_3 Motif_5 Motif_7 Motif_8
HIPP27	IB005Chromosome05_RagTag0024171.g	3	1	Motif_2 Motif_3 Motif_5 Motif_7 Motif_8
HIPP27	SC5Chromosome05_RagTag0020467.g	3	0	Motif_2 Motif_3 Motif_5 Motif_7 Motif_8
HIPP27	TaiyinChromosome05_RagTag0022277.g	3	2	Motif_2 Motif_3 Motif_5 Motif_7 Motif_8
HIPP27	tme7p0_05G00263.1	3	2	Motif_2 Motif_3 Motif_5 Motif_7 Motif_8
HIPP27	DescChrB05G00492530.1	3	2	Motif_2 Motif_3 Motif_5 Motif_7 Motif_8
HIPP27	Manes.05G030000.1.v8.1	3	2	Motif_2 Motif_3 Motif_5 Motif_7 Motif_8
HIPP27	BaxiChromosome05_RagTag0017847g			Motif_2 Motif_3 Motif_5 Motif_7 Motif_8
HIPP27	ZM9781Chromosome05_RagTag0023838g			Motif_2 Motif_3 Motif_5 Motif_7 Motif_8
HIPP28	YinnizhongChromosome05_RagTag0020371.g	4	1	Motif_1 Motif_2 Motif_7 Motif_8 Motif_9 Motif_10
HIPP28	maker-chr3_4011-snap-gene-25.1-mRNA-1	4	2	Motif_1 Motif_2 Motif_7 Motif_8 Motif_9 Motif_10
HIPP28	maker-chr3_4041-snap-gene-40.11-mRNA-1	4	2	Motif_1 Motif_2 Motif_7 Motif_8 Motif_9 Motif_10
HIPP28	maker-chr1_4111-augustus-gene-42.16-mRNA-1	4	2	Motif_1 Motif_2 Motif_7 Motif_8 Motif_9 Motif_10
HIPP28	maker-chr5_4144-snap-gene-26.5-mRNA-1	4	2	Motif_1 Motif_2 Motif_7 Motif_8 Motif_9 Motif_10
HIPP28	maker-chr12_4160-snap-gene-18.2-mRNA-1	4	2	Motif_1 Motif_2 Motif_7 Motif_8 Motif_9 Motif_10
HIPP28	BC008Chromosome08_RagTag0014960.g	4	1	Motif_1 Motif_2 Motif_7 Motif_8 Motif_9 Motif_10
HIPP28	HB60Chromosome08_RagTag0016511.g	4	1	Motif_1 Motif_2 Motif_7 Motif_8 Motif_9 Motif_10
HIPP28	IB003Chromosome08_RagTag0018114.g	4	1	Motif_1 Motif_2 Motif_7 Motif_8 Motif_9 Motif_10
HIPP28	MianbaomushuChromosome08_RagTag0015971.g	4	1	Motif_1 Motif_2 Motif_7 Motif_8 Motif_9 Motif_10
HIPP28	Manes.08G010600.2.v8.1	4	2	Motif_1 Motif_2 Motif_7 Motif_8 Motif_9 Motif_10
HIPP28	GR4Chromosome08_RagTag0013764.g	4	1	Motif_1 Motif_2 Motif_7 Motif_8 Motif_9 Motif_10
HIPP28	maker-LG02-augustus-gene-14.35-mRNA-1	4	2	Motif_1 Motif_2 Motif_7 Motif_8 Motif_9 Motif_10
HIPP28	DescChrB08G00071430.1	3	1	Motif_1 Motif_2 Motif_7 Motif_8 Motif_9 Motif_10
HIPP28	YnniyeshengzhongChromosome08_RagTag0015168.g	4		Motif_1 Motif_2 Motif_7 Motif_8 Motif_9 Motif_10
HIPP28	tme7p0_08G00044.1	4	2	Motif_1 Motif_2 Motif_7 Motif_8 Motif_9 Motif_10
HIPP28	MesG_32518.mRNA1	5	0	Motif_1 Motif_2 Motif_3 Motif_7 Motif_8 Motif_9 Motif_10
HIPP28	IB005Chromosome08_RagTag0016237.g	4	2	Motif_1 Motif_2 Motif_7 Motif_8 Motif_9 Motif_10
HIPP28	ITBB04Chromosome08_RagTag0016351.g	4	0	Motif_1 Motif_2 Motif_7 Motif_8 Motif_9 Motif_10
HIPP28	TaiyinChromosome08_RagTag0014814.g	4	1	Motif_1 Motif_2 Motif_7 Motif_8 Motif_9 Motif_10
HIPP28	Manes.08G010600.2.mrna1	4		Motif_1 Motif_2 Motif_7 Motif_8 Motif_9 Motif_10
HIPP28	DescChrA08G00001840.1	3	1	Motif_1 Motif_2 Motif_7 Motif_8 Motif_9 Motif_10
HIPP28	SC9Chromosome08_RagTag0017287.g	4	2	Motif_1 Motif_2 Motif_7 Motif_8 Motif_9 Motif_10
HIPP28	BaxiChromosome08_RagTag0011860g			Motif_1 Motif_2 Motif_4 Motif_9 Motif_10
HIPP28	ZM9781Chromosome08_RagTag0015830g			Motif_1 Motif_2 Motif_4 Motif_9 Motif_10
HIPP29	SC8Chromosome15_RagTag0035031.g	3	0	Motif_1 Motif_2 Motif_4 Motif_9 Motif_10
HIPP29	FuxuanChromosome15_RagTag0034089.g	3	0	Motif_1 Motif_2 Motif_4 Motif_9 Motif_10
HIPP29	IB005Chromosome15_RagTag0035874.g	3	0	Motif_1 Motif_2 Motif_4 Motif_9 Motif_10
HIPP29	ITBB04Chromosome15_RagTag0037203.g	3	0	Motif_1 Motif_2 Motif_4 Motif_9 Motif_10
HIPP29	SC5Chromosome15_RagTag0031507.g	3	0	Motif_1 Motif_2 Motif_4 Motif_9 Motif_10
HIPP29	TaiyinChromosome15_RagTag0033205.g	3	1	Motif_1 Motif_2 Motif_4 Motif_9 Motif_10
HIPP29	WenchanghongxinChromosome15_RagTag0039650g	3	0	Motif_1 Motif_2 Motif_4 Motif_9 Motif_10
HIPP29	Manes.15G023400.1.v8.1	3	2	Motif_1 Motif_2 Motif_4 Motif_9 Motif_10
HIPP29	maker-LG15-augustus-gene-92.2-mRNA-1	3	0	Motif_1 Motif_2 Motif_4 Motif_9 Motif_10
HIPP29	BC008Chromosome15_RagTag0032725.g	3	0	Motif_1 Motif_2 Motif_4 Motif_9 Motif_10
HIPP29	GR4Chromosome15_RagTag0030712.g	3	0	Motif_1 Motif_2 Motif_4 Motif_9 Motif_10
HIPP29	HB60Chromosome15_RagTag0035472.g	3	0	Motif_1 Motif_2 Motif_4 Motif_9 Motif_10
HIPP29	MianbaomushuChromosome15_RagTag0035336.g	3	1	Motif_1 Motif_2 Motif_4 Motif_9 Motif_10
HIPP29	SC205Chromosome15_RagTag0039230.g	3	1	Motif_1 Motif_2 Motif_4 Motif_9 Motif_10
HIPP29	SC6068Chromosome15_RagTag0032132.g	3	1	Motif_1 Motif_2 Motif_4 Motif_9 Motif_10
HIPP29	Manes.15G023400.1.mrna1	3		Motif_1 Motif_2 Motif_4 Motif_9 Motif_10
HIPP29	tme7p0_15G00193.1	3	2	Motif_1 Motif_2 Motif_4 Motif_9 Motif_10
HIPP29	YinnizhongChromosome15_RagTag0028514.g	3	0	Motif_1 Motif_2 Motif_4 Motif_9 Motif_10
HIPP29	maker-chr18_4011-augustus-gene-36.11-mRNA-1	3	0	Motif_1 Motif_2 Motif_4 Motif_9 Motif_10
HIPP29	maker-chr18_4041-augustus-gene-46.2-mRNA-1	3	0	Motif_1 Motif_2 Motif_4 Motif_9 Motif_10
HIPP29	maker-chr18_4111-augustus-gene-50.10-mRNA-1	3	0	Motif_1 Motif_2 Motif_4 Motif_9 Motif_10
HIPP29	maker-LG15-augustus-gene-31.25-mRNA-1	3	0	Motif_1 Motif_2 Motif_4 Motif_9 Motif_10
HIPP29	IB003Chromosome15_RagTag0040115.g	3	0	Motif_1 Motif_2 Motif_4 Motif_9 Motif_10
HIPP29	maker-scf00000015-augustus-gene-39.33-mRNA-1	3	0	Motif_1 Motif_2 Motif_4 Motif_9 Motif_10
HIPP29	YnniyeshengzhongChromosome15_RagTag0033747.g	3		Motif_1 Motif_2 Motif_4 Motif_9 Motif_10
HIPP29	MesG_12987.mRNA1	3	2	Motif_1 Motif_2 Motif_4 Motif_9 Motif_10
HIPP29	ZM9781Chromosome15_RagTag0035095g			Motif_1 Motif_2 Motif_4 Motif_9 Motif_10
HIPP29	BaxiChromosome15_RagTag0032789g			Motif_1 Motif_2 Motif_4 Motif_9 Motif_10
HIPP30	SC5Chromosome01_RagTag0000792.g	5	1	Motif_1 Motif_2 Motif_7 Motif_8
HIPP30	maker-chr1_4160-snap-gene-198.5-mRNA-1	4	0	Motif_1 Motif_2 Motif_4 Motif_7 Motif_8
HIPP30	FuxuanChromosome01_RagTag0001096.g	5	1	Motif_1 Motif_2 Motif_7 Motif_8
HIPP30	SC205Chromosome01_RagTag0001486.g	5	1	Motif_1 Motif_2 Motif_7 Motif_8
HIPP30	SC6068Chromosome01_RagTag0001292.g	5	1	Motif_1 Motif_2 Motif_7 Motif_8
HIPP30	TaiyinChromosome01_RagTag0001549.g	5	1	Motif_1 Motif_2 Motif_7 Motif_8
HIPP30	WenchanghongxinChromosome01_RagTag0001613g	5	1	Motif_1 Motif_2 Motif_7 Motif_8
HIPP30	YnniyeshengzhongChromosome01_RagTag0001374.g	5		Motif_1 Motif_2 Motif_7 Motif_8
HIPP30	maker-LG01-snap-gene-101.1-mRNA-1	5	1	Motif_1 Motif_2 Motif_7 Motif_8
HIPP30	maker-chr3_4111-snap-gene-164.3-mRNA-1	5	1	Motif_1 Motif_2 Motif_7 Motif_8
HIPP30	GR4Chromosome01_RagTag0000993.g	5	1	Motif_1 Motif_2 Motif_7 Motif_8
HIPP30	HB60Chromosome01_RagTag0001137.g	5	1	Motif_1 Motif_2 Motif_7 Motif_8
HIPP30	IB003Chromosome01_RagTag0001538.g	5	1	Motif_1 Motif_2 Motif_7 Motif_8
HIPP30	IB005Chromosome01_RagTag0001120.g	5	1	Motif_1 Motif_2 Motif_7 Motif_8
HIPP30	ITBB04Chromosome01_RagTag0001189.g	5	1	Motif_1 Motif_2 Motif_7 Motif_8
HIPP30	MianbaomushuChromosome01_RagTag0001330.g	5	1	Motif_1 Motif_2 Motif_7 Motif_8
HIPP30	NZ199Chromosome01_RagTag0001117.g	5	1	Motif_1 Motif_2 Motif_7 Motif_8
HIPP30	SC8Chromosome01_RagTag0001174.g	5	1	Motif_1 Motif_2 Motif_7 Motif_8
HIPP30	SC9Chromosome01_RagTag0001473.g	5	1	Motif_1 Motif_2 Motif_7 Motif_8
HIPP30	Manes.01G044400.1.mrna1	4		Motif_1 Motif_2 Motif_7 Motif_8
HIPP30	tme7p0_01G00430.1	4	2	Motif_1 Motif_2 Motif_7 Motif_8
HIPP30	DescChrB01G00027420.1	4	2	Motif_1 Motif_2 Motif_7 Motif_8
HIPP30	Manes.01G044400.1.v8.1	4	2	Motif_1 Motif_2 Motif_7 Motif_8
HIPP30	MesG_00496.mRNA1	4	2	Motif_1 Motif_2 Motif_7 Motif_8
HIPP30	maker-chr1_4011-snap-gene-222.5-mRNA-1	5	0	Motif_1 Motif_2 Motif_7 Motif_8
HIPP30	maker-chr4_4041-snap-gene-160.2-mRNA-1	5	0	Motif_1 Motif_2 Motif_7 Motif_8
HIPP30	ITBB04Chromosome01_RagTag0001245.g	4	0	Motif_1 Motif_2 Motif_5 Motif_7
HIPP30	BaxiChromosome01_RagTag0000451g			Motif_1 Motif_2 Motif_7 Motif_8
HIPP30	ZM9781Chromosome01_RagTag0001193g			Motif_1 Motif_2 Motif_7 Motif_8
HIPP31	YnniyeshengzhongChromosome06_RagTag0007484.g	4		Motif_2 Motif_3 Motif_5 Motif_7 Motif_8
HIPP31	maker-chr2_4144-augustus-gene-564.6-mRNA-1	4	1	Motif_2 Motif_3 Motif_5 Motif_7 Motif_8
HIPP31	FuxuanChromosome06_RagTag0007680.g	4	0	Motif_2 Motif_3 Motif_5 Motif_7 Motif_8
HIPP31	ITBB04Chromosome06_RagTag0007712.g	4	0	Motif_2 Motif_3 Motif_5 Motif_7 Motif_8
HIPP31	SC5Chromosome06_RagTag0006384.g	4	1	Motif_2 Motif_3 Motif_5 Motif_7 Motif_8
HIPP31	SC6068Chromosome06_RagTag0007273.g	4	0	Motif_2 Motif_3 Motif_5 Motif_7 Motif_8
HIPP31	SC8Chromosome06_RagTag0007935.g	4	0	Motif_2 Motif_3 Motif_5 Motif_7 Motif_8
HIPP31	DescChrA06G00701320.1	4	1	Motif_2 Motif_3 Motif_5 Motif_7 Motif_8
HIPP31	MesG_29035.mRNA1	4	2	Motif_1 Motif_2 Motif_3 Motif_5 Motif_7 Motif_8
HIPP31	IB003Chromosome06_RagTag0008724.g	4	0	Motif_2 Motif_3 Motif_5 Motif_7 Motif_8
HIPP31	MianbaomushuChromosome06_RagTag0007882.g	4	0	Motif_2 Motif_3 Motif_5 Motif_7 Motif_8
HIPP31	maker-chr13_4041-snap-gene-164.6-mRNA-1	4	1	Motif_2 Motif_3 Motif_5 Motif_7 Motif_8
HIPP31	maker-LG12-augustus-gene-67.1-mRNA-1	4	1	Motif_2 Motif_3 Motif_5 Motif_7 Motif_8
HIPP31	maker-chr10_4111-augustus-gene-160.2-mRNA-1	4	1	Motif_2 Motif_3 Motif_5 Motif_7 Motif_8
HIPP31	maker-chr11_4160-snap-gene-245.8-mRNA-1	4	1	Motif_2 Motif_3 Motif_5 Motif_7 Motif_8
HIPP31	SC205Chromosome06_RagTag0008585.g	4	0	Motif_2 Motif_3 Motif_5 Motif_7 Motif_8
HIPP31	Manes.06G027700.2.mrna1	4		Motif_2 Motif_3 Motif_5 Motif_7 Motif_8
HIPP31	YinnizhongChromosome06_RagTag0006066.g	4	0	Motif_2 Motif_3 Motif_5 Motif_7 Motif_8
HIPP31	Manes.06G027700.2.v8.1	4	2	Motif_2 Motif_3 Motif_5 Motif_7 Motif_8
HIPP31	IB005Chromosome06_RagTag0007627.g	4	0	Motif_2 Motif_3 Motif_5 Motif_7 Motif_8
HIPP31	maker-chr15_4011-snap-gene-358.4-mRNA-1	4	1	Motif_2 Motif_3 Motif_5 Motif_7 Motif_8
HIPP31	GR4Chromosome06_RagTag0006697.g	4	0	Motif_2 Motif_3 Motif_5 Motif_7 Motif_8
HIPP31	BC008Chromosome06_RagTag0007558.g	4	0	Motif_2 Motif_3 Motif_5 Motif_7 Motif_8
HIPP31	TaiyinChromosome06_RagTag0007573.g	4	0	Motif_2 Motif_3 Motif_5 Motif_7 Motif_8
HIPP31	HB60Chromosome06_RagTag0007789.g	4	0	Motif_2 Motif_3 Motif_5 Motif_7 Motif_8
HIPP31	WenchanghongxinChromosome06_RagTag0008652g	4	0	Motif_2 Motif_3 Motif_5 Motif_7 Motif_8
HIPP31	ZM9781Chromosome06_RagTag0007744g			Motif_2 Motif_3 Motif_5 Motif_7 Motif_8
HIPP31	BaxiChromosome06_RagTag0004177g			Motif_2 Motif_3 Motif_4 Motif_5 Motif_8 Motif_9
HIPP32	maker-chr13_4160-snap-gene-429.8-mRNA-1	3	2	Motif_1 Motif_2 Motif_4
HIPP32	snap-chr10_4011-processed-gene-184.10-mRNA-1	3	2	Motif_1 Motif_2 Motif_4
HIPP32	tme7p0_17G00600.1	3	2	Motif_1 Motif_2 Motif_4
HIPP32	YnniyeshengzhongChromosome17_RagTag0028949.g	3		Motif_1 Motif_2 Motif_4
HIPP32	WenchanghongxinChromosome17_RagTag0033839g	3	1	Motif_1 Motif_2 Motif_4
HIPP32	SC205Chromosome17_RagTag0033659.g	3	1	Motif_1 Motif_2 Motif_4
HIPP32	snap-chr11_4041-processed-gene-2.19-mRNA-1	3	1	Motif_1 Motif_2 Motif_4
HIPP32	BC008Chromosome17_RagTag0028049.g	3	1	Motif_1 Motif_2 Motif_4
HIPP32	FuxuanChromosome17_RagTag0029324.g	3	0	Motif_1 Motif_2 Motif_4
HIPP32	GR4Chromosome17_RagTag0025916.g	3	0	Motif_1 Motif_2 Motif_4
HIPP32	IB003Chromosome17_RagTag0034498.g	3	1	Motif_1 Motif_2 Motif_4
HIPP32	IB005Chromosome17_RagTag0030836.g	3	0	Motif_1 Motif_2 Motif_4
HIPP32	ITBB04Chromosome17_RagTag0032132.g	3	0	Motif_1 Motif_2 Motif_4
HIPP32	MianbaomushuChromosome17_RagTag0030339.g	3	1	Motif_1 Motif_2 Motif_4
HIPP32	NZ199Chromosome17_RagTag0028037.g	3	1	Motif_1 Motif_2 Motif_4
HIPP32	SC5Chromosome17_RagTag0027163.g	3	1	Motif_1 Motif_2 Motif_4
HIPP32	SC6068Chromosome17_RagTag0027724.g	3	0	Motif_1 Motif_2 Motif_4
HIPP32	SC8Chromosome17_RagTag0030256.g	3	0	Motif_1 Motif_2 Motif_4
HIPP32	SC9Chromosome17_RagTag0032454.g	3	1	Motif_1 Motif_2 Motif_4
HIPP32	TaiyinChromosome17_RagTag0028586.g	3	2	Motif_1 Motif_2 Motif_4
HIPP32	Manes.17G055500.2.mrna1	3		Motif_1 Motif_2 Motif_4
HIPP32	YinnizhongChromosome17_RagTag0024615.g	3	1	Motif_1 Motif_2 Motif_4
HIPP32	Manes.17G055500.2.v8.1	3	2	Motif_1 Motif_2 Motif_4
HIPP32	maker-LG07-augustus-gene-253.42-mRNA-1	3	1	Motif_1 Motif_2 Motif_4
HIPP32	HB60Chromosome17_RagTag0030689.g	3	1	Motif_1 Motif_2 Motif_4
HIPP32	snap-chr9_4111-processed-gene-429.6-mRNA-1	3	2	Motif_2 Motif_3 Motif_4 Motif_5
HIPP32	MesG_17569.mRNA1	4	0	Motif_2 Motif_3
HIPP32	BaxiChromosome04_RagTag0020078g			Motif_1 Motif_2 Motif_4
HIPP32	ZM9781Chromosome17_RagTag0030423g			Motif_1 Motif_2 Motif_4
HIPP33	WenchanghongxinChromosome12_RagTag0036478g	2	2	Motif_1 Motif_2 Motif_4 Motif_6
HIPP33	maker-chr4_4011-snap-gene-696.10-mRNA-1	2	2	Motif_1 Motif_2 Motif_4 Motif_6
HIPP33	maker-chr10_4041-snap-gene-200.1-mRNA-1	2	2	Motif_1 Motif_2 Motif_4 Motif_6
HIPP33	maker-LG09-augustus-gene-348.26-mRNA-1	2	2	Motif_1 Motif_2 Motif_4 Motif_6
HIPP33	maker-chr4_4111-augustus-gene-732.8-mRNA-1	2	2	Motif_1 Motif_2 Motif_4 Motif_6
HIPP33	maker-chr6_4144-snap-gene-795.13-mRNA-1	2	2	Motif_1 Motif_2 Motif_4 Motif_6
HIPP33	maker-chr3_4160-snap-gene-677.22-mRNA-1	2	2	Motif_1 Motif_2 Motif_4 Motif_6
HIPP33	BC008Chromosome12_RagTag0030294.g	2	1	Motif_1 Motif_2 Motif_4 Motif_6
HIPP33	HB60Chromosome12_RagTag0032847.g	2	2	Motif_1 Motif_2 Motif_4 Motif_6
HIPP33	IB005Chromosome12_RagTag0033150.g	2	2	Motif_1 Motif_2 Motif_4 Motif_6
HIPP33	ITBB04Chromosome12_RagTag0034444.g	2	2	Motif_1 Motif_2 Motif_4 Motif_6
HIPP33	MianbaomushuChromosome12_RagTag0032583.g	2	2	Motif_1 Motif_2 Motif_4 Motif_6
HIPP33	NZ199Chromosome12_RagTag0030215.g	2	2	Motif_1 Motif_2 Motif_4 Motif_6
HIPP33	SC5Chromosome12_RagTag0029157.g	2	2	Motif_1 Motif_2 Motif_4 Motif_6
HIPP33	SC8Chromosome12_RagTag0032539.g	2	2	Motif_1 Motif_2 Motif_4 Motif_6
HIPP33	SC9Chromosome12_RagTag0034802.g	2	2	Motif_1 Motif_2 Motif_4 Motif_6
HIPP33	SC9Chromosome04_RagTag0028460.g	2	2	Motif_1 Motif_2 Motif_4 Motif_6
HIPP33	Manes.12G139000.1.mrna1	2		Motif_1 Motif_2 Motif_4 Motif_6
HIPP33	tme7p0_12G01315.1	2	2	Motif_1 Motif_2 Motif_4 Motif_6
HIPP33	MesG_08575.mRNA1	2	2	Motif_1 Motif_2 Motif_4 Motif_6
HIPP33	DescChrA12G00067110.1	2	2	Motif_1 Motif_2 Motif_4 Motif_6
HIPP33	YnniyeshengzhongChromosome12_RagTag0030953.g	2		Motif_1 Motif_2 Motif_4 Motif_6
HIPP33	Manes.12G139000.1.v8.1	2	2	Motif_1 Motif_2 Motif_4 Motif_6
HIPP33	GR4Chromosome12_RagTag0028519.g	2	2	Motif_1 Motif_2 Motif_4 Motif_6
HIPP33	SC6068Chromosome12_RagTag0029879.g	2	2	Motif_1 Motif_2 Motif_4 Motif_6
HIPP33	TaiyinChromosome12_RagTag0030658.g	2	2	Motif_1 Motif_2 Motif_4 Motif_6
HIPP33	BaxiChromosome12_RagTag0028093g			Motif_1 Motif_2 Motif_4 Motif_6
HIPP33	ZM9781Chromosome12_RagTag0032569g			Motif_1 Motif_2 Motif_4 Motif_6
HIPP34	Manes.08G099200.1.mrna1	3		Motif_1 Motif_2 Motif_4
HIPP34	MesG_33794.mRNA1	3	0	Motif_1 Motif_2 Motif_4
HIPP34	DescChrB08G00082390.1	3	2	Motif_1 Motif_2 Motif_4
HIPP34	Manes.08G099200.1.v8.1	3	2	Motif_1 Motif_2 Motif_4
HIPP34	snap-chr12_4160-processed-gene-464.0-mRNA-1	2	0	Motif_2 Motif_4 Motif_5
HIPP35	YnniyeshengzhongChromosome01_RagTag0002579.g	3		Motif_1 Motif_2 Motif_4 Motif_8 Motif_9
HIPP35	maker-chr1_4011-augustus-gene-723.13-mRNA-1	3	1	Motif_1 Motif_2 Motif_4 Motif_8 Motif_9
HIPP35	maker-chr4_4041-augustus-gene-737.31-mRNA-1	3	1	Motif_1 Motif_2 Motif_4 Motif_8 Motif_9
HIPP35	maker-chr2_4111-augustus-gene-199.35-mRNA-1	3	1	Motif_1 Motif_2 Motif_4 Motif_8 Motif_9
HIPP35	maker-chr1_4160-augustus-gene-696.3-mRNA-1	3	1	Motif_1 Motif_2 Motif_4 Motif_8 Motif_9
HIPP35	HB60Chromosome01_RagTag0002552.g	3	1	Motif_1 Motif_2 Motif_4 Motif_8 Motif_9
HIPP35	tme7p0_01G01909.1	3	2	Motif_1 Motif_2 Motif_4 Motif_8 Motif_9
HIPP35	DescChrB01G00045290.1	3	2	Motif_1 Motif_2 Motif_4 Motif_8 Motif_9
HIPP35	YinnizhongChromosome01_RagTag0001961.g	3	1	Motif_1 Motif_2 Motif_4 Motif_8 Motif_9
HIPP35	Manes.01G216400.1.v8.1	3	0	Motif_1 Motif_2 Motif_4 Motif_8 Motif_9
HIPP35	maker-chr3_4144-augustus-gene-841.36-mRNA-1	3	1	Motif_1 Motif_2 Motif_4 Motif_8 Motif_9
HIPP35	BC008Chromosome01_RagTag0002917.g	3	0	Motif_1 Motif_2 Motif_4 Motif_8 Motif_9
HIPP35	GR4Chromosome01_RagTag0002299.g	3	0	Motif_1 Motif_2 Motif_4 Motif_8 Motif_9
HIPP35	TaiyinChromosome01_RagTag0002622.g	3	0	Motif_1 Motif_2 Motif_4 Motif_8 Motif_9
HIPP35	maker-LG01-augustus-gene-475.41-mRNA-1	3	0	Motif_1 Motif_2 Motif_4 Motif_8 Motif_9
HIPP35	FuxuanChromosome01_RagTag0002477.g	3	1	Motif_1 Motif_2 Motif_4 Motif_8 Motif_9
HIPP35	IB005Chromosome01_RagTag0002578.g	3	1	Motif_1 Motif_2 Motif_4 Motif_8 Motif_9
HIPP35	NZ199Chromosome01_RagTag0002488.g	3	1	Motif_1 Motif_2 Motif_4 Motif_8 Motif_9
HIPP35	SC205Chromosome01_RagTag0003131.g	3	1	Motif_1 Motif_2 Motif_4 Motif_8 Motif_9
HIPP35	Manes.01G216400.1.mrna1	3		Motif_1 Motif_2 Motif_4 Motif_8 Motif_9
HIPP35	IB003Chromosome01_RagTag0002874.g	3	0	Motif_1 Motif_2 Motif_4 Motif_8 Motif_9
HIPP35	ITBB04Chromosome01_RagTag0002634.g	3	0	Motif_1 Motif_2 Motif_4 Motif_8 Motif_9
HIPP35	SC6068Chromosome01_RagTag0002682.g	3	0	Motif_1 Motif_2 Motif_4 Motif_8 Motif_9
HIPP35	SC8Chromosome01_RagTag0002651.g	3	0	Motif_1 Motif_2 Motif_4 Motif_8 Motif_9
HIPP35	MesG_02389.mRNA1	3	2	Motif_1 Motif_2 Motif_4 Motif_8 Motif_9
HIPP35	SC9Chromosome01_RagTag0003117.g	4	0	Motif_1 Motif_2 Motif_8 Motif_9
HIPP35	ZM9781Chromosome01_RagTag0002641g			Motif_1 Motif_2 Motif_4 Motif_8 Motif_9
HIPP36	BC008Chromosome09_RagTag0011711.g	4	2	Motif_1 Motif_2 Motif_7 Motif_8 Motif_9 Motif_10
HIPP36	maker-chr5_4011-snap-gene-247.3-mRNA-1	4	2	Motif_1 Motif_2 Motif_7 Motif_8 Motif_9 Motif_10
HIPP36	ITBB04Chromosome09_RagTag0012652.g	4	2	Motif_1 Motif_2 Motif_7 Motif_8 Motif_9 Motif_10
HIPP36	NZ199Chromosome09_RagTag0011602.g	4	2	Motif_1 Motif_2 Motif_7 Motif_8 Motif_9 Motif_10
HIPP36	SC6068Chromosome09_RagTag0011217.g	4	2	Motif_1 Motif_2 Motif_7 Motif_8 Motif_9 Motif_10
HIPP36	TaiyinChromosome09_RagTag0011659.g	4	2	Motif_1 Motif_2 Motif_7 Motif_8 Motif_9 Motif_10
HIPP36	Manes.09G066300.4.mrna1	4		Motif_1 Motif_2 Motif_7 Motif_8 Motif_9 Motif_10
HIPP36	tme7p0_09G00573.1	4	2	Motif_1 Motif_2 Motif_7 Motif_8 Motif_9 Motif_10
HIPP36	MesG_35273.mRNA1	4	2	Motif_1 Motif_2 Motif_7 Motif_8 Motif_9 Motif_10
HIPP36	DescChrA09G00216700.1	4	2	Motif_1 Motif_2 Motif_7 Motif_8 Motif_9 Motif_10
HIPP36	YnniyeshengzhongChromosome09_RagTag0011986.g	4		Motif_1 Motif_2 Motif_7 Motif_8 Motif_9 Motif_10
HIPP36	YinnizhongChromosome09_RagTag0009418.g	4	2	Motif_1 Motif_2 Motif_7 Motif_8 Motif_9 Motif_10
HIPP36	Manes.09G066300.4.v8.1	4	2	Motif_1 Motif_2 Motif_7 Motif_8 Motif_9 Motif_10
HIPP36	GR4Chromosome09_RagTag0010261.g	4	2	Motif_1 Motif_2 Motif_7 Motif_8 Motif_9 Motif_10
HIPP36	IB005Chromosome09_RagTag0012559.g	4	2	Motif_1 Motif_2 Motif_7 Motif_8 Motif_9 Motif_10
HIPP36	SC205Chromosome09_RagTag0013797.g	4	2	Motif_1 Motif_2 Motif_7 Motif_8 Motif_9 Motif_10
HIPP36	maker-chr17_4041-augustus-gene-283.4-mRNA-1	4	2	Motif_1 Motif_2 Motif_7 Motif_8 Motif_9 Motif_10
HIPP36	maker-chr1_4111-augustus-gene-241.2-mRNA-1	4	2	Motif_1 Motif_2 Motif_7 Motif_8 Motif_9 Motif_10
HIPP36	maker-chr4_4160-snap-gene-222.6-mRNA-1	4	2	Motif_1 Motif_2 Motif_7 Motif_8 Motif_9 Motif_10
HIPP36	WenchanghongxinChromosome09_RagTag0013772g	4	0	Motif_1 Motif_2 Motif_7 Motif_8 Motif_9 Motif_10
HIPP36	HB60Chromosome09_RagTag0012833.g	4	0	Motif_1 Motif_2 Motif_7 Motif_8 Motif_9 Motif_10
HIPP36	SC5Chromosome09_RagTag0010411.g	4	0	Motif_1 Motif_2 Motif_7 Motif_8 Motif_9 Motif_10
HIPP36	IB003Chromosome09_RagTag0014036.g	5	0	Motif_1 Motif_2 Motif_5 Motif_7 Motif_8 Motif_10
HIPP36	maker-LG08-augustus-gene-125.17-mRNA-1	4	2	Motif_1 Motif_2 Motif_7 Motif_8 Motif_9 Motif_10
HIPP36	ZM9781Chromosome09_RagTag0012418g			Motif_1 Motif_2 Motif_7 Motif_8 Motif_9 Motif_10
HIPP36	BaxiChromosome09_RagTag0009111g			Motif_1 Motif_2 Motif_7 Motif_8 Motif_9 Motif_10
HIPP37	SC205Chromosome03_RagTag0007646.g	3	1	Motif_1 Motif_2 Motif_4 Motif_9 Motif_10
HIPP37	SC8Chromosome03_RagTag0007259.g	5	0	Motif_1 Motif_2 Motif_4 Motif_9 Motif_10
HIPP37	SC9Chromosome03_RagTag0007949.g	5	1	Motif_1 Motif_2 Motif_4 Motif_9 Motif_10
HIPP37	YnniyeshengzhongChromosome03_RagTag0006849.g	3		Motif_1 Motif_2 Motif_4 Motif_9 Motif_10
HIPP37	maker-chr10_4011-augustus-gene-661.1-mRNA-1	3	0	Motif_1 Motif_2 Motif_4 Motif_9 Motif_10
HIPP37	maker-chr9_4144-augustus-gene-764.32-mRNA-1	3	0	Motif_1 Motif_2 Motif_4 Motif_9 Motif_10
HIPP37	IB005Chromosome03_RagTag0006936.g	3	0	Motif_1 Motif_2 Motif_4 Motif_9 Motif_10
HIPP37	ITBB04Chromosome03_RagTag0006930.g	3	0	Motif_1 Motif_2 Motif_4 Motif_9 Motif_10
HIPP37	TaiyinChromosome03_RagTag0006899.g	3	1	Motif_1 Motif_2 Motif_4 Motif_9 Motif_10
HIPP37	maker-chr7_4111-augustus-gene-668.8-mRNA-1	3	0	Motif_1 Motif_2 Motif_4 Motif_9 Motif_10
HIPP37	SC5Chromosome03_RagTag0005822.g	3	0	Motif_1 Motif_2 Motif_4 Motif_9 Motif_10
HIPP37	Manes.03G184400.1.mrna1	3		Motif_1 Motif_2 Motif_4 Motif_9 Motif_10
HIPP37	DescChrA03G00638900.1	3	2	Motif_1 Motif_2 Motif_4 Motif_9 Motif_10
HIPP37	MianbaomushuChromosome03_RagTag0007181.g	3	0	Motif_1 Motif_2 Motif_4 Motif_9 Motif_10
HIPP37	SC6068Chromosome03_RagTag0006590.g	3	1	Motif_1 Motif_2 Motif_4 Motif_9 Motif_10
HIPP37	tme7p0_03G01779.1	3	2	Motif_1 Motif_2 Motif_4 Motif_9 Motif_10
HIPP37	YinnizhongChromosome03_RagTag0005636.g	3	1	Motif_1 Motif_2 Motif_4 Motif_9 Motif_10
HIPP37	Manes.03G184400.1.v8.1	3	2	Motif_1 Motif_2 Motif_4 Motif_9 Motif_10
HIPP37	BC008Chromosome03_RagTag0007029.g	3	0	Motif_1 Motif_2 Motif_4 Motif_9 Motif_10
HIPP37	maker-chr10_4041-augustus-gene-693.1-mRNA-1	3	0	Motif_1 Motif_2 Motif_4 Motif_9 Motif_10
HIPP37	maker-LG17-augustus-gene-321.25-mRNA-1	3	0	Motif_1 Motif_2 Motif_4 Motif_9 Motif_10
HIPP37	MesG_24462.mRNA1	3	2	Motif_1 Motif_2 Motif_4 Motif_9 Motif_10
HIPP37	ZM9781Chromosome03_RagTag0006902g			Motif_1 Motif_2 Motif_4 Motif_9 Motif_10
HIPP38	Manes.08G122800.5.v8.1	3	2	Motif_1 Motif_2 Motif_4 Motif_9 Motif_10
HIPP38	NZ199Chromosome08_RagTag0015760.g	3	0	Motif_1 Motif_2 Motif_4 Motif_9 Motif_10
HIPP38	SC5Chromosome08_RagTag0014344.g	3	1	Motif_1 Motif_2 Motif_4 Motif_9 Motif_10
HIPP38	MesG_34015.mRNA1	3	2	Motif_1 Motif_2 Motif_4 Motif_9 Motif_10
HIPP38	Manes.08G122800.3.mrna1	3		Motif_1 Motif_2 Motif_4 Motif_9 Motif_10
HIPP38	Manes.08G122800.1.mrna1	3		Motif_1 Motif_2 Motif_4 Motif_9 Motif_10
HIPP38	DescChrB08G00084800.1	3	2	Motif_1 Motif_2 Motif_4 Motif_9 Motif_10
HIPP38	IB003Chromosome08_RagTag0019108.g	3	1	Motif_1 Motif_2 Motif_4 Motif_9 Motif_10
HIPP38	SC205Chromosome08_RagTag0018837.g	3	1	Motif_1 Motif_2 Motif_4 Motif_9 Motif_10
HIPP38	ZM9781Chromosome08_RagTag0016866g			Motif_1 Motif_2 Motif_4 Motif_9 Motif_10
HIPP39	YnniyeshengzhongChromosome13_RagTag0009993.g	2		Motif_1 Motif_2 Motif_4 Motif_6
HIPP39	IB005Chromosome13_RagTag0010535.g	2	0	Motif_1 Motif_2 Motif_4 Motif_6
HIPP39	maker-LG03-augustus-gene-229.5-mRNA-1	2	0	Motif_1 Motif_2 Motif_4 Motif_6
HIPP39	GR4Chromosome03_RagTag0005091.g	2	0	Motif_1 Motif_2 Motif_4 Motif_6
HIPP39	IB005Chromosome13_RagTag0010465.g	2	1	Motif_1 Motif_2 Motif_4 Motif_6
HIPP39	MesG_09951.mRNA1	2	2	Motif_1 Motif_2 Motif_4 Motif_6
HIPP39	snap-chr8_4041-processed-gene-126.0-mRNA-1	2	0	Motif_1 Motif_2 Motif_4 Motif_6
HIPP39	maker-chr9_4111-snap-gene-404.0-mRNA-1	2	0	Motif_1 Motif_2 Motif_4 Motif_6
HIPP39	maker-chr10_4160-snap-gene-402.5-mRNA-1	2	0	Motif_1 Motif_2 Motif_4 Motif_6
HIPP39	ITBB04Chromosome13_RagTag0010820.g	2	0	Motif_1 Motif_2 Motif_4 Motif_6
HIPP39	SC6068Chromosome13_RagTag0009659.g	2	2	Motif_1 Motif_2 Motif_4 Motif_6
HIPP39	ITBB04Chromosome13_RagTag0010816.g	2	0	Motif_1 Motif_2 Motif_4 Motif_6
HIPP39	snap-chr7_4144-processed-gene-487.0-mRNA-1	2	0	Motif_1 Motif_2 Motif_4 Motif_6
HIPP39	BC008Chromosome13_RagTag0010100.g	2	0	Motif_1 Motif_2 Motif_4 Motif_6
HIPP39	YnniyeshengzhongChromosome13_RagTag0010236.g	2		Motif_1 Motif_2 Motif_4 Motif_6
HIPP39	maker-chr12_4160-snap-gene-599.9-mRNA-1	2	0	Motif_1 Motif_2 Motif_4 Motif_6
HIPP39	DescChrB13G00147440.1	2	2	Motif_1 Motif_2 Motif_4 Motif_6
HIPP39	HB60Chromosome13_RagTag0010910.g	2	0	Motif_1 Motif_2 Motif_4 Motif_6
HIPP39	DescChrA13G00265230.1	3	1	Motif_1 Motif_2
HIPP39	Manes.13G090400.2.v8.1	2	2	Motif_2 Motif_4 Motif_5 Motif_6
HIPP39	ZM9781Chromosome13_RagTag0010539g			Motif_1 Motif_2 Motif_4 Motif_6
HIPP40	DescChrA17G00338550.1	5	2	Motif_1 Motif_2 Motif_4
HIPP41	Manes.01G148900.1.mrna1	2		Motif_1 Motif_2 Motif_4 Motif_6
HIPP41	maker-chr1_4011-snap-gene-62.18-mRNA-1	2	2	Motif_1 Motif_2 Motif_4 Motif_6
HIPP41	maker-chr4_4041-snap-gene-612.21-mRNA-1	2	2	Motif_1 Motif_2 Motif_4 Motif_6
HIPP41	maker-LG01-augustus-gene-391.44-mRNA-1	2	2	Motif_1 Motif_2 Motif_4 Motif_6
HIPP41	maker-chr3_4111-augustus-gene-656.10-mRNA-1	2	2	Motif_1 Motif_2 Motif_4 Motif_6
HIPP41	maker-chr3_4144-snap-gene-751.5-mRNA-1	2	2	Motif_1 Motif_2 Motif_4 Motif_6
HIPP41	maker-chr4_4160-snap-gene-570.14-mRNA-1	2	2	Motif_1 Motif_2 Motif_4 Motif_6
HIPP41	BC008Chromosome01_RagTag0002377.g	2	2	Motif_1 Motif_2 Motif_4 Motif_6
HIPP41	FuxuanChromosome01_RagTag0001941.g	2	1	Motif_1 Motif_2 Motif_4 Motif_6
HIPP41	HB60Chromosome01_RagTag0001983.g	2	2	Motif_1 Motif_2 Motif_4 Motif_6
HIPP41	IB005Chromosome01_RagTag0001940.g	2	2	Motif_1 Motif_2 Motif_4 Motif_6
HIPP41	ITBB04Chromosome01_RagTag0002077.g	2	0	Motif_1 Motif_2 Motif_4 Motif_6
HIPP41	MianbaomushuChromosome01_RagTag0002229.g	2	1	Motif_1 Motif_2 Motif_4 Motif_6
HIPP41	SC5Chromosome01_RagTag0001639.g	2	0	Motif_1 Motif_2 Motif_4 Motif_6
HIPP41	tme7p0_01G01338.1	2	2	Motif_1 Motif_2 Motif_4 Motif_6
HIPP41	MesG_01731.mRNA1	2	2	Motif_1 Motif_2 Motif_4 Motif_6
HIPP41	YnniyeshengzhongChromosome01_RagTag0002070.g	2		Motif_1 Motif_2 Motif_4 Motif_6
HIPP41	Manes.01G148900.1.v8.1	2	2	Motif_1 Motif_2 Motif_4 Motif_6
HIPP41	maker-LG01-augustus-gene-349.28-mRNA-1	2	2	Motif_1 Motif_2 Motif_4 Motif_6
HIPP41	BaxiChromosome01_RagTag0001402g			Motif_1 Motif_2 Motif_4 Motif_6
HIPP42	BC008Chromosome06_RagTag0008324.g	5	2	Motif_1 Motif_2 Motif_4 Motif_5 Motif_7 Motif_8
HIPP42	YnniyeshengzhongChromosome06_RagTag0008305.g	4		Motif_1 Motif_2 Motif_4 Motif_5 Motif_7 Motif_8
HIPP42	FuxuanChromosome06_RagTag0008460.g	5	2	Motif_1 Motif_2 Motif_4 Motif_5 Motif_7 Motif_8
HIPP42	GR4Chromosome06_RagTag0007749.g	5	2	Motif_1 Motif_2 Motif_4 Motif_5 Motif_7 Motif_8
HIPP42	ITBB04Chromosome06_RagTag0008633.g	5	2	Motif_1 Motif_2 Motif_4 Motif_5 Motif_7 Motif_8
HIPP42	SC5Chromosome06_RagTag0007201.g	5	2	Motif_1 Motif_2 Motif_4 Motif_5 Motif_7 Motif_8
HIPP42	maker-chr15_4011-augustus-gene-476.25-mRNA-1	5	2	Motif_1 Motif_2 Motif_4 Motif_5 Motif_7 Motif_8
HIPP42	maker-chr13_4041-augustus-gene-582.27-mRNA-1	5	2	Motif_1 Motif_2 Motif_4 Motif_5 Motif_7 Motif_8
HIPP42	maker-chr10_4111-augustus-gene-540.16-mRNA-1	5	2	Motif_1 Motif_2 Motif_4 Motif_5 Motif_7 Motif_8
HIPP42	maker-chr9_4160-augustus-gene-541.1-mRNA-1	5	2	Motif_1 Motif_2 Motif_4 Motif_5 Motif_7 Motif_8
HIPP42	DescChrA06G00711460.1	5	2	Motif_1 Motif_2 Motif_4 Motif_7 Motif_8
HIPP42	Manes.06G121400.1.v8.1	5	2	Motif_1 Motif_2 Motif_4 Motif_7 Motif_8
HIPP42	tme7p0_06G01114.1	5	2	Motif_1 Motif_2 Motif_3 Motif_4 Motif_5 Motif_7 Motif_8
HIPP42	maker-LG12-snap-gene-263.2-mRNA-1	6	0	Motif_1 Motif_2 Motif_5 Motif_7 Motif_8
HIPP42	HB60Chromosome06_RagTag0008608.g	6	1	Motif_1 Motif_2 Motif_3 Motif_7 Motif_8
HIPP42	BaxiChromosome10_RagTag0029575g			Motif_1 Motif_2 Motif_4 Motif_7 Motif_8
HIPP42	ZM9781Chromosome06_RagTag0008569g			Motif_1 Motif_2 Motif_4 Motif_5 Motif_7 Motif_8
HIPP43	Manes.13G076069.1.v8.1	3	2	Motif_1 Motif_7
HIPP43	Manes.13G076069.1.mrna1	2		Motif_1 Motif_7
HIPP44	tme7p0_13G00074.1	5	0	Motif_1 Motif_2 Motif_3 Motif_4 Motif_5 Motif_7
HIPP44	maker-chr14_4160-snap-gene-23.14-mRNA-1	5	0	Motif_1 Motif_2 Motif_3 Motif_4 Motif_5 Motif_7
HIPP44	Manes.13G008700.1.v8.1	4	0	Motif_2 Motif_3 Motif_4 Motif_5 Motif_7
HIPP44	Manes.13G008700.1.mrna1	4		Motif_2 Motif_3 Motif_4 Motif_5 Motif_7
HIPP44	ZM9781Chromosome13_RagTag0009710g			Motif_1 Motif_2 Motif_3 Motif_4 Motif_5 Motif_7
HIPP45	WenchanghongxinChromosome06_RagTag0009508g	5	1	Motif_1 Motif_2 Motif_4 Motif_5 Motif_7 Motif_8
HIPP45	SC6068Chromosome06_RagTag0008146.g	5	2	Motif_1 Motif_2 Motif_4 Motif_5 Motif_7 Motif_8
HIPP45	TaiyinChromosome06_RagTag0008437.g	5	0	Motif_1 Motif_2 Motif_4 Motif_5 Motif_7 Motif_8
HIPP45	Manes.06G121400.1.mrna1	4		Motif_1 Motif_2 Motif_4 Motif_7 Motif_8
HIPP45	DescChrB06G00655450.1	5	2	Motif_1 Motif_2 Motif_4 Motif_7 Motif_8
HIPP46	MesG_28133.mRNA1	2	0	Motif_1 Motif_2
HIPP46	Manes.05G156200.3.mrna1	2		Motif_1 Motif_2
HIPP46	Manes.05G156200.3.v8.1	2	2	Motif_1 Motif_2
HIPP46	DescChrA05G00528840.1	1	3	Motif_1 Motif_2
HIPP46	DescChrB05G00506680.1	2	0	Motif_1 Motif_2
HIPP47	Manes.15G018700.1.mrna1	3		Motif_1 Motif_2 Motif_7
HIPP47	tme7p0_15G00150.1	3	0	Motif_1 Motif_2 Motif_7
HIPP47	DescChrA15G00577210.1	3	0	Motif_1 Motif_2 Motif_7
HIPP47	Manes.15G018700.1.v8.1	3	0	Motif_1 Motif_2 Motif_7
HIPP48	NZ199Chromosome06_RagTag0008094.g	5	1	Motif_1 Motif_2 Motif_4 Motif_5 Motif_7 Motif_8
HIPP48	SC9Chromosome06_RagTag0009943.g	5	2	Motif_1 Motif_2 Motif_4 Motif_5 Motif_7 Motif_8
HIPP49	SC205Chromosome06_RagTag0009374.g	5	2	Motif_1 Motif_2 Motif_4 Motif_5 Motif_7 Motif_8
HIPP50	IB005Chromosome15_RagTag0035892.g	6	0	Motif_1 Motif_2 Motif_9 Motif_10
HIPP51	BaxiChromosome14_RagTag0015878g			Motif_1 Motif_2
HIPP52	FuxuanChromosome08_RagTag0016434.g	3	0	Motif_1 Motif_2 Motif_4 Motif_6
HIPP53	FuxuanChromosome12_RagTag0031658.g	2	2	Motif_1 Motif_2 Motif_4 Motif_6
HIPP54	IB003Chromosome15_RagTag0039994.g	5	0	Motif_1 Motif_2 Motif_9
HIPP55	MianbaomushuChromosome01_RagTag0002788.g	4	1	Motif_1 Motif_2 Motif_8 Motif_9
HIPP56	MianbaomushuChromosome14_RagTag0021821.g	5	0	Motif_1 Motif_2 Motif_4 Motif_5 Motif_8 Motif_9
HIPP57	SC9Chromosome17_RagTag0032455.g	3	2	Motif_1 Motif_2 Motif_4
HIPP58	YinnizhongChromosome06_RagTag0006814.g	5	2	Motif_1 Motif_2 Motif_3 Motif_4 Motif_5 Motif_7 Motif_8
HIPP59	YinnizhongChromosome12_RagTag0026506.g	2	2	Motif_1 Motif_2 Motif_4 Motif_6
Note: Blank cells indicate missing values.

## Sheet: Table S3
Supplemental Table S3 Distribution of cis-acting regulatory elements of MeHIPP genes
Gene	Cultivar	GeneID	Abscisic acid responsive element	Anaerobic induction essential element	AT-rich DNA binding protein binding site	Auxin-responsive element	Cell cycle regulatory element	Circadian control regulatory element	Defense and stress responsive element	Drought induction element	Endosperm expression regulatory element	Ethylene-responsive element	Flavonoid biosynthetic genes regulatory element	Gibberellin-responsive element	Heat shock protein-related element	Light responsive element	Low-temperature responsive element	MeJA-responsive element	Meristem expression regulatory element	MYB binding site	MYC binding site	palisade mesophyll cell differentiation element	Salicylic acid responsive element	seed-specific regulatory element	Wound responsive element	Zein metabolism regulatory element
HIPP1	A4011	augustus-chr12_4011-processed-gene-17.11-mRNA-1	0	4	0	0	0	1	0	2	0	2	0	0	1	10	1	0	0	6	1	1	3	0	5	0
HIPP1	A4011	maker-chr6_4011-snap-gene-697.7-mRNA-1	5	3	0	2	0	0	0	2	0	1	0	0	1	15	1	2	1	3	2	0	1	0	4	0
HIPP1	A4041	augustus-chr15_4041-processed-gene-38.16-mRNA-1	0	4	0	0	0	1	0	2	0	2	0	0	1	10	1	0	0	6	1	1	3	0	5	0
HIPP1	A4041	maker-chr11_4041-snap-gene-690.24-mRNA-1	6	1	0	2	0	0	0	2	0	1	0	0	3	16	1	2	0	1	2	0	1	0	4	0
HIPP1	A4047	augustus-LG11-processed-gene-18.14-mRNA-1	0	4	0	0	0	1	0	2	0	3	0	0	1	10	1	0	0	6	1	1	3	0	5	0
HIPP1	A4047	maker-LG13-snap-gene-325.27-mRNA-1	5	3	0	1	0	0	0	2	0	3	0	1	0	16	1	2	1	2	2	1	1	0	4	1
HIPP1	A4111	augustus-chr12_4111-processed-gene-36.14-mRNA-1	0	4	0	0	0	1	0	2	0	2	0	0	1	10	1	0	0	6	1	1	3	0	5	0
HIPP1	A4111	maker-chr6_4111-snap-gene-694.2-mRNA-1	5	3	0	2	0	0	0	2	0	1	0	0	2	13	1	2	1	5	2	0	2	0	4	0
HIPP1	A4144	maker-chr11_4144-augustus-gene-60.1-mRNA-1	0	4	0	0	0	1	0	2	0	3	0	0	1	10	1	0	0	6	1	1	4	0	5	0
HIPP1	A4144	maker-chr12_4144-snap-gene-719.1-mRNA-1	5	3	0	1	0	0	0	2	0	3	0	0	0	17	1	2	1	3	2	0	1	0	4	1
HIPP1	A4160	augustus-chr3_4160-processed-gene-661.3-mRNA-1	0	4	0	0	0	1	0	2	0	3	0	0	1	10	1	2	0	5	1	1	4	0	5	0
HIPP1	A4160	maker-chr2_4160-snap-gene-742.4-mRNA-1	5	2	0	1	0	0	0	2	0	1	0	0	1	14	1	4	1	4	2	1	3	0	4	1
HIPP1	AM560	Manes.04G015400.2.v8.1	0	4	0	0	0	0	0	2	0	3	0	1	1	10	1	0	0	6	1	1	3	0	5	0
HIPP1	AM560	Manes.11G150800.1.v8.1	1	1	0	0	0	0	1	0	1	5	0	1	2	18	0	4	0	3	4	0	3	0	1	1
HIPP1	AM560	Manes.11G150900.1.v8.1	5	2	0	1	0	0	0	2	0	4	0	0	0	17	1	2	1	3	2	1	1	0	4	1
HIPP1	BC008	BC008Chromosome11_RagTag0004893.g	5	2	0	1	0	0	0	2	0	2	0	0	0	16	1	2	1	3	2	1	1	0	5	1
HIPP1	Baxi	BaxiChromosome12_RagTag0027112g	5	3	0	1	0	0	0	2	0	4	0	0	0	17	1	2	0	4	1	1	1	0	4	1
HIPP1	Fuxuan01	FuxuanChromosome11_RagTag0004595.g	4	2	0	1	0	0	0	2	0	2	0	0	0	17	1	2	0	4	2	1	1	0	4	1
HIPP1	GR4	GR4Chromosome04_RagTag0022224.g	0	4	0	0	0	1	0	2	0	3	0	0	1	10	1	0	0	6	1	1	3	0	5	0
HIPP1	GR4	GR4Chromosome11_RagTag0004193.g	4	2	0	1	0	0	0	2	0	1	0	0	0	16	0	2	0	4	2	1	1	0	4	1
HIPP1	HB60	HB60Chromosome04_RagTag0026680.g	0	4	0	0	0	0	0	2	0	2	0	1	2	9	1	2	0	7	1	1	3	0	5	0
HIPP1	HB60	HB60Chromosome11_RagTag0004942.g	5	2	0	1	0	0	0	2	0	4	0	0	0	16	1	2	1	4	1	1	2	0	4	1
HIPP1	IB003	IB003Chromosome04_RagTag0029815.g	0	4	0	0	0	0	0	2	0	3	0	0	1	10	1	0	0	5	3	1	2	0	5	0
HIPP1	IB003	IB003Chromosome11_RagTag0005165.g	5	3	0	1	0	0	0	2	0	4	0	0	0	17	0	2	1	3	1	1	1	0	4	1
HIPP1	IB005	IB005Chromosome04_RagTag0026263.g	0	3	0	0	0	0	0	2	0	4	0	0	1	10	1	0	0	5	1	1	3	0	5	0
HIPP1	IB005	IB005Chromosome11_RagTag0004848.g	5	2	0	1	0	0	0	2	0	1	0	0	1	16	0	2	0	5	2	1	2	0	4	1
HIPP1	ITBB04	ITBB04Chromosome04_RagTag0027660.g	2	3	0	0	0	0	0	6	0	1	0	0	3	11	1	4	0	2	2	0	4	0	3	0
HIPP1	ITBB04	ITBB04Chromosome11_RagTag0004918.g	5	2	0	1	0	0	0	2	0	2	0	0	0	16	1	2	1	4	2	1	1	0	4	1
HIPP1	Mianbaomushu	MianbaomushuChromosome04_RagTag0025989.g	0	3	0	0	0	0	0	2	0	4	0	0	1	8	1	0	0	4	1	1	3	0	4	0
HIPP1	Mianbaomushu	MianbaomushuChromosome04_RagTag0025997.g	0	4	0	0	0	0	0	2	0	2	0	0	1	10	1	0	0	5	3	1	3	0	5	0
HIPP1	Mianbaomushu	MianbaomushuChromosome11_RagTag0004976.g	5	2	0	2	0	0	0	2	0	2	0	0	1	14	1	4	1	4	1	0	3	0	5	0
HIPP1	NZ199	NZ199Chromosome11_RagTag0004622.g	5	2	0	1	0	0	0	2	0	1	0	0	0	17	0	2	0	4	1	1	1	0	5	1
HIPP1	SC205	SC205Chromosome04_RagTag0028736.g	3	3	0	0	0	0	0	2	0	0	0	0	2	13	1	0	0	3	2	1	3	0	5	0
HIPP1	SC205	SC205Chromosome11_RagTag0005286.g	4	2	0	1	0	0	0	2	0	1	0	0	0	16	1	2	0	4	2	1	1	0	4	1
HIPP1	SC5	SC5Chromosome04_RagTag0022953.g	0	4	0	0	0	0	0	2	0	2	0	1	2	9	1	2	0	6	2	1	3	0	5	0
HIPP1	SC5	SC5Chromosome11_RagTag0003638.g	5	2	0	1	0	0	0	2	0	3	0	0	0	17	1	2	1	4	2	1	1	0	4	1
HIPP1	SC6068	SC6068Chromosome04_RagTag0023561.g	0	3	0	0	0	1	0	2	0	3	0	0	1	10	1	0	0	6	1	1	3	0	5	0
HIPP1	SC6068	SC6068Chromosome11_RagTag0004700.g	4	2	0	1	0	0	0	2	0	1	0	0	0	15	1	2	1	3	2	1	1	0	4	1
HIPP1	SC8	SC8Chromosome11_RagTag0004766.g	5	3	0	1	0	0	0	2	0	6	0	0	0	18	1	2	0	3	1	1	1	0	4	1
HIPP1	SC9	SC9Chromosome04_RagTag0027566.g	4	3	0	0	0	0	0	4	0	1	0	0	1	19	2	4	0	2	3	0	5	0	5	0
HIPP1	SC9	SC9Chromosome11_RagTag0005687.g	4	2	0	1	0	0	0	2	0	2	0	0	0	13	1	2	1	3	2	1	2	0	4	1
HIPP1	Taiyin01	TaiyinChromosome04_RagTag0024187.g	0	4	0	0	0	0	0	2	0	2	0	0	2	9	1	2	0	6	1	1	3	0	5	0
HIPP1	Taiyin01	TaiyinChromosome11_RagTag0004743.g	5	2	0	1	0	0	0	2	0	3	0	0	0	17	1	2	1	3	2	1	1	0	4	1
HIPP1	Wenchanghongxin	WenchanghongxinChromosome04_RagTag0029049g	0	4	0	0	0	1	0	2	0	3	0	1	1	10	1	0	0	6	1	1	3	0	5	0
HIPP1	Wenchanghongxin	WenchanghongxinChromosome11_RagTag0005415g	4	2	0	1	0	0	0	2	0	1	0	0	0	16	1	2	0	4	2	1	1	0	4	1
HIPP1	Yinniyeshengzhong	YnniyeshengzhongChromosome04_RagTag0024894.g	0	4	0	0	0	1	0	2	0	3	0	0	1	10	1	0	0	5	1	1	3	0	5	0
HIPP1	Yinnizhong	YinnizhongChromosome04_RagTag0020675.g	3	3	0	0	0	0	0	6	0	1	0	0	1	14	1	6	1	0	2	0	5	0	5	0
HIPP1	Yinnizhong	YinnizhongChromosome11_RagTag0003811.g	4	2	0	1	0	0	0	2	0	1	0	0	0	17	1	2	0	4	2	1	1	0	4	1
HIPP1	ZM9781	ZM9781Chromosome04_RagTag0025926g	0	3	0	0	0	0	0	2	0	3	0	1	1	9	1	2	0	5	1	1	4	0	4	0
HIPP1	ZM9781	ZM9781Chromosome11_RagTag0004798g	5	2	0	1	0	0	0	2	0	6	0	0	0	17	1	2	1	3	2	1	2	0	4	1
HIPP1	tme204	Manes.04G015400.1.mrna1	0	4	0	0	0	0	0	2	0	3	0	0	1	10	1	0	0	5	1	1	3	0	5	0
HIPP1	tme204	Manes.04G015400.2.mrna1	0	4	0	0	0	0	0	2	0	3	0	0	1	10	1	0	0	5	1	1	3	0	5	0
HIPP1	tme204	Manes.11G150800.1.mrna1	1	1	0	1	0	0	1	2	1	7	0	0	2	16	0	2	0	2	3	0	4	0	1	1
HIPP1	tme204	Manes.11G150900.1.mrna1	5	2	0	1	0	0	0	2	0	1	0	0	0	16	1	2	0	5	1	1	2	0	3	1
HIPP1	tme204	Manes.11G150900.3.mrna1	5	2	0	1	0	0	0	2	0	1	0	0	1	16	1	2	0	5	1	1	2	0	3	1
HIPP1	tme7	tme7p0_04G00145.1	0	4	0	0	0	1	0	2	0	3	0	0	1	10	1	0	0	5	1	1	3	0	5	0
HIPP1	tme7	tme7p0_11G01482.2	5	2	0	1	0	0	0	2	0	1	0	0	0	17	1	2	0	4	1	1	1	0	5	1
HIPP1	w14	MesG_06646.mRNA1	0	3	0	1	0	0	1	0	0	7	0	1	0	8	1	0	1	3	5	0	2	0	6	0
HIPP1	w14	MesG_24916.mRNA1	0	5	0	0	0	0	0	4	0	2	0	1	1	9	2	0	0	2	2	0	2	0	0	2
HIPP1	xx048	DescChrA04G00419070.1	0	4	0	0	0	1	0	2	0	3	0	1	1	10	1	0	0	6	1	1	3	0	5	0
HIPP1	xx048	DescChrA11G00364560.1	1	1	0	0	0	0	1	0	1	5	0	1	2	18	0	4	0	3	4	0	3	0	1	1
HIPP1	xx048	DescChrA11G00364570.1	5	2	0	1	0	0	0	2	0	4	0	0	0	17	1	2	1	3	2	1	1	0	4	1
HIPP1	xx048	DescChrB11G00470680.1	1	1	0	1	0	0	1	2	1	8	0	0	2	19	0	2	0	2	4	0	3	0	1	1
HIPP1	xx048	DescChrB11G00470690.1	4	2	0	1	0	0	0	2	0	1	0	0	0	16	1	2	0	4	2	1	1	0	4	1
TOTAL (64)			164	180	0	38	0	12	5	134	4	170	0	11	52	867	58	102	19	262	112	50	147	0	267	33
HIPP2	A4011	maker-chr18_4011-snap-gene-223.16-mRNA-1	4	2	0	0	0	0	0	0	0	3	0	0	2	11	0	2	0	1	3	1	1	0	2	0
HIPP2	A4011	maker-chr4_4011-snap-gene-79.16-mRNA-1	1	1	0	2	0	0	0	6	0	2	0	0	0	24	0	0	1	2	3	1	1	0	1	1
HIPP2	A4041	maker-chr12_4041-snap-gene-533.12-mRNA-1	1	1	0	2	0	0	0	6	0	3	0	0	0	24	0	0	1	2	2	1	1	0	1	1
HIPP2	A4041	maker-chr18_4041-snap-gene-229.32-mRNA-1	4	2	0	0	0	0	0	0	0	3	0	1	2	12	0	2	0	2	3	1	1	0	2	0
HIPP2	A4041	maker-chr7_4041-snap-gene-101.16-mRNA-1	1	1	0	2	0	0	0	6	0	2	0	0	0	24	0	0	1	2	4	1	1	0	1	1
HIPP2	A4047	maker-LG07-augustus-gene-276.34-mRNA-1	0	1	0	2	0	0	0	6	0	1	0	0	0	20	0	0	1	2	3	1	1	0	1	1
HIPP2	A4047	maker-LG15-augustus-gene-190.4-mRNA-1	4	2	0	0	0	0	0	2	0	3	0	0	2	10	0	2	0	1	4	1	1	0	2	0
HIPP2	A4111	maker-chr12_4111-augustus-gene-563.7-mRNA-1	1	1	0	2	0	0	0	6	0	3	0	0	0	24	0	0	1	2	3	1	1	0	1	1
HIPP2	A4111	maker-chr15_4111-augustus-gene-452.18-mRNA-1	1	1	0	2	0	0	0	6	0	3	0	0	0	24	0	0	1	2	3	1	1	0	1	1
HIPP2	A4111	maker-chr18_4111-augustus-gene-231.30-mRNA-1	4	2	0	0	0	0	0	0	0	4	0	1	1	12	0	2	0	3	3	1	1	0	2	0
HIPP2	A4144	maker-chr13_4144-snap-gene-534.2-mRNA-1	1	0	0	0	0	0	0	2	0	2	0	1	0	22	1	0	1	4	1	1	0	0	1	1
HIPP2	A4144	maker-scf00000015-snap-gene-266.28-mRNA-1	4	2	0	0	0	0	0	2	0	3	0	0	2	10	0	2	0	1	3	1	1	0	2	0
HIPP2	A4160	maker-chr13_4160-snap-gene-492.1-mRNA-1	0	1	1	0	0	0	0	4	0	3	0	1	0	21	0	0	1	4	1	1	0	0	1	1
HIPP2	A4160	maker-chr18_4160-snap-gene-233.15-mRNA-1	4	2	0	0	0	0	0	2	0	3	0	0	2	11	0	2	0	2	4	2	1	0	2	0
HIPP2	A4160	maker-chr8_4160-snap-gene-453.7-mRNA-1	0	0	0	3	0	0	0	6	0	1	0	0	0	22	0	0	1	2	3	1	1	0	1	1
HIPP2	AM560	Manes.15G126400.1.v8.1	4	2	0	0	0	0	0	2	0	3	0	0	2	12	0	2	0	1	3	1	1	0	1	0
HIPP2	AM560	Manes.17G075300.3.v8.1	1	1	0	0	0	0	0	2	0	3	0	1	0	24	1	0	1	4	1	1	0	0	1	1
HIPP2	BC008	BC008Chromosome15_RagTag0033365.g	4	2	0	0	0	0	0	0	0	3	0	0	2	10	0	2	0	1	4	1	1	0	3	0
HIPP2	BC008	BC008Chromosome17_RagTag0028204.g	1	1	0	2	0	0	0	6	0	2	0	0	0	22	0	0	1	2	3	0	1	0	1	1
HIPP2	Baxi	BaxiChromosome13_RagTag0007755g	4	3	0	0	0	0	0	0	0	3	0	0	1	11	0	2	0	1	4	1	1	0	2	0
HIPP2	Baxi	BaxiChromosome17_RagTag0024534g	1	0	0	0	0	0	0	2	0	3	0	1	0	28	1	0	1	3	1	1	0	0	1	1
HIPP2	Baxi	BaxiChromosome17_RagTag0024540g	1	0	0	0	0	0	0	2	0	3	0	0	0	24	1	0	1	5	1	1	1	0	1	1
HIPP2	Fuxuan01	FuxuanChromosome15_RagTag0034870.g	4	2	0	0	0	0	0	0	0	3	0	0	2	11	0	2	0	1	3	1	1	0	2	0
HIPP2	Fuxuan01	FuxuanChromosome17_RagTag0029485.g	1	1	0	0	0	0	0	2	0	2	0	0	0	25	1	0	1	3	1	1	0	0	1	1
HIPP2	GR4	GR4Chromosome15_RagTag0031711.g	4	2	0	0	0	0	0	0	0	3	0	0	2	9	0	2	0	1	4	1	1	0	3	0
HIPP2	GR4	GR4Chromosome17_RagTag0026090.g	1	0	0	0	0	0	0	2	0	2	0	0	0	24	1	0	1	4	2	1	0	0	1	1
HIPP2	HB60	HB60Chromosome15_RagTag0036505.g	4	2	0	0	0	0	0	0	0	3	0	0	2	10	0	2	0	1	3	2	1	0	3	0
HIPP2	HB60	HB60Chromosome17_RagTag0030824.g	0	1	0	0	0	0	0	4	0	1	0	0	0	17	1	0	1	5	2	1	0	0	1	1
HIPP2	IB003	IB003Chromosome12_RagTag0036569.g	1	1	0	0	0	0	0	2	0	3	0	0	0	24	1	0	1	3	1	1	0	0	1	1
HIPP2	IB003	IB003Chromosome15_RagTag0041148.g	4	2	0	0	0	0	0	0	0	3	0	0	2	10	0	2	0	1	4	2	1	0	1	0
HIPP2	IB005	IB005Chromosome13_RagTag0010475.g	4	2	0	0	0	0	0	0	0	3	0	0	2	10	0	2	0	1	3	1	1	0	2	0
HIPP2	IB005	IB005Chromosome17_RagTag0031026.g	1	0	0	0	0	0	0	0	0	3	0	0	0	25	0	0	1	2	3	1	1	0	1	1
HIPP2	ITBB04	ITBB04Chromosome06_RagTag0007817.g	1	0	0	0	0	0	0	2	0	3	0	1	0	24	1	0	1	4	1	1	0	0	1	1
HIPP2	ITBB04	ITBB04Chromosome15_RagTag0038194.g	4	2	0	0	0	0	0	0	0	3	0	0	2	10	0	2	0	1	3	1	1	0	3	0
HIPP2	Mianbaomushu	MianbaomushuChromosome15_RagTag0036347.g	4	2	0	0	0	0	0	0	0	3	0	0	2	11	0	2	0	1	3	1	1	0	2	0
HIPP2	Mianbaomushu	MianbaomushuChromosome17_RagTag0030511.g	1	0	0	0	0	0	0	2	0	3	0	0	0	22	1	0	1	4	2	1	0	0	1	1
HIPP2	NZ199	NZ199Chromosome15_RagTag0033713.g	4	2	0	0	0	0	0	0	0	3	0	0	2	9	0	2	0	1	4	2	1	0	2	0
HIPP2	NZ199	NZ199Chromosome17_RagTag0028216.g	1	0	0	0	0	0	0	2	0	3	0	1	0	27	1	0	1	4	1	1	0	0	1	1
HIPP2	SC205	SC205Chromosome15_RagTag0040283.g	4	2	0	1	0	0	0	0	0	3	0	0	2	10	0	2	0	1	3	1	1	0	2	0
HIPP2	SC205	SC205Chromosome17_RagTag0033843.g	1	0	0	0	0	0	0	2	0	3	0	0	0	22	1	0	1	4	1	1	0	0	1	1
HIPP2	SC5	SC5Chromosome15_RagTag0032490.g	4	2	0	0	0	0	0	0	0	3	0	0	2	11	0	2	0	1	3	1	1	0	3	0
HIPP2	SC5	SC5Chromosome17_RagTag0027311.g	1	0	0	0	0	0	0	2	0	3	0	1	0	20	1	0	1	3	1	1	0	0	1	1
HIPP2	SC6068	SC6068Chromosome15_RagTag0033100.g	4	2	0	0	0	0	0	0	0	3	0	0	2	10	0	2	0	1	3	1	1	0	3	0
HIPP2	SC6068	SC6068Chromosome17_RagTag0027886.g	1	0	0	0	0	0	0	2	0	3	0	0	0	22	1	0	1	5	1	1	0	0	1	1
HIPP2	SC8	SC8Chromosome15_RagTag0036060.g	4	2	0	0	0	0	0	0	0	3	0	0	2	10	0	2	0	1	4	2	1	0	3	0
HIPP2	SC8	SC8Chromosome17_RagTag0030428.g	1	0	0	0	0	0	0	2	0	3	0	1	0	22	1	0	1	4	1	1	0	0	1	1
HIPP2	SC9	SC9Chromosome15_RagTag0038900.g	4	2	0	0	0	0	0	0	0	5	0	0	2	11	0	2	0	1	3	2	1	0	2	0
HIPP2	SC9	SC9Chromosome16_RagTag0019679.g	1	1	0	3	0	0	0	2	0	3	0	0	0	21	0	4	1	1	2	1	2	0	1	1
HIPP2	Taiyin01	TaiyinChromosome15_RagTag0034169.g	4	2	0	0	0	0	0	2	0	3	0	0	2	11	0	2	0	1	3	1	1	0	2	0
HIPP2	Taiyin01	TaiyinChromosome17_RagTag0028744.g	1	0	0	2	0	0	0	6	0	2	0	0	0	23	0	0	1	2	3	1	1	0	1	1
HIPP2	Wenchanghongxin	WenchanghongxinChromosome15_RagTag0040677g	4	2	0	0	0	0	0	0	0	3	0	0	2	11	0	2	0	1	3	1	1	0	2	0
HIPP2	Wenchanghongxin	WenchanghongxinChromosome17_RagTag0034017g	1	1	0	0	0	0	0	2	0	5	0	1	0	22	1	0	1	5	1	1	0	0	1	0
HIPP2	Yinniyeshengzhong	YnniyeshengzhongChromosome17_RagTag0029100.g	1	1	0	0	0	0	0	2	0	3	0	1	0	24	1	0	1	4	2	1	0	0	1	1
HIPP2	Yinnizhong	YinnizhongChromosome15_RagTag0029487.g	4	2	0	0	0	0	0	0	0	4	0	0	2	11	0	2	0	1	3	2	1	0	2	0
HIPP2	Yinnizhong	YinnizhongChromosome17_RagTag0024775.g	1	2	0	2	0	0	0	6	0	2	0	0	0	23	0	0	1	2	3	1	1	0	1	1
HIPP2	ZM9781	ZM9781Chromosome15_RagTag0036136g	4	2	0	0	0	0	0	0	0	3	0	0	1	11	0	2	0	1	4	2	1	0	2	0
HIPP2	tme204	Manes.15G126400.1.mrna1	4	2	0	0	0	0	0	2	0	3	0	0	2	11	0	2	0	1	3	1	1	0	2	0
HIPP2	tme204	Manes.17G075300.3.mrna1	1	1	0	0	0	0	0	2	0	3	0	1	0	22	1	0	1	3	1	1	0	0	1	1
HIPP2	tme7	tme7p0_15G01124.1	4	2	0	0	0	0	0	2	0	3	0	0	2	11	0	2	0	1	3	1	1	0	2	0
HIPP2	tme7	tme7p0_17G00769.1	1	1	0	0	0	0	0	2	0	3	0	1	0	22	1	0	1	3	1	1	0	0	1	1
HIPP2	w14	MesG_13981.mRNA1	3	0	0	0	0	0	0	0	0	4	0	0	2	19	0	0	0	1	4	1	1	0	1	0
HIPP2	w14	MesG_17771.mRNA1	1	1	0	0	0	0	0	2	0	1	0	0	2	19	0	4	0	2	2	1	3	0	2	1
HIPP2	xx048	DescChrA17G00340540.1	1	1	0	0	0	0	0	2	0	3	0	1	0	22	1	0	1	3	1	1	0	0	1	1
HIPP2	xx048	DescChrB15G00546990.1	4	2	0	0	0	0	0	2	0	3	0	0	2	11	0	2	0	1	3	1	1	0	2	0
TOTAL (64)			149	80	1	25	0	0	0	126	0	183	0	15	59	1102	20	66	33	140	162	71	47	0	99	33
HIPP3	A4011	maker-chr1_4011-augustus-gene-77.23-mRNA-1	2	2	0	0	0	1	0	4	0	5	0	0	2	17	0	0	1	2	0	0	1	0	0	0
HIPP3	A4011	maker-chr2_4011-snap-gene-133.7-mRNA-1	2	2	1	0	0	0	0	0	0	4	0	0	1	9	0	0	0	3	0	0	1	0	0	1
HIPP3	A4041	maker-chr1_4041-snap-gene-88.15-mRNA-1	2	3	1	0	0	0	1	0	0	4	0	0	1	9	0	0	0	3	0	0	1	0	0	1
HIPP3	A4041	maker-chr4_4041-augustus-gene-596.0-mRNA-1	2	3	0	0	0	1	0	4	0	6	0	0	2	17	0	0	1	2	0	0	1	0	2	0
HIPP3	A4047	maker-LG01-augustus-gene-342.35-mRNA-1	3	3	0	0	0	1	0	4	0	7	0	0	1	18	0	0	1	2	0	0	1	0	2	0
HIPP3	A4047	maker-LG01-augustus-gene-382.0-mRNA-1	4	2	0	0	1	1	0	4	0	4	0	2	1	19	0	0	1	2	1	0	2	0	0	0
HIPP3	A4047	maker-LG05-augustus-gene-36.8-mRNA-1	1	2	1	0	0	0	0	0	0	8	0	1	0	6	0	0	0	4	1	0	1	0	3	1
HIPP3	A4047	maker-LG05-snap-gene-68.18-mRNA-1	2	2	2	0	0	0	0	0	0	3	0	0	1	8	0	0	0	3	1	0	1	0	2	2
HIPP3	A4111	maker-chr3_4111-augustus-gene-554.0-mRNA-1	2	3	0	0	0	1	0	4	0	6	0	0	2	17	0	0	1	2	0	0	1	0	0	0
HIPP3	A4111	maker-chr5_4111-snap-gene-43.2-mRNA-1	0	1	0	0	0	0	0	0	0	8	0	0	1	5	2	0	0	3	1	0	0	0	2	1
HIPP3	A4144	maker-chr3_4144-augustus-gene-737.9-mRNA-1	0	2	0	2	0	0	0	4	0	9	0	0	1	14	0	0	0	4	0	0	2	0	0	0
HIPP3	A4144	maker-chr8_4144-snap-gene-86.12-mRNA-1	2	3	0	0	0	0	0	2	0	9	0	1	0	9	1	0	0	5	0	0	2	0	3	1
HIPP3	A4160	maker-chr1_4160-augustus-gene-530.9-mRNA-1	1	2	0	1	0	1	0	2	0	8	0	0	0	15	0	0	0	0	0	0	2	0	0	0
HIPP3	A4160	maker-chr5_4160-snap-gene-75.7-mRNA-1	2	3	0	0	0	0	0	0	0	8	0	0	1	10	1	0	0	5	0	0	1	0	3	0
HIPP3	AM560	Manes.01G138700.1.v8.1	2	2	0	0	0	1	0	4	0	5	0	0	2	17	0	0	1	2	0	0	1	0	2	0
HIPP3	AM560	Manes.02G097000.2.v8.1	2	2	1	0	0	0	0	0	0	3	0	0	1	8	0	0	0	3	1	0	1	0	2	2
HIPP3	BC008	BC008Chromosome01_RagTag0002325.g	2	2	0	0	0	1	0	4	0	6	0	0	2	16	0	0	1	2	0	0	1	0	2	0
HIPP3	BC008	BC008Chromosome02_RagTag0026401.g	2	2	1	0	0	0	0	0	0	3	0	0	1	8	0	0	0	3	1	0	1	0	2	2
HIPP3	Baxi	BaxiChromosome01_RagTag0001312g	0	2	0	0	0	0	1	4	0	7	0	0	1	22	0	0	1	3	1	0	1	0	2	0
HIPP3	Baxi	BaxiChromosome01_RagTag0001313g	0	2	0	3	0	0	0	4	0	5	0	0	2	9	0	2	0	3	1	0	2	0	0	0
HIPP3	Baxi	BaxiChromosome02_RagTag0022648g	2	2	1	0	0	0	0	0	0	4	0	0	1	8	0	0	0	3	1	0	1	0	2	2
HIPP3	Fuxuan01	FuxuanChromosome01_RagTag0001951.g	0	2	0	3	0	0	0	4	0	4	0	0	0	10	0	2	0	4	1	0	3	0	0	0
HIPP3	Fuxuan01	FuxuanChromosome02_RagTag0027438.g	2	2	1	0	0	0	0	0	0	3	0	0	1	8	0	0	0	3	1	0	1	0	2	2
HIPP3	GR4	GR4Chromosome01_RagTag0001672.g	1	2	0	1	0	1	0	4	0	6	0	0	2	16	0	0	0	3	0	0	2	0	2	0
HIPP3	HB60	HB60Chromosome01_RagTag0001897.g	2	2	0	0	0	1	0	4	0	5	0	0	2	20	0	0	1	2	0	0	1	0	1	0
HIPP3	HB60	HB60Chromosome02_RagTag0028969.g	2	2	0	0	0	0	0	0	0	5	0	1	1	8	0	0	0	3	1	0	1	0	2	2
HIPP3	IB003	IB003Chromosome01_RagTag0002247.g	2	2	0	0	0	1	0	4	0	5	0	0	2	17	0	0	1	2	0	0	1	0	2	0
HIPP3	IB003	IB003Chromosome02_RagTag0032471.g	2	1	1	0	0	0	0	0	0	3	0	0	1	7	0	0	0	3	1	0	1	0	2	2
HIPP3	IB005	IB005Chromosome01_RagTag0001874.g	1	2	0	0	0	0	0	4	0	7	0	0	1	21	0	0	1	2	0	0	2	0	2	0
HIPP3	IB005	IB005Chromosome02_RagTag0028864.g	2	2	1	0	0	0	0	0	0	3	0	0	1	8	0	0	0	3	1	0	1	0	2	2
HIPP3	ITBB04	ITBB04Chromosome01_RagTag0001994.g	2	2	0	0	0	1	0	4	0	5	0	0	2	17	0	0	1	2	0	0	1	0	2	0
HIPP3	ITBB04	ITBB04Chromosome02_RagTag0030145.g	2	2	1	0	0	0	0	0	0	3	0	0	1	8	0	0	0	3	1	0	1	0	2	2
HIPP3	Mianbaomushu	MianbaomushuChromosome01_RagTag0002131.g	2	2	0	0	0	1	0	2	0	11	0	0	1	20	0	0	0	2	0	0	1	0	2	0
HIPP3	Mianbaomushu	MianbaomushuChromosome02_RagTag0028381.g	2	2	1	0	0	0	1	0	0	2	0	0	1	9	0	0	0	3	2	0	1	0	2	2
HIPP3	NZ199	NZ199Chromosome01_RagTag0001855.g	1	2	0	2	0	1	0	4	0	4	0	0	1	10	0	2	0	4	1	0	2	0	0	0
HIPP3	NZ199	NZ199Chromosome02_RagTag0026210.g	2	2	1	0	0	0	0	0	0	3	0	0	1	8	0	0	0	3	1	0	1	0	2	2
HIPP3	SC205	SC205Chromosome01_RagTag0002448.g	2	2	0	0	0	1	0	4	0	5	0	0	2	16	0	0	1	2	0	0	1	0	2	0
HIPP3	SC205	SC205Chromosome02_RagTag0031512.g	2	2	1	0	0	0	0	0	0	3	0	0	1	8	0	0	0	3	1	0	1	0	2	2
HIPP3	SC5	SC5Chromosome01_RagTag0001522.g	1	2	0	0	0	0	0	4	0	6	0	0	1	16	1	0	1	2	0	0	2	0	2	0
HIPP3	SC5	SC5Chromosome02_RagTag0025254.g	2	2	1	0	0	0	1	0	0	3	0	0	1	7	0	0	0	3	1	0	1	0	2	2
HIPP3	SC6068	SC6068Chromosome01_RagTag0002059.g	2	2	0	0	0	1	0	4	0	5	0	0	2	16	0	0	1	2	0	0	1	0	2	0
HIPP3	SC6068	SC6068Chromosome02_RagTag0025820.g	2	2	0	0	0	0	0	0	0	3	0	0	1	8	0	0	0	3	1	0	1	0	2	2
HIPP3	SC8	SC8Chromosome01_RagTag0001941.g	0	1	1	3	0	0	0	4	0	4	0	0	1	12	0	2	0	5	1	0	2	0	0	0
HIPP3	SC8	SC8Chromosome02_RagTag0028290.g	2	2	1	0	0	0	0	0	0	3	0	0	1	8	0	0	0	3	1	0	1	0	2	2
HIPP3	SC9	SC9Chromosome01_RagTag0001525.g	2	2	1	0	0	0	0	0	0	3	0	0	1	8	0	0	0	3	1	0	1	0	2	2
HIPP3	SC9	SC9Chromosome01_RagTag0002424.g	2	2	0	0	0	1	0	4	0	6	0	0	2	16	0	0	1	2	0	0	1	0	2	0
HIPP3	Taiyin01	TaiyinChromosome02_RagTag0026556.g	2	2	0	0	0	0	0	0	0	3	0	0	1	8	0	0	0	3	1	0	1	0	2	2
HIPP3	Wenchanghongxin	WenchanghongxinChromosome01_RagTag0002414g	2	2	0	0	0	1	0	4	0	5	0	0	2	16	0	0	1	2	0	0	1	0	2	0
HIPP3	Wenchanghongxin	WenchanghongxinChromosome02_RagTag0031918g	2	2	1	0	0	0	0	0	0	3	0	0	1	8	0	0	0	3	1	0	1	0	2	2
HIPP3	Yinniyeshengzhong	YnniyeshengzhongChromosome01_RagTag0001975.g	2	2	0	0	0	1	0	4	0	6	0	0	2	20	0	0	1	2	0	0	1	0	1	0
HIPP3	Yinnizhong	YinnizhongChromosome01_RagTag0001358.g	2	2	0	0	0	1	0	4	0	8	0	0	2	15	0	0	1	3	0	0	1	0	2	0
HIPP3	Yinnizhong	YinnizhongChromosome02_RagTag0022927.g	2	2	1	0	0	0	0	0	0	3	0	0	1	8	0	0	0	3	1	0	1	0	2	2
HIPP3	ZM9781	ZM9781Chromosome01_RagTag0001956g	2	2	0	0	0	1	0	4	0	5	0	0	2	16	0	0	1	2	0	0	1	0	2	0
HIPP3	ZM9781	ZM9781Chromosome02_RagTag0028546g	2	2	1	0	0	0	0	0	0	2	0	0	1	8	0	0	0	3	1	0	1	0	2	2
HIPP3	tme204	Manes.01G138700.1.mrna1	2	2	0	0	0	1	0	4	0	5	0	0	2	17	0	0	1	2	0	0	1	0	2	0
HIPP3	tme204	Manes.02G097000.2.mrna1	2	2	1	0	0	0	0	0	0	3	0	0	1	8	0	0	0	3	1	0	1	0	2	2
HIPP3	tme7	tme7p0_01G01249.1	2	2	0	0	0	1	0	4	0	5	0	0	2	17	0	0	1	2	0	0	1	0	2	0
HIPP3	tme7	tme7p0_02G00773.1	2	2	1	0	0	0	0	0	0	3	0	0	1	8	0	0	0	3	1	0	1	0	2	2
HIPP3	w14	MesG_01632.mRNA1	0	4	0	1	0	1	0	4	0	5	0	1	1	14	0	2	1	4	1	0	2	0	3	0
HIPP3	w14	MesG_20832.mRNA1	1	4	0	1	0	0	0	0	0	5	0	0	5	8	0	0	0	5	5	0	0	0	5	0
HIPP3	xx048	DescChrA01G00173230.1	2	2	0	0	0	1	0	4	0	5	0	0	2	17	0	0	1	2	0	0	1	0	2	0
HIPP3	xx048	DescChrB01G00037880.1	0	2	0	0	0	0	1	4	0	7	0	0	1	21	1	0	1	3	1	0	1	0	2	0
HIPP3	xx048	DescChrB01G00037910.1	0	2	0	3	0	0	0	4	0	4	0	0	1	10	0	2	0	4	1	0	3	0	0	0
HIPP3	xx048	DescChrB02G00120850.1	2	1	0	0	0	0	0	0	0	4	0	0	1	7	0	0	0	3	1	0	1	0	2	2
TOTAL (64)			106	134	24	20	1	25	5	134	0	313	0	6	84	789	6	12	25	181	40	0	77	0	109	51
HIPP4	A4011	maker-chr18_4011-augustus-gene-223.38-mRNA-1	1	0	0	1	0	0	1	0	0	0	0	1	6	13	0	0	2	3	2	0	2	0	2	0
HIPP4	A4011	maker-chr4_4011-augustus-gene-79.23-mRNA-1	0	1	0	0	0	0	1	0	0	9	0	0	4	13	0	0	0	2	2	0	0	0	2	0
HIPP4	A4041	maker-chr12_4041-augustus-gene-534.8-mRNA-1	0	1	0	0	0	0	1	0	0	8	0	0	4	15	0	0	0	3	2	0	0	0	1	0
HIPP4	A4041	maker-chr7_4041-augustus-gene-101.1-mRNA-1	0	1	0	0	0	0	1	0	0	10	0	0	4	13	0	0	0	2	2	0	0	0	1	0
HIPP4	A4041	maker-seq00003060-augustus-gene-0.20-mRNA-1	1	0	0	1	0	0	0	0	0	1	0	1	6	12	0	0	2	4	2	0	2	0	2	0
HIPP4	A4047	maker-LG07-augustus-gene-276.35-mRNA-1	0	1	0	0	0	0	1	0	0	8	0	0	4	13	0	0	0	3	2	0	0	0	1	0
HIPP4	A4047	maker-LG15-augustus-gene-218.20-mRNA-1	1	0	0	1	0	0	0	0	0	1	0	1	4	13	0	0	2	4	2	0	2	0	2	0
HIPP4	A4111	maker-chr15_4111-augustus-gene-453.8-mRNA-1	0	1	0	0	0	0	1	0	0	8	0	0	4	13	0	0	0	2	2	0	0	0	1	0
HIPP4	A4111	maker-chr18_4111-augustus-gene-231.31-mRNA-1	1	0	0	1	0	0	0	0	0	1	0	1	6	12	0	0	2	4	2	0	2	0	2	0
HIPP4	A4144	maker-chr13_4144-snap-gene-534.3-mRNA-1	0	1	0	0	0	0	1	0	0	10	0	0	4	11	0	0	0	3	2	0	0	0	1	0
HIPP4	A4144	maker-scf00000015-augustus-gene-266.38-mRNA-1	1	0	0	1	0	0	1	0	0	0	0	1	5	14	0	0	2	4	2	0	1	0	2	1
HIPP4	A4160	augustus-chr13_4160-processed-gene-492.13-mRNA-1	0	1	0	0	0	0	1	0	0	5	0	0	4	15	0	0	0	3	2	0	0	0	1	0
HIPP4	A4160	augustus-chr18_4160-processed-gene-233.1-mRNA-1	1	0	0	1	0	0	0	0	0	1	0	1	6	14	0	0	2	4	2	0	1	0	2	0
HIPP4	A4160	maker-chr8_4160-augustus-gene-453.0-mRNA-1	0	1	0	0	0	0	1	0	0	9	0	0	4	10	0	0	0	2	2	0	0	0	1	0
HIPP4	AM560	Manes.15G126600.1.v8.1	1	0	0	1	0	0	0	0	0	2	0	1	6	14	0	0	2	3	2	0	2	0	3	0
HIPP4	AM560	Manes.17G075400.2.v8.1	0	1	0	0	0	0	1	0	0	7	0	0	3	19	0	0	0	3	2	0	0	0	1	0
HIPP4	BC008	BC008Chromosome15_RagTag0033363.g	0	0	0	1	0	0	1	0	0	0	0	0	5	12	0	0	2	3	2	0	2	0	2	0
HIPP4	BC008	BC008Chromosome17_RagTag0028205.g	0	1	0	0	0	0	1	0	0	6	1	0	3	14	1	0	0	4	2	0	0	0	1	0
HIPP4	Baxi	BaxiChromosome13_RagTag0007754g	0	0	0	1	0	0	1	0	0	1	0	0	5	11	0	0	2	3	2	0	2	0	3	0
HIPP4	Baxi	BaxiChromosome17_RagTag0024528g	1	3	0	0	0	0	2	0	0	6	0	0	4	12	0	0	0	2	2	0	0	0	1	1
HIPP4	Fuxuan01	FuxuanChromosome15_RagTag0034869.g	1	0	0	1	0	0	0	0	0	1	0	2	6	14	0	0	2	3	2	0	2	0	3	0
HIPP4	Fuxuan01	FuxuanChromosome17_RagTag0029480.g	0	3	0	0	0	0	2	0	0	3	0	0	4	10	0	0	0	2	2	0	1	0	1	0
HIPP4	GR4	GR4Chromosome15_RagTag0031712.g	0	0	0	1	0	0	1	0	0	1	0	1	5	11	0	0	2	3	2	0	2	0	3	0
HIPP4	GR4	GR4Chromosome17_RagTag0026082.g	0	1	0	0	0	0	1	0	0	6	0	0	4	17	0	0	0	3	2	0	1	0	1	0
HIPP4	HB60	HB60Chromosome15_RagTag0036502.g	0	0	0	1	0	0	1	0	0	0	0	1	6	12	0	0	2	3	2	0	2	0	2	0
HIPP4	IB003	IB003Chromosome12_RagTag0036567.g	0	1	0	0	0	0	1	0	0	4	0	0	4	16	0	0	0	2	1	0	0	0	1	0
HIPP4	IB003	IB003Chromosome15_RagTag0041144.g	1	0	0	1	0	0	0	0	0	1	0	2	6	15	0	0	2	3	2	0	2	0	3	0
HIPP4	IB005	IB005Chromosome13_RagTag0010474.g	1	0	0	1	0	0	1	0	0	0	0	1	5	13	0	0	2	3	2	0	2	0	2	0
HIPP4	IB005	IB005Chromosome17_RagTag0031000.g	0	1	0	0	0	0	0	0	0	6	0	0	2	16	0	0	0	4	2	0	0	0	1	0
HIPP4	IB005	IB005Chromosome17_RagTag0031021.g	0	2	0	0	0	0	1	0	0	6	0	0	4	11	0	0	0	3	2	0	0	0	1	0
HIPP4	ITBB04	ITBB04Chromosome06_RagTag0007814.g	0	1	0	0	0	0	1	0	0	6	0	0	4	17	0	0	0	3	2	0	0	0	1	0
HIPP4	ITBB04	ITBB04Chromosome15_RagTag0038201.g	0	0	0	1	0	0	0	0	0	1	0	1	6	13	0	0	2	3	2	0	2	0	3	0
HIPP4	ITBB04	ITBB04Chromosome17_RagTag0032246.g	0	1	0	0	0	0	1	0	0	6	0	0	4	15	0	0	0	3	2	0	0	0	1	0
HIPP4	Mianbaomushu	MianbaomushuChromosome15_RagTag0036344.g	1	0	0	1	0	0	0	0	0	1	0	2	6	14	0	0	2	3	2	0	2	0	3	0
HIPP4	Mianbaomushu	MianbaomushuChromosome17_RagTag0030510.g	0	1	0	0	0	0	1	0	0	5	0	0	2	21	1	0	0	3	2	0	0	0	1	1
HIPP4	NZ199	NZ199Chromosome15_RagTag0033711.g	0	0	0	1	0	0	0	0	0	0	0	0	5	12	0	0	2	4	2	0	2	0	3	0
HIPP4	NZ199	NZ199Chromosome17_RagTag0028210.g	0	1	0	0	0	0	1	0	0	7	0	0	4	16	0	0	0	3	2	0	0	0	1	0
HIPP4	SC205	SC205Chromosome15_RagTag0040278.g	1	0	0	1	0	0	0	0	0	1	0	0	5	14	0	0	2	3	2	0	2	0	3	0
HIPP4	SC205	SC205Chromosome17_RagTag0033838.g	0	2	0	0	0	0	2	0	0	4	0	0	4	12	0	0	0	3	2	0	0	0	1	0
HIPP4	SC5	SC5Chromosome15_RagTag0032489.g	0	0	0	1	0	0	0	0	0	1	0	1	6	11	0	0	2	4	2	0	2	0	2	0
HIPP4	SC5	SC5Chromosome17_RagTag0027306.g	0	3	0	0	0	0	2	0	0	4	0	0	5	10	0	0	0	2	2	0	1	0	1	0
HIPP4	SC6068	SC6068Chromosome15_RagTag0033097.g	1	0	0	1	0	0	0	0	0	1	0	2	5	14	0	0	2	3	2	0	2	0	3	0
HIPP4	SC6068	SC6068Chromosome17_RagTag0027922.g	0	3	0	0	0	0	2	0	0	4	0	0	5	10	0	0	0	2	2	0	1	0	1	0
HIPP4	SC8	SC8Chromosome15_RagTag0036068.g	0	0	0	1	0	0	0	0	0	1	0	1	6	13	0	0	2	4	2	0	2	0	2	0
HIPP4	SC8	SC8Chromosome17_RagTag0030422.g	0	1	0	0	0	0	1	0	0	6	0	0	4	15	0	0	0	3	2	0	1	0	1	0
HIPP4	SC9	SC9Chromosome16_RagTag0019680.g	0	1	0	0	0	0	1	0	0	7	0	0	4	14	0	0	0	2	2	0	0	0	1	0
HIPP4	Taiyin01	TaiyinChromosome15_RagTag0034166.g	1	0	0	1	0	0	0	0	0	1	0	2	7	13	0	0	2	4	2	0	2	0	2	0
HIPP4	Taiyin01	TaiyinChromosome17_RagTag0028740.g	0	1	0	1	0	0	1	0	0	6	0	0	4	15	0	0	0	3	2	0	0	0	1	0
HIPP4	Wenchanghongxin	WenchanghongxinChromosome15_RagTag0040684g	1	0	0	1	0	0	0	0	0	1	0	2	6	15	0	0	2	3	2	0	2	0	3	0
HIPP4	Wenchanghongxin	WenchanghongxinChromosome17_RagTag0034018g	0	1	0	0	0	0	1	0	0	7	0	0	4	20	0	0	0	3	3	0	0	0	0	0
HIPP4	Yinniyeshengzhong	YnniyeshengzhongChromosome17_RagTag0029101.g	0	1	0	0	0	0	0	0	0	10	0	0	4	16	0	0	0	2	2	0	0	0	2	0
HIPP4	Yinnizhong	YinnizhongChromosome15_RagTag0029486.g	1	0	0	1	0	0	1	0	0	0	0	1	6	13	0	0	2	3	2	0	2	0	2	0
HIPP4	Yinnizhong	YinnizhongChromosome17_RagTag0024776.g	0	1	0	0	0	0	1	0	0	7	0	0	4	15	0	0	0	3	2	0	0	0	1	0
HIPP4	ZM9781	ZM9781Chromosome15_RagTag0036133g	0	0	0	1	0	0	1	0	0	0	0	1	5	13	0	0	2	3	2	0	2	0	2	0
HIPP4	ZM9781	ZM9781Chromosome17_RagTag0030569g	0	3	0	0	0	0	2	0	0	8	0	0	3	12	1	0	0	2	2	0	1	0	1	0
HIPP4	tme204	Manes.15G126600.1.mrna1	1	0	0	1	0	0	0	0	0	1	0	2	6	14	0	0	2	3	2	0	2	0	3	0
HIPP4	tme204	Manes.17G075400.2.mrna1	0	3	0	0	0	0	2	0	0	5	0	0	4	13	0	0	0	1	2	0	1	0	1	0
HIPP4	tme7	tme7p0_15G01125.1	0	0	0	1	0	0	0	0	0	1	0	1	6	13	0	0	2	3	2	0	2	0	3	0
HIPP4	tme7	tme7p0_17G00770.2	0	3	0	0	0	0	2	0	0	5	0	0	4	13	0	0	0	1	2	0	1	0	1	0
HIPP4	w14	MesG_13982.mRNA1	1	0	0	0	0	0	0	0	0	1	0	2	3	12	0	0	2	3	1	0	1	0	4	0
HIPP4	w14	MesG_17772.mRNA1	0	1	0	0	0	0	1	0	0	11	0	0	2	10	0	0	0	1	2	0	0	0	2	0
HIPP4	xx048	DescChrA15G00587840.1	4	2	0	1	0	0	0	2	0	3	0	0	2	9	0	2	0	1	4	1	1	0	2	0
HIPP4	xx048	DescChrA17G00340550.1	0	3	0	0	0	0	2	0	0	5	0	0	4	13	0	0	0	1	2	0	1	0	1	0
HIPP4	xx048	DescChrB15G00547000.1	1	0	0	1	0	0	0	0	0	1	0	2	7	14	0	0	2	4	2	0	2	0	2	0
TOTAL (64)			24	54	0	30	0	0	50	2	0	249	1	34	293	862	3	2	58	182	129	1	65	0	111	3
HIPP5	A4011	snap-chr18_4011-processed-gene-16.46-mRNA-1	3	2	0	1	0	1	1	0	0	2	0	2	3	16	1	4	2	4	3	0	3	0	4	0
HIPP5	A4041	snap-chr18_4041-processed-gene-21.8-mRNA-1	3	2	0	1	0	1	1	0	0	1	0	2	3	16	1	4	2	4	3	0	3	0	5	0
HIPP5	A4047	augustus-LG15-processed-gene-20.0-mRNA-1	3	2	0	1	0	1	1	0	0	1	0	3	3	14	1	4	2	4	3	0	3	0	4	0
HIPP5	A4047	augustus-LG17-processed-gene-333.18-mRNA-1	0	3	0	0	0	1	0	2	0	0	0	0	2	6	1	2	0	2	6	0	4	0	2	0
HIPP5	A4111	maker-chr18_4111-snap-gene-13.16-mRNA-1	3	2	0	1	0	1	1	0	0	1	0	2	3	16	1	4	2	4	3	0	3	0	5	0
HIPP5	A4144	snap-scf00000015-processed-gene-17.29-mRNA-1	3	2	0	1	0	1	1	0	0	2	0	3	3	16	1	4	2	4	3	0	3	0	4	0
HIPP5	A4160	maker-chr18_4160-snap-gene-14.32-mRNA-1	3	2	0	1	0	1	1	0	0	2	0	2	4	16	1	2	2	4	3	0	2	0	5	0
HIPP5	A4160	maker-chr7_4160-snap-gene-654.11-mRNA-1	0	2	0	0	0	1	0	0	0	0	0	1	2	4	1	4	0	2	5	0	6	0	3	0
HIPP5	AM560	Manes.03G200250.2.v8.1	0	3	0	0	0	1	0	2	0	0	0	0	2	6	1	2	0	2	6	0	4	0	2	0
HIPP5	AM560	Manes.15G008800.3.v8.1	4	2	0	1	0	1	1	0	0	1	0	2	3	16	1	4	2	4	4	0	3	0	5	0
HIPP5	BC008	BC008Chromosome15_RagTag0032585.g	3	2	0	1	0	1	1	0	0	1	0	2	3	16	1	4	2	4	3	0	3	0	4	0
HIPP5	Baxi	BaxiChromosome10_RagTag0031082g	0	1	0	2	0	0	0	2	0	1	0	1	2	7	1	0	1	3	4	0	1	0	2	1
HIPP5	Baxi	BaxiChromosome15_RagTag0032627g	3	1	0	1	0	1	0	0	0	1	0	2	2	18	1	4	2	4	4	0	3	0	4	0
HIPP5	Fuxuan01	FuxuanChromosome03_RagTag0007053.g	0	0	0	1	0	0	0	2	0	1	0	1	2	6	0	2	0	3	4	0	3	0	2	1
HIPP5	Fuxuan01	FuxuanChromosome15_RagTag0033983.g	3	2	0	1	0	1	1	0	0	1	0	2	3	15	1	4	2	4	3	0	3	0	5	0
HIPP5	GR4	GR4Chromosome03_RagTag0006208.g	0	2	0	0	0	1	0	2	0	0	0	0	2	7	1	2	0	2	6	0	4	0	2	0
HIPP5	GR4	GR4Chromosome15_RagTag0030577.g	3	2	0	1	0	1	1	0	0	2	0	2	2	18	1	4	2	4	4	0	3	0	3	0
HIPP5	IB003	IB003Chromosome03_RagTag0007991.g	0	3	0	0	0	1	0	2	0	0	0	0	2	8	1	2	0	2	6	0	3	0	2	0
HIPP5	IB003	IB003Chromosome15_RagTag0039918.g	3	2	0	1	0	1	1	0	0	1	0	2	2	16	1	4	2	4	4	0	3	0	4	0
HIPP5	IB005	IB005Chromosome15_RagTag0035718.g	3	2	0	1	0	1	1	0	0	1	0	2	3	15	1	4	2	4	3	0	3	0	5	0
HIPP5	ITBB04	ITBB04Chromosome03_RagTag0007074.g	0	3	0	0	0	1	0	0	0	0	0	1	2	4	1	4	0	2	5	0	5	0	3	0
HIPP5	ITBB04	ITBB04Chromosome15_RagTag0037067.g	3	2	0	1	0	1	1	0	0	1	0	2	3	18	1	4	2	3	2	0	3	0	4	0
HIPP5	Mianbaomushu	MianbaomushuChromosome03_RagTag0007337.g	0	3	0	0	0	1	0	2	0	0	0	0	2	7	1	2	0	2	6	0	4	0	2	0
HIPP5	Mianbaomushu	MianbaomushuChromosome15_RagTag0035219.g	4	2	0	1	0	1	1	0	0	2	0	2	3	16	1	4	2	4	4	0	3	0	4	0
HIPP5	NZ199	NZ199Chromosome03_RagTag0006605.g	0	1	0	2	0	0	0	2	0	2	0	1	2	6	1	0	1	3	4	0	1	0	2	1
HIPP5	NZ199	NZ199Chromosome15_RagTag0032573.g	3	2	0	1	0	1	1	0	0	1	0	2	3	18	1	4	2	4	3	0	3	0	4	0
HIPP5	SC205	SC205Chromosome03_RagTag0007863.g	0	2	0	2	0	0	0	2	0	1	0	1	1	8	1	0	0	4	4	0	1	0	2	1
HIPP5	SC5	SC5Chromosome15_RagTag0031361.g	4	2	0	1	0	1	1	0	0	1	0	2	3	18	1	4	2	4	3	0	3	0	5	0
HIPP5	SC6068	SC6068Chromosome03_RagTag0006770.g	0	3	0	0	0	1	0	2	0	0	0	0	2	6	1	2	0	2	6	0	4	0	2	0
HIPP5	SC6068	SC6068Chromosome15_RagTag0031985.g	3	2	0	1	0	1	1	0	0	2	0	2	3	18	1	4	2	4	2	0	3	0	4	0
HIPP5	SC8	SC8Chromosome03_RagTag0007379.g	0	3	0	0	0	1	0	2	0	0	0	0	2	7	1	2	0	2	6	0	4	0	3	0
HIPP5	SC8	SC8Chromosome15_RagTag0034952.g	3	2	0	1	0	1	1	0	0	1	0	2	3	15	1	4	2	4	4	0	3	0	5	0
HIPP5	SC9	SC9Chromosome03_RagTag0008110.g	0	3	0	0	0	1	0	2	0	0	0	0	2	6	1	2	0	2	6	0	4	0	2	0
HIPP5	Taiyin01	TaiyinChromosome03_RagTag0007053.g	0	3	0	0	0	1	0	2	0	0	0	0	2	6	1	2	0	2	6	0	4	0	2	0
HIPP5	Taiyin01	TaiyinChromosome15_RagTag0033101.g	3	2	0	1	0	1	1	0	0	2	0	2	3	17	1	4	2	4	3	0	3	0	4	0
HIPP5	Wenchanghongxin	WenchanghongxinChromosome03_RagTag0007995g	0	3	0	0	0	1	0	2	0	0	0	1	2	6	1	2	0	2	6	0	4	0	3	0
HIPP5	Wenchanghongxin	WenchanghongxinChromosome05_RagTag0026724g	3	2	0	1	0	1	1	0	0	2	0	2	3	17	1	4	2	4	3	0	3	0	4	0
HIPP5	Yinniyeshengzhong	YnniyeshengzhongChromosome15_RagTag0033623.g	3	1	0	1	0	2	1	0	0	2	0	1	3	15	0	2	0	6	3	0	1	0	3	0
HIPP5	Yinnizhong	YinnizhongChromosome03_RagTag0005760.g	0	3	0	0	0	1	0	2	0	0	0	0	2	6	1	2	0	2	6	0	4	0	2	0
HIPP5	Yinnizhong	YinnizhongChromosome15_RagTag0028387.g	4	2	0	1	0	1	1	0	0	2	0	2	3	16	1	4	2	4	4	0	3	0	4	0
HIPP5	ZM9781	ZM9781Chromosome03_RagTag0007202g	0	3	0	0	0	1	0	2	0	0	0	0	2	6	1	2	0	2	6	0	4	0	2	0
HIPP5	ZM9781	ZM9781Chromosome15_RagTag0034951g	3	2	0	1	0	1	1	0	0	2	0	2	3	17	1	4	2	4	3	0	3	0	4	0
HIPP5	tme204	Manes.03G200250.2.mrna1	0	3	0	0	0	1	0	2	0	0	0	0	2	7	1	2	0	2	6	0	4	0	2	0
HIPP5	tme204	Manes.15G008800.1.mrna1	4	2	0	2	0	1	1	0	0	1	0	2	3	14	1	6	2	3	4	0	4	0	4	1
HIPP5	tme204	Manes.15G008800.2.mrna1	4	2	0	1	0	1	1	0	0	1	0	2	3	16	1	4	2	4	4	0	3	0	5	0
HIPP5	tme204	Manes.15G008800.5.mrna1	4	2	0	1	0	1	1	0	0	1	0	2	3	16	1	4	2	4	4	0	3	0	5	0
HIPP5	w14	MesG_12852.mRNA1	3	1	0	1	0	1	1	2	0	2	0	0	3	14	0	2	0	6	3	0	3	0	6	0
HIPP5	xx048	DescChrA15G00576210.1	3	2	0	1	0	1	1	0	0	2	0	2	3	16	1	4	2	4	3	0	3	0	4	0
HIPP5	xx048	DescChrB15G00535010.1	3	2	0	1	0	1	1	0	0	1	0	2	3	16	1	4	2	3	2	0	3	0	4	0
TOTAL (49)			97	104	0	38	0	46	29	36	0	48	0	66	125	604	46	152	58	164	201	0	156	0	172	5
HIPP6	A4041	maker-chr2_4041-snap-gene-453.4-mRNA-1	2	1	0	0	0	0	0	4	0	4	0	0	2	15	0	2	0	3	5	0	2	0	3	0
HIPP6	A4047	maker-LG02-augustus-gene-114.2-mRNA-1	1	3	1	0	0	0	0	0	1	4	0	1	1	7	2	2	0	0	3	0	1	0	3	0
HIPP6	A4111	maker-chr6_4111-snap-gene-427.1-mRNA-1	1	1	0	0	0	0	0	4	0	4	0	0	3	12	0	2	0	3	4	0	2	0	4	0
HIPP6	A4111	maker-chr7_4111-snap-gene-718.7-mRNA-1	5	0	1	1	0	0	0	2	0	4	0	0	2	21	0	4	0	2	4	0	2	0	2	0
HIPP6	AM560	Manes.08G069932.1.v8.1	2	3	0	0	0	0	0	0	1	3	0	0	1	8	0	2	1	0	2	0	1	0	3	0
HIPP6	AM560	Manes.09G082500.1.v8.1	1	0	1	1	0	0	0	2	0	5	0	0	1	14	0	2	0	1	5	0	1	0	2	0
HIPP6	BC008	BC008Chromosome09_RagTag0011816.g	1	0	1	0	0	0	0	4	0	6	0	0	3	17	0	2	0	3	4	0	2	0	3	0
HIPP6	Baxi	BaxiChromosome09_RagTag0009226g	1	2	1	0	0	0	0	2	0	4	0	0	2	18	0	2	0	1	6	0	1	0	2	1
HIPP6	Fuxuan01	FuxuanChromosome09_RagTag0012216.g	0	1	0	0	0	0	0	2	0	3	0	0	5	8	0	0	0	4	6	0	0	0	3	0
HIPP6	GR4	GR4Chromosome09_RagTag0010489.g	1	1	2	0	0	0	0	2	0	6	0	0	2	13	0	2	0	1	6	0	1	0	2	1
HIPP6	IB003	IB003Chromosome09_RagTag0014189.g	1	1	1	0	0	0	0	2	0	7	0	0	1	22	0	2	0	1	5	0	1	0	2	1
HIPP6	IB005	IB005Chromosome09_RagTag0012727.g	1	0	1	0	0	0	0	2	0	7	0	0	2	14	0	2	0	2	4	0	1	0	2	0
HIPP6	ITBB04	ITBB04Chromosome09_RagTag0012794.g	1	1	1	0	0	0	1	2	0	6	0	0	1	20	0	2	0	2	5	0	1	0	2	1
HIPP6	Mianbaomushu	MianbaomushuChromosome09_RagTag0012733.g	1	1	1	0	0	0	0	4	0	5	0	0	4	17	0	2	0	1	6	0	2	0	4	0
HIPP6	SC5	SC5Chromosome03_RagTag0004801.g	2	4	0	0	0	0	0	0	1	3	0	1	1	8	0	2	1	0	2	0	1	0	3	0
HIPP6	SC6068	SC6068Chromosome09_RagTag0011379.g	1	1	1	0	0	0	0	2	0	7	0	0	2	22	0	2	0	1	6	0	2	0	3	1
HIPP6	SC9	SC9Chromosome15_RagTag0039364.g	1	0	1	0	0	0	0	4	0	6	0	0	3	19	0	2	0	4	5	0	2	0	3	1
HIPP6	Taiyin01	TaiyinChromosome08_RagTag0015428.g	2	2	0	0	0	0	0	0	1	3	0	0	1	9	0	2	1	0	2	0	1	0	2	0
HIPP6	Wenchanghongxin	WenchanghongxinChromosome09_RagTag0013892g	1	2	1	0	0	0	0	2	0	5	0	0	3	18	0	2	0	1	6	0	2	0	2	1
HIPP6	Yinniyeshengzhong	YnniyeshengzhongChromosome09_RagTag0012097.g	2	0	1	1	0	1	0	0	0	6	0	0	1	18	0	4	0	0	4	0	2	0	2	1
HIPP6	tme204	Manes.08G069932.1.mrna1	2	2	0	0	0	0	0	0	1	3	0	1	1	8	0	2	0	0	2	0	1	0	3	0
HIPP6	tme204	Manes.09G082500.1.mrna1	1	1	0	0	0	0	0	4	0	6	0	0	3	15	0	2	0	3	4	0	2	0	3	0
HIPP6	tme7	tme7p0_S03054.1	1	1	1	0	0	0	0	2	0	6	0	0	1	18	0	2	0	1	6	0	1	0	2	0
HIPP6	tme7	tme7p0_S03803.1	2	3	0	0	0	0	0	0	1	3	0	1	1	8	0	2	1	0	2	0	1	0	3	0
HIPP6	xx048	DescChrA08G00008470.1	1	3	0	0	0	0	0	0	1	3	0	1	1	7	0	2	1	0	2	0	1	0	3	0
HIPP6	xx048	DescChrA09G00219760.1	1	0	0	0	0	0	0	4	0	6	0	0	3	17	0	2	0	3	4	0	2	0	3	0
HIPP6	xx048	DescChrB08G00077700.1	2	3	0	0	0	0	0	0	1	3	0	0	1	8	0	2	1	0	2	0	1	0	3	0
HIPP6	xx048	DescChrB09G00242770.1	1	0	1	1	0	0	0	2	0	5	0	0	1	14	0	2	0	1	5	0	1	0	2	0
TOTAL (28)			39	37	17	4	0	1	1	52	8	133	0	5	53	395	2	58	6	38	117	0	38	0	74	8
HIPP7	A4011	maker-chr1_4011-snap-gene-42.10-mRNA-1	3	1	1	0	0	1	0	0	2	4	0	1	0	16	0	2	0	2	2	0	2	0	2	0
HIPP7	A4011	maker-scf00000018-snap-gene-7.1-mRNA-1	2	2	0	0	0	0	0	6	0	5	0	1	2	11	0	0	0	1	0	0	0	0	6	1
HIPP7	A4041	maker-chr4_4041-snap-gene-18.2-mRNA-1	3	1	1	0	0	1	0	0	2	4	0	1	0	16	0	2	0	2	2	0	2	0	2	0
HIPP7	A4041	maker-scf00000018-snap-gene-10.1-mRNA-1	2	2	0	0	0	0	0	6	0	5	0	1	2	11	0	0	0	1	0	0	0	0	6	1
HIPP7	A4047	maker-ctg000207-augustus-gene-5.8-mRNA-1	2	2	0	0	0	0	1	2	0	3	0	1	2	9	2	4	0	1	0	0	2	0	3	0
HIPP7	A4111	maker-chr7_4111-snap-gene-219.15-mRNA-1	3	1	1	0	0	1	0	0	2	4	0	1	0	16	0	2	0	2	2	0	2	0	2	0
HIPP7	A4111	maker-scf00000000-augustus-gene-17.1-mRNA-1	2	2	0	0	0	0	0	6	0	5	0	1	2	11	0	0	0	1	0	0	0	0	6	1
HIPP7	A4144	maker-chr6_4144-snap-gene-246.0-mRNA-1	2	2	0	2	0	0	0	0	0	0	0	1	3	7	1	2	0	4	2	0	1	0	2	1
HIPP7	A4160	maker-chr17_4160-snap-gene-142.1-mRNA-1	3	1	1	2	0	1	0	0	0	5	0	0	0	15	0	2	0	1	2	0	2	0	0	0
HIPP7	A4160	maker-chr1_4160-snap-gene-13.19-mRNA-1	5	1	1	0	0	1	0	0	0	5	0	0	0	20	0	4	0	1	1	0	2	0	1	0
HIPP7	AM560	Manes.01G000341.1.v8.1	4	1	1	0	0	1	0	0	0	4	0	0	0	16	0	4	1	1	2	0	2	0	1	0
HIPP7	AM560	Manes.02G000100.2.v8.1	2	2	0	0	0	0	1	2	0	2	0	2	2	8	0	2	1	1	0	0	2	0	3	0
HIPP7	Baxi	BaxiChromosome02_RagTag0021611g	2	2	0	0	0	0	1	4	0	3	0	2	1	8	0	2	1	1	0	0	1	0	4	1
HIPP7	Baxi	BaxiChromosome06_RagTag0005896g	4	1	1	0	0	1	0	0	0	4	0	0	0	18	0	4	0	1	3	0	2	0	1	0
HIPP7	GR4	GR4Chromosome01_RagTag0000433.g	4	1	1	0	0	1	0	0	0	5	0	0	0	16	0	4	0	1	1	0	2	0	1	0
HIPP7	HB60	HB60Chromosome13_RagTag0010125.g	4	1	0	1	0	1	0	0	0	4	1	0	0	17	0	4	0	1	2	0	2	0	1	0
HIPP7	IB003	IB003Chromosome02_RagTag0031466.g	2	2	0	0	0	0	1	6	0	1	0	1	1	12	0	2	1	1	1	0	2	0	4	0
HIPP7	IB005	IB005Chromosome02_RagTag0027892.g	2	2	0	0	0	0	1	4	0	3	0	2	3	11	0	2	1	1	0	0	1	0	4	0
HIPP7	IB005	IB005Chromosome13_RagTag0009687.g	4	1	1	0	0	1	0	0	0	5	0	0	0	17	0	4	0	1	2	0	2	0	1	0
HIPP7	Mianbaomushu	MianbaomushuChromosome02_RagTag0027489.g	2	2	0	0	0	0	1	4	0	3	0	2	2	7	0	2	1	1	0	0	1	0	4	1
HIPP7	SC5	SC5Chromosome02_RagTag0024404.g	2	2	0	0	0	0	1	6	0	3	0	1	2	10	0	2	1	1	0	0	1	0	4	0
HIPP7	SC9	SC9Chromosome02_RagTag0029511.g	2	2	0	0	0	0	1	6	0	3	0	1	3	9	0	2	1	1	0	0	2	0	4	0
HIPP7	Taiyin01	TaiyinChromosome02_RagTag0025607.g	2	2	0	0	0	0	1	4	0	3	0	2	2	9	0	2	1	1	0	0	1	0	4	0
HIPP7	Taiyin01	TaiyinChromosome13_RagTag0009725.g	4	1	1	0	0	1	0	0	0	5	0	0	0	17	0	4	0	1	2	0	2	0	1	0
HIPP7	Wenchanghongxin	WenchanghongxinChromosome02_RagTag0030953g	4	0	0	0	0	0	0	2	0	5	0	0	1	12	1	4	0	3	0	0	2	0	2	0
HIPP7	Yinniyeshengzhong	YnniyeshengzhongChromosome02_RagTag0026294.g	3	2	0	1	0	0	1	8	0	4	0	1	2	12	0	2	0	1	1	0	1	0	3	0
HIPP7	ZM9781	ZM9781Chromosome02_RagTag0027572g	4	0	0	0	0	0	0	2	0	4	0	0	1	9	1	4	0	2	0	0	3	0	2	0
HIPP7	tme204	Manes.01G000341.1.mrna1	4	1	1	0	0	1	0	0	0	4	0	0	0	19	0	4	0	1	2	0	2	0	1	0
HIPP7	tme204	Manes.01G000341.2.mrna1	4	0	1	0	0	2	0	0	0	6	0	0	0	16	0	2	0	2	0	0	1	0	1	0
HIPP7	tme204	Manes.02G000100.2.mrna1	2	2	0	0	0	0	1	6	0	3	0	1	2	9	0	2	0	1	0	0	2	0	4	1
HIPP7	tme7	tme7p0_S03691.1	2	2	0	0	0	0	1	2	0	2	0	2	2	10	0	0	1	2	0	0	0	0	3	0
HIPP7	tme7	tme7p0_S04009.1	4	1	1	0	0	1	0	0	0	4	0	0	0	16	0	4	1	1	2	0	2	0	1	0
HIPP7	w14	MesG_00023.mRNA1	3	1	1	0	0	1	0	0	2	4	0	1	0	16	0	2	0	2	2	0	2	0	2	0
HIPP7	w14	MesG_19889.mRNA1	2	0	1	0	0	0	0	4	0	3	0	0	3	15	1	0	0	2	1	0	0	0	1	0
HIPP7	xx048	DescChrA02G00185970.1	2	0	0	0	0	0	0	2	0	4	0	0	2	8	0	4	0	2	0	0	2	0	2	0
HIPP7	xx048	DescChrB02G00111060.1	2	2	0	0	0	0	1	2	0	2	0	2	2	8	0	2	1	1	0	0	2	0	3	0
TOTAL (36)			103	48	15	6	0	16	13	84	8	133	1	28	42	457	6	88	12	50	32	0	55	0	92	7
HIPP8	A4011	maker-chr14_4011-snap-gene-65.15-mRNA-1	0	2	0	1	0	0	0	0	0	5	0	2	2	4	0	4	0	2	3	0	4	0	6	0
HIPP8	A4041	maker-chr5_4041-snap-gene-197.2-mRNA-1	0	2	0	1	0	0	0	0	0	4	0	2	2	4	0	4	0	2	3	0	4	0	7	0
HIPP8	A4111	maker-chr14_4111-snap-gene-74.3-mRNA-1	0	2	0	1	0	0	0	0	0	5	0	2	2	4	0	4	0	2	3	0	4	0	6	0
HIPP8	A4144	maker-chr12_4144-snap-gene-33.3-mRNA-1	0	2	0	1	0	0	0	0	0	4	0	2	1	5	0	4	0	2	3	0	4	0	6	0
HIPP8	A4144	maker-chr18_4144-augustus-gene-27.6-mRNA-1	6	2	1	1	0	0	1	4	0	4	0	0	1	14	0	4	1	7	3	0	3	0	2	0
HIPP8	A4160	maker-chr15_4160-snap-gene-87.29-mRNA-1	0	2	0	1	0	0	0	0	0	4	0	2	1	7	0	8	0	2	3	0	7	0	5	1
HIPP8	AM560	Manes.14G021900.5.v8.1	6	2	1	1	0	0	1	4	0	3	0	1	1	14	0	4	1	7	3	0	3	0	2	0
HIPP8	BC008	BC008Chromosome14_RagTag0020200.g	6	2	1	1	0	0	1	4	0	5	0	1	1	15	0	4	1	7	3	0	3	0	2	0
HIPP8	Baxi	BaxiChromosome14_RagTag0015749g	4	3	0	2	0	0	1	0	1	0	0	0	0	13	0	4	1	5	4	0	4	0	6	0
HIPP8	Fuxuan01	FuxuanChromosome14_RagTag0020977.g	6	2	0	1	0	0	2	4	0	5	0	0	1	15	0	4	1	6	2	0	4	0	2	0
HIPP8	GR4	GR4Chromosome14_RagTag0017677.g	0	2	0	1	0	0	1	0	0	3	0	2	1	5	0	4	0	3	3	0	3	0	6	0
HIPP8	HB60	HB60Chromosome14_RagTag0022403.g	0	0	0	1	0	0	1	0	0	2	0	1	1	7	0	4	0	3	3	0	3	0	6	1
HIPP8	IB003	IB003Chromosome14_RagTag0025242.g	6	2	1	1	0	0	2	4	0	5	0	0	1	14	0	4	1	6	2	0	3	0	2	0
HIPP8	IB005	IB005Chromosome14_RagTag0022061.g	6	2	0	1	0	0	1	4	0	4	0	0	1	13	0	4	1	7	3	0	3	0	2	0
HIPP8	ITBB04	ITBB04Chromosome14_RagTag0023409.g	6	2	1	1	0	0	2	4	0	5	0	0	1	14	0	4	1	6	2	0	3	0	2	0
HIPP8	Mianbaomushu	MianbaomushuChromosome14_RagTag0021717.g	0	2	0	1	0	0	0	0	0	4	0	1	1	5	0	4	0	2	3	0	5	0	5	0
HIPP8	NZ199	NZ199Chromosome14_RagTag0020094.g	0	2	0	1	0	0	0	0	0	4	0	2	3	4	0	4	0	2	3	0	5	0	6	0
HIPP8	SC205	SC205Chromosome14_RagTag0024334.g	6	2	0	1	0	0	1	4	0	5	0	0	1	15	0	4	1	6	2	0	3	0	2	0
HIPP8	SC5	SC5Chromosome14_RagTag0018462.g	6	2	1	1	0	0	1	4	0	4	0	0	1	13	0	4	1	7	3	0	3	0	2	0
HIPP8	SC6068	SC6068Chromosome14_RagTag0019465.g	6	2	1	1	0	0	1	4	0	4	0	0	1	13	0	4	1	7	3	0	3	0	2	0
HIPP8	SC9	SC9Chromosome14_RagTag0023410.g	0	1	0	1	0	0	0	0	0	3	0	2	2	6	0	4	1	4	3	0	6	0	7	0
HIPP8	Taiyin01	TaiyinChromosome14_RagTag0020328.g	0	2	0	1	0	0	1	0	0	4	0	2	2	7	0	4	1	2	3	0	2	0	6	1
HIPP8	Wenchanghongxin	WenchanghongxinChromosome14_RagTag0024440g	6	2	1	1	0	0	1	4	0	5	0	0	1	14	0	4	1	7	3	0	3	0	2	0
HIPP8	Yinniyeshengzhong	YnniyeshengzhongChromosome14_RagTag0020890.g	0	0	0	0	0	0	1	2	0	2	0	1	2	9	0	6	1	2	2	0	5	0	6	1
HIPP8	Yinnizhong	YinnizhongChromosome05_RagTag0020125.g	0	1	0	1	0	0	1	0	0	3	0	2	2	6	0	4	1	3	3	0	3	0	6	0
HIPP8	ZM9781	ZM9781Chromosome14_RagTag0021643g	5	2	1	1	0	0	2	4	0	7	0	0	0	15	0	4	2	7	4	0	4	0	2	0
HIPP8	tme204	Manes.14G021900.5.mrna1	6	1	1	1	0	0	1	4	0	4	0	0	1	12	0	4	1	8	3	0	4	0	2	0
HIPP8	tme7	tme7p0_14G00189.1	6	2	1	1	0	0	1	4	0	5	0	0	2	13	0	4	1	7	3	0	3	0	2	0
HIPP8	w14	MesG_10981.mRNA1	3	1	0	3	0	0	0	0	0	1	0	0	7	11	4	2	1	5	3	0	3	0	3	0
HIPP8	xx048	DescChrB14G00719610.1	6	2	1	1	0	0	1	4	0	4	0	0	1	14	0	4	1	7	3	0	3	0	2	0
TOTAL (30)			96	53	12	32	0	0	25	62	1	117	0	25	44	305	4	124	22	143	87	0	110	0	117	4
HIPP9	A4011	maker-chr2_4011-augustus-gene-72.11-mRNA-1	1	3	0	1	0	0	0	0	0	2	0	1	1	7	2	0	0	2	3	0	1	1	5	0
HIPP9	A4041	maker-chr1_4041-augustus-gene-101.45-mRNA-1	1	3	0	1	0	0	0	0	0	2	0	1	1	7	2	0	0	2	3	0	1	1	5	0
HIPP9	A4047	maker-LG01-snap-gene-365.12-mRNA-1	0	2	0	1	0	0	0	0	0	6	0	0	0	8	1	0	0	6	1	0	0	0	1	0
HIPP9	A4111	maker-chr5_4111-augustus-gene-50.24-mRNA-1	1	3	0	1	0	0	0	0	0	2	0	1	1	6	2	0	0	2	3	0	1	1	5	0
HIPP9	A4144	maker-chr8_4144-augustus-gene-250.29-mRNA-1	0	3	0	1	0	0	0	0	0	2	0	1	2	8	2	0	0	2	2	0	1	1	5	0
HIPP9	A4160	maker-chr1_4160-snap-gene-516.20-mRNA-1	2	2	0	0	0	0	0	0	0	4	0	0	1	6	0	2	0	5	0	0	2	0	0	0
HIPP9	A4160	maker-chr5_4160-augustus-gene-63.34-mRNA-1	1	3	0	1	0	0	0	0	0	2	0	1	2	8	2	0	0	2	2	0	1	1	6	0
HIPP9	AM560	Manes.01G115000.1.v8.1	0	1	0	1	0	0	0	0	0	6	0	0	0	10	0	0	0	6	2	0	0	0	1	0
HIPP9	AM560	Manes.02G074200.1.v8.1	1	3	0	1	0	0	0	0	0	2	0	1	1	8	2	0	0	2	1	0	1	1	3	0
HIPP9	BC008	BC008Chromosome01_RagTag0002103.g	0	1	0	0	0	0	0	0	0	6	0	0	0	10	0	0	0	6	2	0	0	0	1	0
HIPP9	Baxi	BaxiChromosome01_RagTag0001056g	0	1	0	1	0	0	0	0	0	4	0	0	0	8	0	0	0	5	1	0	1	0	1	0
HIPP9	Fuxuan01	FuxuanChromosome02_RagTag0027465.g	1	3	0	1	0	0	0	0	0	2	0	1	2	8	2	0	0	2	1	0	1	1	5	0
HIPP9	IB005	IB005Chromosome01_RagTag0001670.g	0	1	0	1	0	0	0	0	0	6	0	0	0	7	0	0	0	5	1	0	1	0	1	0
HIPP9	IB005	IB005Chromosome02_RagTag0028621.g	1	3	0	1	0	0	0	0	0	4	0	1	2	9	2	0	0	2	1	0	1	1	5	0
HIPP9	Mianbaomushu	MianbaomushuChromosome01_RagTag0001912.g	0	1	0	1	0	0	0	0	0	6	0	0	0	8	1	0	0	6	3	0	1	0	1	0
HIPP9	NZ199	NZ199Chromosome01_RagTag0001671.g	0	1	0	1	0	0	0	0	1	4	0	0	0	8	0	0	0	4	2	0	1	0	1	0
HIPP9	SC6068	SC6068Chromosome04_RagTag0024714.g	2	3	0	1	0	0	0	0	0	2	0	1	1	8	2	0	0	2	1	0	1	1	5	0
HIPP9	SC9	SC9Chromosome02_RagTag0030458.g	0	3	0	1	0	0	0	0	0	2	0	1	1	8	2	0	0	2	1	0	1	1	5	0
HIPP9	Taiyin01	TaiyinChromosome02_RagTag0026333.g	2	3	0	1	0	0	0	0	0	2	0	1	1	10	2	0	0	2	2	0	1	1	5	0
HIPP9	Wenchanghongxin	WenchanghongxinChromosome02_RagTag0031661g	1	3	0	1	0	0	1	2	0	2	0	0	1	7	2	0	0	2	1	0	0	1	2	0
HIPP9	Yinnizhong	YinnizhongChromosome01_RagTag0001215.g	0	1	0	1	0	0	0	0	0	6	0	0	0	10	0	0	0	6	2	0	0	0	1	0
HIPP9	tme204	Manes.01G115000.1.mrna1	0	1	0	0	0	0	0	0	0	6	0	0	0	4	0	0	0	5	1	0	0	0	1	0
HIPP9	tme204	Manes.02G074200.1.mrna1	1	3	0	1	0	0	0	0	0	2	0	1	1	8	2	0	0	2	1	0	1	1	3	0
HIPP9	tme7	tme7p0_01G01064.1	0	1	0	1	0	0	0	0	0	5	0	0	0	9	0	0	0	5	0	0	1	0	0	0
HIPP9	tme7	tme7p0_S00074.1	1	3	0	1	0	0	0	0	0	2	0	1	1	6	2	0	0	2	2	0	1	1	4	0
HIPP9	w14	MesG_01424.mRNA1	1	1	0	0	0	0	0	0	0	5	0	0	2	9	0	2	0	5	1	0	2	0	1	0
HIPP9	xx048	DescChrB01G00035720.1	0	1	0	1	0	0	0	0	0	4	0	0	0	7	0	0	0	6	2	0	1	0	1	0
TOTAL (27)			17	57	0	23	0	0	1	2	1	98	0	13	21	212	30	4	0	98	42	0	23	14	74	0
HIPP10	A4011	snap-chr14_4011-processed-gene-71.0-mRNA-1	0	3	0	1	0	0	0	2	0	5	0	1	0	12	0	0	0	2	5	0	0	1	4	1
HIPP10	A4041	snap-chr14_4041-processed-gene-71.7-mRNA-1	0	3	0	1	0	0	0	2	0	5	0	1	0	12	0	0	0	2	5	0	0	1	4	1
HIPP10	A4047	maker-LG16-augustus-gene-24.2-mRNA-1	0	2	0	1	0	0	0	2	0	7	0	1	0	13	1	0	0	3	5	0	0	1	2	0
HIPP10	A4111	snap-chr14_4111-processed-gene-80.8-mRNA-1	0	3	0	1	0	0	0	2	0	5	0	1	0	12	0	0	0	2	5	0	0	1	4	1
HIPP10	A4144	maker-chr18_4144-augustus-gene-30.28-mRNA-1	0	2	0	1	0	0	0	2	0	6	0	1	0	13	1	0	0	3	5	0	0	1	2	0
HIPP10	A4144	maker-chr18_4144-augustus-gene-66.3-mRNA-1	0	2	0	1	0	0	0	2	0	7	0	1	0	13	1	0	0	3	5	0	0	1	2	0
HIPP10	A4160	snap-chr15_4160-processed-gene-49.28-mRNA-1	0	3	0	1	0	0	0	2	0	5	0	1	0	11	1	0	0	2	5	0	0	1	3	0
HIPP10	AM560	Manes.14G025900.5.v8.1	0	2	0	1	0	0	0	2	0	5	0	1	0	13	1	0	0	3	5	0	0	1	2	1
HIPP10	BC008	BC008Chromosome14_RagTag0020239.g	0	1	0	0	0	0	0	2	0	6	0	1	0	14	1	0	0	3	5	0	0	1	1	1
HIPP10	Fuxuan01	FuxuanChromosome14_RagTag0021013.g	0	2	0	1	0	0	0	2	0	7	0	1	0	14	1	0	0	4	5	0	0	1	3	0
HIPP10	GR4	GR4Chromosome14_RagTag0017696.g	0	2	0	1	0	0	0	2	0	5	0	1	0	13	1	0	0	5	5	0	0	1	2	1
HIPP10	HB60	HB60Chromosome14_RagTag0022442.g	0	2	0	1	0	0	0	2	0	6	0	1	0	13	0	0	0	4	5	0	0	1	1	1
HIPP10	IB003	IB003Chromosome14_RagTag0025267.g	0	3	0	1	0	0	0	2	0	7	0	1	0	14	1	0	0	4	5	0	0	1	4	0
HIPP10	IB005	IB005Chromosome14_RagTag0022104.g	0	2	0	1	0	0	0	2	0	5	0	1	0	14	0	0	0	5	4	0	0	0	2	0
HIPP10	IB005	IB005Chromosome14_RagTag0022170.g	0	1	0	0	0	0	0	2	0	4	0	1	0	12	1	0	0	4	5	0	0	1	1	1
HIPP10	ITBB04	ITBB04Chromosome14_RagTag0023435.g	0	1	0	1	0	0	0	2	0	5	0	1	0	13	1	0	0	4	5	0	0	1	2	1
HIPP10	Mianbaomushu	MianbaomushuChromosome05_RagTag0024595.g	0	2	0	1	0	0	0	2	0	4	0	1	0	11	0	0	0	2	5	0	0	1	3	1
HIPP10	NZ199	NZ199Chromosome14_RagTag0020140.g	0	3	0	1	0	0	0	2	0	5	0	1	0	12	1	0	0	3	5	0	0	1	2	1
HIPP10	SC5	SC5Chromosome14_RagTag0018481.g	0	2	0	1	0	0	0	2	0	5	0	1	0	14	1	0	0	4	5	0	0	1	1	1
HIPP10	SC6068	SC6068Chromosome14_RagTag0019488.g	0	3	0	1	0	0	0	2	0	5	0	1	0	12	0	0	0	3	5	0	0	1	3	1
HIPP10	SC8	SC8Chromosome14_RagTag0021458.g	0	2	0	1	0	0	0	2	0	5	0	1	0	12	1	0	0	4	5	0	0	1	3	1
HIPP10	SC9	SC9Chromosome14_RagTag0023435.g	0	3	0	1	0	0	0	2	0	5	0	1	0	13	0	0	0	2	5	0	0	1	3	0
HIPP10	Taiyin01	TaiyinChromosome14_RagTag0020356.g	0	2	0	1	0	0	0	2	0	7	0	1	0	14	1	0	0	4	5	0	0	1	3	0
HIPP10	Wenchanghongxin	WenchanghongxinChromosome14_RagTag0024478g	0	1	0	0	0	0	0	2	0	5	0	1	0	13	1	0	0	5	5	0	0	1	2	1
HIPP10	Yinniyeshengzhong	YnniyeshengzhongChromosome14_RagTag0020925.g	0	3	0	1	0	0	0	2	0	7	0	1	0	12	1	0	0	4	4	0	0	1	3	0
HIPP10	Yinnizhong	YinnizhongChromosome05_RagTag0020144.g	0	3	0	1	0	0	0	2	0	7	0	1	0	14	1	0	0	5	5	0	0	1	4	1
HIPP10	tme204	Manes.14G025900.4.mrna1	0	3	0	0	0	0	0	2	0	5	0	1	0	8	0	0	0	3	7	0	0	1	2	1
HIPP10	tme204	Manes.14G025900.7.mrna1	0	2	0	0	0	0	0	2	0	5	0	1	0	13	1	0	0	4	5	0	0	1	2	1
HIPP10	tme7	tme7p0_14G00226.1	0	2	0	1	0	0	0	2	0	4	0	1	0	13	1	0	0	3	5	0	0	1	3	1
HIPP10	w14	MesG_11023.mRNA1	0	2	0	1	0	0	0	2	0	6	0	1	0	7	0	2	0	2	4	0	1	1	2	0
HIPP10	xx048	DescChrA14G00681260.1	0	2	0	1	0	0	0	2	0	7	0	1	0	14	1	0	0	4	5	0	0	1	3	0
TOTAL (31)			0	69	0	26	0	0	0	62	0	172	0	31	0	388	21	2	0	105	154	0	1	30	78	19
HIPP11	A4011	maker-chr14_4011-augustus-gene-109.24-mRNA-1	10	0	0	1	0	0	0	0	0	4	0	0	2	18	1	2	1	2	5	0	3	0	2	0
HIPP11	A4041	maker-chr14_4041-augustus-gene-59.5-mRNA-1	11	0	1	1	0	0	0	0	0	4	0	0	2	20	1	2	1	2	5	0	3	0	2	0
HIPP11	A4047	augustus-LG16-processed-gene-42.22-mRNA-1	11	0	1	1	0	0	0	0	0	4	0	0	2	21	1	2	1	2	5	0	3	0	2	0
HIPP11	A4047	augustus-LG16-processed-gene-78.48-mRNA-1	11	0	1	1	0	0	1	0	0	3	0	0	2	21	1	2	1	2	5	0	3	0	2	0
HIPP11	A4111	augustus-chr14_4111-processed-gene-62.12-mRNA-1	10	0	0	1	0	0	0	0	0	4	0	0	2	18	1	2	1	2	5	0	3	0	2	0
HIPP11	A4144	maker-chr17_4144-augustus-gene-339.5-mRNA-1	4	5	1	0	0	0	0	0	0	1	0	1	1	19	1	2	0	4	1	0	2	0	1	0
HIPP11	A4144	maker-chr18_4144-augustus-gene-87.8-mRNA-1	8	0	1	1	0	0	0	0	0	4	0	0	2	16	1	2	1	1	5	0	3	0	2	0
HIPP11	A4160	maker-chr15_4160-snap-gene-69.13-mRNA-1	11	0	1	1	0	0	0	0	0	4	0	1	2	17	1	2	1	2	6	0	3	0	2	0
HIPP11	A4160	maker-chr4_4160-augustus-gene-32.6-mRNA-1	11	0	1	1	0	0	0	0	0	4	0	0	2	17	1	2	1	2	6	0	3	0	2	0
HIPP11	AM560	Manes.14G049200.1.v8.1	11	0	1	1	0	0	0	0	0	4	0	0	2	20	1	4	1	2	5	0	4	0	2	0
HIPP11	BC008	BC008Chromosome14_RagTag0020438.g	11	0	1	1	0	0	0	0	0	3	0	0	2	19	1	4	1	2	5	0	4	0	2	0
HIPP11	Baxi	BaxiChromosome14_RagTag0016282g	9	0	1	1	0	0	0	0	0	3	0	0	3	19	1	6	1	1	5	0	5	0	2	0
HIPP11	Fuxuan01	FuxuanChromosome14_RagTag0021251.g	8	0	1	1	0	0	0	0	0	4	0	0	2	16	1	2	1	1	5	0	3	0	2	0
HIPP11	GR4	GR4Chromosome14_RagTag0017937.g	11	0	1	1	0	0	0	0	0	3	0	0	2	19	1	4	1	2	5	0	4	0	2	0
HIPP11	HB60	HB60Chromosome14_RagTag0022713.g	8	0	1	1	0	0	0	0	0	4	0	0	2	18	1	2	1	2	5	0	3	0	2	0
HIPP11	IB003	IB003Chromosome14_RagTag0025572.g	11	0	1	1	0	0	0	0	0	3	0	0	2	19	1	4	1	2	5	0	4	0	2	0
HIPP11	IB005	IB005Chromosome14_RagTag0022404.g	11	0	1	1	0	0	0	0	0	4	0	0	2	19	1	2	1	2	5	0	3	0	2	0
HIPP11	ITBB04	ITBB04Chromosome14_RagTag0023682.g	11	0	1	1	0	0	0	0	0	4	0	0	2	20	1	2	1	2	5	0	3	0	2	0
HIPP11	NZ199	NZ199Chromosome14_RagTag0020350.g	11	0	1	1	0	0	0	0	0	4	0	0	2	18	1	2	1	2	5	0	3	0	2	0
HIPP11	SC205	SC205Chromosome14_RagTag0024689.g	11	0	1	1	0	0	0	0	0	4	0	0	2	20	1	2	1	2	5	0	3	0	2	0
HIPP11	SC5	SC5Chromosome14_RagTag0018723.g	11	0	1	1	0	0	0	0	0	4	0	0	2	20	1	2	1	2	5	0	3	0	2	0
HIPP11	SC6068	SC6068Chromosome14_RagTag0019722.g	11	0	1	1	0	0	0	0	0	3	0	0	2	19	1	2	1	2	5	0	3	0	2	0
HIPP11	SC9	SC9Chromosome14_RagTag0023680.g	11	0	1	1	0	0	0	0	0	3	0	0	2	19	1	4	1	2	5	0	4	0	2	0
HIPP11	Taiyin01	TaiyinChromosome14_RagTag0020589.g	11	0	1	1	0	0	0	0	0	4	0	0	2	19	1	4	1	2	5	0	4	0	2	0
HIPP11	Wenchanghongxin	WenchanghongxinChromosome14_RagTag0024685g	11	0	1	1	0	0	0	0	0	3	0	0	2	19	1	2	1	2	5	0	3	0	2	0
HIPP11	Wenchanghongxin	WenchanghongxinChromosome14_RagTag0024686g	11	0	1	1	0	0	0	0	0	4	0	0	2	18	1	2	1	2	5	0	3	0	2	0
HIPP11	Yinniyeshengzhong	YnniyeshengzhongChromosome14_RagTag0021165.g	11	2	1	1	0	0	0	0	0	4	0	0	2	20	1	2	0	2	5	0	3	0	3	1
HIPP11	ZM9781	ZM9781Chromosome14_RagTag0021942g	11	1	1	1	0	0	0	0	0	4	0	0	0	21	1	2	1	2	5	0	4	0	2	0
HIPP11	tme204	Manes.14G049200.1.mrna1	11	0	1	1	0	0	0	0	0	4	0	1	2	20	1	2	1	2	5	0	3	0	2	0
HIPP11	tme204	Manes.14G049200.2.mrna1	11	0	1	1	0	0	0	0	0	4	0	1	2	20	1	2	1	2	5	0	3	0	2	0
HIPP11	tme7	tme7p0_14G00456.1	11	0	1	1	0	0	0	0	0	4	0	0	2	20	1	2	1	2	5	0	3	0	2	0
HIPP11	w14	MesG_11269.mRNA1	6	2	0	1	0	0	0	0	0	1	0	0	2	13	0	4	1	1	2	0	2	0	3	1
HIPP11	w14	MesG_30067.mRNA1	4	5	1	0	0	0	0	2	0	3	0	1	1	18	1	2	0	5	2	0	2	0	1	0
HIPP11	xx048	DescChrA14G00683780.1	10	0	1	1	0	0	0	0	0	3	0	0	2	16	1	2	1	2	5	0	3	0	2	0
HIPP11	xx048	DescChrB14G00722370.1	11	0	1	1	0	0	0	0	0	4	0	0	2	20	1	2	1	2	5	0	3	0	2	0
TOTAL (35)			352	15	32	33	0	0	1	2	0	124	0	5	67	656	34	88	32	71	167	0	111	0	70	2
HIPP12	A4011	maker-chr18_4011-snap-gene-22.20-mRNA-1	3	1	0	0	0	0	0	0	0	3	0	0	2	19	1	2	1	0	3	0	2	0	2	1
HIPP12	A4041	maker-chr18_4041-snap-gene-31.25-mRNA-1	3	1	0	0	0	0	0	0	0	3	0	0	2	19	2	2	1	0	2	0	2	0	2	1
HIPP12	A4047	maker-LG15-augustus-gene-24.43-mRNA-1	3	1	0	0	1	0	0	0	0	3	0	0	3	18	2	2	1	0	3	0	2	0	2	1
HIPP12	A4047	maker-LG15-augustus-gene-83.8-mRNA-1	2	0	0	0	0	0	0	2	0	5	0	0	2	14	0	4	1	3	3	0	2	0	4	0
HIPP12	A4111	maker-chr18_4111-augustus-gene-35.11-mRNA-1	3	1	0	0	0	0	0	0	0	3	0	0	2	19	1	2	1	0	3	0	2	0	2	1
HIPP12	A4144	maker-scf00000015-snap-gene-23.15-mRNA-1	2	1	0	0	0	0	0	0	0	4	0	0	2	17	0	2	1	0	1	0	1	0	2	0
HIPP12	A4160	maker-chr18_4160-snap-gene-23.19-mRNA-1	2	0	0	0	0	0	0	2	0	5	0	0	2	14	0	2	1	3	3	0	1	0	4	0
HIPP12	AM560	Manes.15G012800.1.v8.1	2	0	0	0	0	0	0	2	0	5	0	0	2	13	0	2	1	3	3	0	1	0	4	0
HIPP12	BC008	BC008Chromosome15_RagTag0032638.g	2	0	0	0	0	0	0	2	0	4	0	0	2	13	0	2	1	3	3	0	1	0	4	0
HIPP12	Baxi	BaxiChromosome15_RagTag0032713g	2	0	0	0	0	0	0	2	0	5	0	0	2	13	0	2	1	3	3	0	1	0	4	0
HIPP12	Fuxuan01	FuxuanChromosome15_RagTag0034017.g	2	0	0	0	0	0	0	2	0	4	0	0	2	15	0	2	1	3	3	0	1	0	4	0
HIPP12	GR4	GR4Chromosome15_RagTag0030627.g	2	0	0	0	0	0	0	2	0	4	0	0	2	12	0	2	1	3	3	0	1	0	4	0
HIPP12	HB60	HB60Chromosome15_RagTag0035369.g	2	0	0	0	0	0	0	2	0	5	0	0	1	12	0	2	1	3	3	0	1	0	4	0
HIPP12	HB60	HB60Chromosome15_RagTag0035384.g	2	0	0	0	0	0	0	2	0	5	0	0	2	10	0	2	1	3	3	0	1	0	3	0
HIPP12	IB003	IB003Chromosome15_RagTag0040021.g	2	0	0	0	0	0	0	4	0	3	0	0	2	11	0	2	1	0	3	0	2	0	3	0
HIPP12	IB005	IB005Chromosome15_RagTag0035772.g	2	0	0	0	0	0	0	2	0	5	0	0	1	12	0	2	1	3	3	0	1	0	4	0
HIPP12	ITBB04	ITBB04Chromosome15_RagTag0037127.g	2	0	0	0	0	0	0	2	0	5	0	0	2	13	0	2	1	3	3	0	1	0	4	0
HIPP12	ITBB04	ITBB04Chromosome15_RagTag0037128.g	2	0	0	0	0	0	0	2	0	5	0	0	2	12	0	2	1	3	3	0	1	0	4	0
HIPP12	Mianbaomushu	MianbaomushuChromosome15_RagTag0035267.g	3	1	0	0	0	0	0	0	0	3	0	0	3	16	0	2	1	0	3	0	2	0	2	0
HIPP12	NZ199	NZ199Chromosome15_RagTag0032632.g	2	0	0	0	0	0	0	2	0	5	0	0	2	13	0	2	1	3	3	0	1	0	4	0
HIPP12	SC205	SC205Chromosome15_RagTag0039163.g	1	0	0	0	0	0	0	2	0	5	0	0	2	14	0	2	1	3	3	0	1	0	4	0
HIPP12	SC5	SC5Chromosome15_RagTag0031425.g	2	2	0	1	0	0	0	0	0	3	0	1	2	12	1	6	1	0	1	0	3	0	3	1
HIPP12	SC6068	SC6068Chromosome15_RagTag0032041.g	2	0	0	0	0	0	0	2	0	5	0	0	2	11	0	2	1	3	3	0	1	0	4	0
HIPP12	SC8	SC8Chromosome15_RagTag0034930.g	2	0	0	0	0	0	0	2	0	5	0	0	2	13	0	2	1	3	3	0	1	0	4	0
HIPP12	SC9	SC9Chromosome15_RagTag0037770.g	2	0	0	0	0	0	0	2	0	5	0	0	2	13	0	2	1	3	3	0	1	0	4	0
HIPP12	Taiyin01	TaiyinChromosome15_RagTag0033126.g	2	0	0	0	0	0	0	2	0	5	0	0	2	12	0	2	1	3	3	0	1	0	4	0
HIPP12	Wenchanghongxin	WenchanghongxinChromosome15_RagTag0039557g	2	0	0	0	0	0	0	2	0	5	0	0	1	12	0	2	0	3	3	0	2	0	4	1
HIPP12	Wenchanghongxin	WenchanghongxinChromosome15_RagTag0039560g	2	0	0	0	0	0	0	2	0	3	0	0	3	11	0	4	1	3	3	0	2	0	4	0
HIPP12	Yinniyeshengzhong	YnniyeshengzhongChromosome15_RagTag0033670.g	2	0	0	0	0	0	0	2	0	6	0	0	2	13	0	2	1	4	3	0	1	0	4	0
HIPP12	Yinnizhong	YinnizhongChromosome15_RagTag0028442.g	2	0	0	0	0	0	0	2	0	5	0	0	2	13	0	2	1	3	3	0	1	0	4	0
HIPP12	ZM9781	ZM9781Chromosome15_RagTag0035018g	2	0	0	0	0	0	0	2	0	5	0	0	2	10	0	2	1	3	3	0	1	0	3	0
HIPP12	tme204	Manes.15G012800.1.mrna1	2	0	0	0	0	0	0	2	0	5	0	0	2	13	0	2	1	3	3	0	1	0	4	0
HIPP12	tme7	tme7p0_15G00095.1	2	0	0	0	0	0	0	2	0	5	0	0	2	12	0	2	1	3	3	0	1	0	4	0
HIPP12	w14	MesG_12895.mRNA1	0	1	0	0	0	0	0	4	0	2	0	0	2	5	0	2	1	5	2	0	2	1	4	1
HIPP12	xx048	DescChrA15G00576610.1	0	0	0	1	0	0	0	4	0	1	0	0	2	5	0	6	1	4	3	0	3	0	5	0
HIPP12	xx048	DescChrB15G00535470.1	0	0	0	1	0	0	0	4	0	1	0	0	2	5	0	6	1	3	3	0	3	0	5	0
TOTAL (36)			70	9	0	3	1	0	0	66	0	150	0	1	72	459	7	88	35	88	102	0	52	1	130	7
HIPP13	A4011	maker-chr5_4011-augustus-gene-740.29-mRNA-1	0	3	0	0	0	1	0	2	0	1	0	1	4	2	0	0	0	2	1	0	2	0	7	1
HIPP13	A4041	maker-chr2_4041-augustus-gene-883.2-mRNA-1	0	3	0	0	0	1	0	2	0	1	0	1	4	2	0	0	0	2	1	0	2	0	7	1
HIPP13	A4111	maker-chr2_4111-augustus-gene-820.12-mRNA-1	0	3	0	0	0	1	0	2	0	1	0	1	4	2	0	0	0	2	1	0	2	0	7	1
HIPP13	A4144	maker-chr1_4144-augustus-gene-957.23-mRNA-1	0	3	0	0	0	1	0	2	0	1	0	1	4	2	0	0	0	2	1	0	2	0	7	1
HIPP13	A4144	maker-chr1_4144-augustus-gene-973.26-mRNA-1	0	3	0	0	0	1	0	2	0	1	0	1	4	2	0	0	0	2	1	0	2	0	7	1
HIPP13	A4160	augustus-chr4_4160-processed-gene-699.13-mRNA-1	0	3	0	0	0	1	0	2	0	1	0	1	4	2	0	2	0	2	1	0	3	0	7	1
HIPP13	AM560	Manes.09G164500.1.v8.1	0	3	0	0	0	1	0	2	0	1	0	1	4	2	0	0	0	2	1	0	2	0	6	1
HIPP13	BC008	BC008Chromosome09_RagTag0012492.g	0	3	0	0	0	1	0	2	0	1	0	1	4	2	0	0	0	2	1	0	2	0	6	1
HIPP13	Baxi	BaxiChromosome09_RagTag0009895g	0	3	0	0	0	1	0	2	0	1	0	1	4	2	0	0	0	2	1	0	2	0	7	1
HIPP13	Fuxuan01	FuxuanChromosome09_RagTag0012918.g	0	2	0	0	0	1	0	2	0	1	0	1	4	2	0	0	0	2	1	0	1	0	7	1
HIPP13	GR4	GR4Chromosome09_RagTag0011101.g	0	3	0	0	0	1	0	2	0	1	0	1	4	2	0	0	0	2	1	0	2	0	7	1
HIPP13	HB60	HB60Chromosome09_RagTag0013682.g	0	3	0	0	0	1	0	2	0	1	0	1	4	2	0	0	0	2	1	0	2	0	6	1
HIPP13	IB005	IB005Chromosome09_RagTag0013447.g	0	3	0	0	0	1	0	2	0	1	0	1	4	2	0	0	0	2	1	0	2	0	7	1
HIPP13	ITBB04	ITBB04Chromosome09_RagTag0013589.g	0	3	0	0	0	1	0	2	0	1	0	1	4	2	0	0	0	2	1	0	2	0	7	1
HIPP13	Mianbaomushu	MianbaomushuChromosome09_RagTag0013401.g	0	3	0	0	0	1	0	2	0	1	0	1	4	2	0	0	0	2	1	0	2	0	7	1
HIPP13	NZ199	NZ199Chromosome09_RagTag0012432.g	0	3	0	0	0	1	0	2	0	1	0	1	3	2	0	0	0	2	1	0	2	0	7	1
HIPP13	SC205	SC205Chromosome09_RagTag0014600.g	0	3	0	0	0	1	1	2	0	1	0	1	4	1	0	0	0	4	1	0	2	0	8	1
HIPP13	SC5	SC5Chromosome09_RagTag0011141.g	0	3	0	0	0	1	0	2	0	1	0	1	4	2	0	0	0	2	1	0	2	0	7	1
HIPP13	SC6068	SC6068Chromosome09_RagTag0012096.g	0	3	0	0	0	1	0	2	0	1	0	1	4	2	0	0	0	2	1	0	2	0	7	1
HIPP13	Taiyin01	TaiyinChromosome09_RagTag0012472.g	0	3	0	0	0	1	0	2	0	1	0	1	4	2	0	0	0	2	1	0	2	0	7	1
HIPP13	Wenchanghongxin	WenchanghongxinChromosome09_RagTag0014567g	0	3	0	0	0	1	1	2	0	1	0	1	4	1	0	0	0	4	1	0	2	0	7	1
HIPP13	Yinniyeshengzhong	YnniyeshengzhongChromosome09_RagTag0012732.g	0	4	0	0	0	1	0	2	0	1	0	1	4	3	0	0	0	2	1	0	2	0	7	1
HIPP13	Yinnizhong	YinnizhongChromosome09_RagTag0010447.g	0	3	0	0	0	1	0	2	0	1	0	1	4	2	0	0	0	2	1	0	2	0	7	1
HIPP13	ZM9781	ZM9781Chromosome09_RagTag0013153g	0	4	1	0	0	1	1	4	0	3	0	0	2	3	0	0	0	3	2	0	1	0	8	1
HIPP13	tme204	Manes.09G164500.1.mrna1	0	3	0	0	0	1	0	2	0	1	0	1	3	3	0	0	0	2	1	0	2	0	7	1
HIPP13	tme204	Manes.09G164500.2.mrna1	0	3	0	0	0	1	0	2	0	1	0	1	3	3	0	0	0	2	1	0	2	0	7	1
HIPP13	tme7	tme7p0_09G01444.1	0	3	0	0	0	1	0	2	0	1	0	1	4	2	0	0	0	2	1	0	2	0	7	1
HIPP13	xx048	DescChrA09G00229780.1	0	3	0	0	0	1	0	2	0	1	0	1	3	3	0	0	0	2	1	0	2	0	7	1
HIPP13	xx048	DescChrB09G00251440.1	0	3	0	0	0	1	0	2	0	1	0	1	4	2	0	0	0	2	1	0	2	0	7	1
TOTAL (29)			0	88	1	0	0	29	3	60	0	31	0	28	110	61	0	2	0	63	30	0	57	0	202	29
HIPP14	xx048	DescChrA15G00577660.1	0	0	0	2	0	0	0	2	0	3	0	1	0	13	0	2	1	0	4	0	1	0	3	0
TOTAL (1)			0	0	0	2	0	0	0	2	0	3	0	1	0	13	0	2	1	0	4	0	1	0	3	0
HIPP15	A4011	maker-chr2_4011-snap-gene-186.2-mRNA-1	1	5	1	0	0	0	0	4	0	6	1	0	0	16	2	0	1	2	0	0	2	0	2	0
HIPP15	A4041	maker-chr1_4041-snap-gene-170.3-mRNA-1	1	5	1	0	0	0	0	4	0	6	1	0	0	16	2	0	1	2	0	0	2	0	2	0
HIPP15	A4047	maker-LG05-augustus-gene-104.23-mRNA-1	1	2	1	0	0	0	0	4	1	6	1	0	0	17	1	0	1	2	1	0	2	0	1	0
HIPP15	A4047	maker-LG05-snap-gene-154.47-mRNA-1	1	2	1	0	0	0	0	6	1	5	1	1	3	17	1	0	1	1	2	1	2	0	0	0
HIPP15	A4111	maker-chr5_4111-augustus-gene-164.32-mRNA-1	1	2	1	0	0	0	0	4	1	6	1	0	0	16	2	0	1	2	1	0	2	0	1	0
HIPP15	A4144	maker-chr8_4144-augustus-gene-168.8-mRNA-1	1	5	1	0	0	0	0	4	0	6	1	0	0	15	1	0	1	2	0	0	2	0	2	0
HIPP15	A4160	maker-chr5_4160-snap-gene-146.40-mRNA-1	1	2	1	0	0	0	0	4	1	6	1	0	1	15	1	0	1	2	1	0	2	0	0	0
HIPP15	AM560	Manes.02G017600.1.v8.1	1	2	1	0	0	0	0	6	1	5	1	0	1	16	1	0	1	2	1	0	1	0	1	0
HIPP15	BC008	BC008Chromosome02_RagTag0025674.g	2	1	0	0	0	0	0	6	1	2	0	1	1	12	1	0	1	3	4	1	3	0	1	0
HIPP15	Baxi	BaxiChromosome02_RagTag0021778g	1	2	1	0	0	0	0	4	1	8	1	1	0	19	1	0	1	2	3	1	2	0	0	0
HIPP15	Fuxuan01	FuxuanChromosome02_RagTag0026863.g	1	2	1	0	0	0	0	4	1	7	1	0	0	16	1	0	1	2	2	0	2	0	1	0
HIPP15	GR4	GR4Chromosome02_RagTag0023777.g	1	2	1	0	0	0	0	6	1	5	1	0	0	17	1	0	1	2	1	0	2	0	1	0
HIPP15	HB60	HB60Chromosome02_RagTag0028282.g	1	2	1	0	0	0	0	6	1	5	1	0	0	14	1	0	1	2	1	0	2	0	1	0
HIPP15	IB003	IB003Chromosome02_RagTag0031658.g	1	2	1	0	0	0	0	4	1	6	1	0	0	17	1	0	1	2	2	0	2	0	1	0
HIPP15	IB005	IB005Chromosome02_RagTag0028092.g	1	2	1	0	0	0	0	6	1	6	1	0	2	18	1	0	1	2	1	0	1	0	0	0
HIPP15	ITBB04	ITBB04Chromosome02_RagTag0029362.g	1	2	1	0	0	0	0	4	1	6	1	0	0	17	1	0	1	2	1	0	2	0	1	0
HIPP15	Mianbaomushu	MianbaomushuChromosome02_RagTag0027771.g	1	2	1	0	0	0	0	4	1	5	1	1	0	16	1	0	1	3	3	1	1	0	1	0
HIPP15	NZ199	NZ199Chromosome02_RagTag0025532.g	1	2	1	0	0	0	0	4	1	6	1	0	1	18	1	0	1	2	1	0	1	0	0	0
HIPP15	SC205	SC205Chromosome02_RagTag0030699.g	1	2	1	0	0	0	0	4	1	7	1	0	0	17	1	0	1	2	1	0	2	0	1	0
HIPP15	SC5	SC5Chromosome02_RagTag0024709.g	1	2	1	0	0	0	0	4	1	5	1	0	0	17	1	0	1	2	1	0	2	0	1	0
HIPP15	SC8	SC8Chromosome02_RagTag0027573.g	1	2	1	0	0	0	0	4	1	6	1	0	2	17	1	0	1	2	1	0	2	0	0	0
HIPP15	SC9	SC9Chromosome02_RagTag0029858.g	2	2	1	0	0	0	0	4	1	6	1	0	3	18	1	0	1	2	2	0	2	0	0	0
HIPP15	Taiyin01	TaiyinChromosome02_RagTag0025793.g	1	2	1	0	0	0	0	6	1	5	1	0	3	17	1	0	1	2	1	0	2	0	0	0
HIPP15	Wenchanghongxin	WenchanghongxinChromosome02_RagTag0031134g	1	2	1	0	0	0	0	4	1	7	0	0	0	17	1	0	1	2	2	0	1	0	1	0
HIPP15	Yinniyeshengzhong	YnniyeshengzhongChromosome02_RagTag0026460.g	3	5	2	0	0	0	0	4	0	6	1	1	1	16	2	0	1	3	0	0	1	0	3	0
HIPP15	Yinnizhong	YinnizhongChromosome02_RagTag0022168.g	1	2	1	0	0	0	0	6	1	5	1	0	3	17	1	0	1	2	1	0	1	0	0	0
HIPP15	ZM9781	ZM9781Chromosome02_RagTag0027729g	1	2	1	0	0	0	0	4	1	6	1	1	0	17	1	0	1	3	3	1	2	0	0	0
HIPP15	tme204	Manes.02G017600.1.mrna1	3	4	2	0	0	0	0	4	0	6	1	1	0	17	1	0	1	4	0	0	1	0	2	1
HIPP15	tme7	tme7p0_02G00124.1	2	1	0	0	0	0	0	6	1	2	0	1	1	11	1	0	1	3	6	1	1	0	1	1
HIPP15	xx048	DescChrA02G00187660.1	1	2	1	0	0	0	0	4	1	6	1	0	0	17	1	0	1	2	1	0	2	0	1	0
TOTAL (30)			37	72	30	0	0	0	0	138	25	169	27	8	22	490	34	0	30	66	44	6	52	0	26	2
HIPP16	A4011	maker-chr18_4011-snap-gene-59.6-mRNA-1	3	1	0	0	0	0	1	2	0	3	0	0	1	10	0	0	1	5	6	0	1	0	2	1
HIPP16	A4041	maker-chr18_4041-snap-gene-58.13-mRNA-1	3	1	0	0	0	0	1	2	0	3	0	0	1	10	0	0	1	5	6	0	1	0	2	1
HIPP16	A4047	maker-LG15-augustus-gene-112.29-mRNA-1	3	0	0	0	0	0	1	2	1	4	0	0	1	11	0	0	0	2	6	0	0	0	1	1
HIPP16	A4047	maker-LG15-augustus-gene-52.42-mRNA-1	3	1	0	0	0	0	1	2	1	3	0	0	1	10	0	0	1	5	6	0	0	0	2	1
HIPP16	A4111	maker-chr18_4111-augustus-gene-81.8-mRNA-1	3	1	0	0	0	0	1	2	0	3	0	0	1	10	0	0	1	5	6	0	1	0	2	1
HIPP16	A4144	maker-scf00000015-snap-gene-81.7-mRNA-1	3	0	0	0	0	0	1	2	1	3	0	0	1	10	0	0	0	2	7	0	0	0	1	1
HIPP16	A4160	maker-chr18_4160-snap-gene-57.14-mRNA-1	3	0	0	0	0	0	1	2	1	2	0	0	1	10	0	0	0	2	7	0	0	0	1	1
HIPP16	AM560	Manes.15G048400.1.v8.1	3	2	0	0	0	0	1	2	1	3	0	0	1	11	1	0	1	5	6	0	0	0	2	1
HIPP16	Baxi	BaxiChromosome15_RagTag0033129g	3	3	0	0	0	0	1	2	1	2	0	0	1	11	1	2	0	4	6	0	1	0	1	1
HIPP16	Fuxuan01	FuxuanChromosome15_RagTag0034344.g	3	2	0	0	0	0	1	2	1	2	0	0	1	11	0	2	0	3	6	0	1	0	1	1
HIPP16	GR4	GR4Chromosome15_RagTag0030947.g	3	1	0	0	0	0	1	2	1	3	0	0	1	10	0	2	0	2	7	0	1	0	1	1
HIPP16	HB60	HB60Chromosome15_RagTag0035710.g	3	1	0	0	0	0	1	0	1	4	0	0	1	10	0	0	0	2	7	0	0	0	1	1
HIPP16	IB003	IB003Chromosome15_RagTag0040353.g	3	2	0	0	0	0	1	2	1	3	0	0	1	11	1	2	0	3	7	0	1	0	1	1
HIPP16	IB005	IB005Chromosome15_RagTag0036153.g	3	2	0	0	0	0	1	2	1	2	0	0	1	11	1	2	0	3	7	0	1	0	1	1
HIPP16	ITBB04	ITBB04Chromosome15_RagTag0037439.g	3	2	0	0	0	0	1	2	1	2	0	0	1	10	1	2	0	2	7	0	1	0	1	1
HIPP16	Mianbaomushu	MianbaomushuChromosome15_RagTag0035607.g	3	3	0	0	0	0	1	2	1	3	0	0	1	11	0	2	0	4	6	0	1	0	1	1
HIPP16	NZ199	NZ199Chromosome15_RagTag0032985.g	3	1	0	0	0	0	1	2	1	3	0	0	1	11	1	2	0	2	6	0	1	0	1	1
HIPP16	SC205	SC205Chromosome15_RagTag0039517.g	3	2	0	0	0	0	1	2	1	3	0	0	1	11	1	0	1	5	6	0	0	0	2	1
HIPP16	SC5	SC5Chromosome15_RagTag0031752.g	3	1	0	0	0	0	1	2	1	4	0	0	1	11	1	0	0	3	6	0	0	0	1	1
HIPP16	SC6068	SC6068Chromosome15_RagTag0032351.g	3	0	0	0	0	0	1	2	1	3	0	0	1	10	0	0	0	3	7	0	0	0	1	1
HIPP16	SC8	SC8Chromosome15_RagTag0035379.g	3	3	0	0	0	0	1	2	1	3	0	0	1	11	1	2	0	4	6	0	1	0	1	1
HIPP16	SC9	SC9Chromosome15_RagTag0038133.g	3	1	0	0	0	0	1	2	1	2	0	0	1	11	1	0	1	4	6	0	0	0	2	1
HIPP16	Taiyin01	TaiyinChromosome15_RagTag0033469.g	3	2	0	0	0	0	1	2	1	3	0	0	1	10	0	2	0	2	6	0	1	0	1	1
HIPP16	Wenchanghongxin	WenchanghongxinChromosome15_RagTag0039893g	3	2	0	0	0	0	1	0	1	3	0	0	1	11	0	0	1	5	7	0	0	0	2	1
HIPP16	Wenchanghongxin	WenchanghongxinChromosome15_RagTag0039894g	3	1	0	0	0	0	1	2	1	3	0	0	1	11	1	0	0	2	7	0	0	0	1	1
HIPP16	Yinniyeshengzhong	YnniyeshengzhongChromosome15_RagTag0033976.g	3	3	0	0	0	0	0	2	1	3	0	0	0	11	0	2	0	4	6	0	2	0	1	1
HIPP16	Yinnizhong	YinnizhongChromosome15_RagTag0028743.g	3	1	0	0	0	0	1	2	1	3	0	0	1	10	0	2	0	2	7	0	1	0	1	1
HIPP16	ZM9781	ZM9781Chromosome15_RagTag0035369g	3	1	0	0	0	0	1	2	1	2	0	0	0	10	0	0	0	4	6	0	0	0	1	1
HIPP16	tme204	Manes.15G048400.1.mrna1	3	2	0	0	0	0	1	2	1	2	0	0	1	10	0	2	0	3	7	0	1	0	1	1
HIPP16	w14	MesG_13241.mRNA1	1	2	0	1	0	0	0	2	1	3	0	0	1	11	0	0	1	0	6	0	1	0	0	0
TOTAL (30)			88	44	0	1	0	0	28	56	27	85	0	0	28	316	11	26	9	97	192	0	18	0	37	29
HIPP17	A4011	maker-chr5_4011-augustus-gene-746.3-mRNA-1	0	0	0	0	0	0	0	0	0	11	0	1	1	15	0	0	0	0	1	0	0	0	1	0
HIPP17	A4041	maker-chr2_4041-augustus-gene-889.9-mRNA-1	0	0	0	0	0	0	0	0	0	10	0	1	1	17	0	0	0	0	1	0	0	0	1	0
HIPP17	A4041	maker-seq00002914-augustus-gene-0.13-mRNA-1	0	0	0	0	0	0	0	0	0	11	0	1	1	16	0	0	0	0	1	0	0	0	1	0
HIPP17	A4047	maker-LG08-augustus-gene-400.40-mRNA-1	0	0	0	0	0	0	0	0	0	9	0	1	1	15	0	0	0	0	1	0	0	0	1	1
HIPP17	A4111	maker-chr2_4111-augustus-gene-827.9-mRNA-1	0	0	0	0	0	0	0	0	0	11	0	1	1	17	0	0	0	0	1	0	0	0	1	0
HIPP17	A4144	maker-chr1_4144-augustus-gene-964.0-mRNA-1	0	0	0	1	0	0	0	0	0	13	0	1	1	16	0	0	0	0	1	0	1	0	1	0
HIPP17	A4160	maker-chr2_4160-augustus-gene-91.23-mRNA-1	0	0	0	2	0	0	0	0	0	10	0	1	1	14	0	0	0	0	1	0	0	0	1	0
HIPP17	AM560	Manes.09G169700.1.v8.1	0	0	0	2	0	0	0	0	0	9	0	1	1	16	0	0	0	0	1	0	1	0	1	0
HIPP17	BC008	BC008Chromosome09_RagTag0012530.g	0	0	0	3	0	0	0	0	0	9	0	1	1	16	0	0	0	0	1	0	1	0	1	0
HIPP17	Baxi	BaxiChromosome09_RagTag0010000g	0	1	0	2	0	0	0	0	0	13	0	1	1	14	0	0	0	0	2	0	0	0	1	0
HIPP17	GR4	GR4Chromosome09_RagTag0011139.g	0	0	0	1	0	0	0	0	0	10	0	1	1	15	0	0	0	0	1	0	1	0	1	0
HIPP17	HB60	HB60Chromosome09_RagTag0013723.g	0	1	0	2	0	0	0	0	0	9	0	1	1	16	0	0	0	0	1	0	1	0	1	0
HIPP17	IB003	IB003Chromosome09_RagTag0014973.g	0	0	0	1	0	0	0	0	0	10	0	1	1	15	0	0	0	0	1	0	1	0	1	0
HIPP17	IB005	IB005Chromosome09_RagTag0013471.g	0	1	0	2	0	0	0	0	0	10	0	1	1	13	0	0	0	0	1	0	1	0	1	0
HIPP17	ITBB04	ITBB04Chromosome09_RagTag0013529.g	0	1	0	1	0	0	0	0	0	9	0	1	1	14	0	0	0	0	2	0	0	0	1	0
HIPP17	Mianbaomushu	MianbaomushuChromosome09_RagTag0013439.g	0	0	0	2	0	0	0	0	0	8	0	1	1	13	0	0	0	0	1	0	0	0	1	0
HIPP17	NZ199	NZ199Chromosome09_RagTag0012484.g	0	1	0	1	0	0	0	0	0	10	0	1	1	14	0	0	0	0	1	0	1	0	1	0
HIPP17	SC205	SC205Chromosome09_RagTag0014684.g	0	0	0	2	0	0	0	0	0	9	0	1	1	12	0	0	0	0	1	0	1	0	1	0
HIPP17	SC5	SC5Chromosome09_RagTag0011218.g	0	1	0	0	0	0	0	0	0	11	0	1	1	16	0	0	0	0	1	0	0	0	1	0
HIPP17	SC6068	SC6068Chromosome09_RagTag0012144.g	0	1	0	0	0	0	0	0	0	9	0	1	1	15	0	0	0	0	1	0	1	0	1	0
HIPP17	SC8	SC8Chromosome09_RagTag0013213.g	0	1	0	1	0	0	0	0	0	10	0	1	1	14	0	0	0	0	2	0	1	0	1	0
HIPP17	SC9	SC9Chromosome09_RagTag0014584.g	0	0	0	2	0	0	0	0	0	11	0	1	1	15	0	0	0	0	1	0	1	0	1	0
HIPP17	Taiyin01	TaiyinChromosome09_RagTag0012531.g	0	0	0	2	0	0	0	0	0	9	0	1	1	17	0	0	0	0	1	0	0	0	1	0
HIPP17	Wenchanghongxin	WenchanghongxinChromosome09_RagTag0014611g	0	0	0	1	0	0	0	0	0	8	0	1	1	14	0	0	0	0	2	0	0	0	1	0
HIPP17	Yinniyeshengzhong	YnniyeshengzhongChromosome09_RagTag0012798.g	1	0	0	0	0	0	0	0	0	10	0	1	2	18	0	0	0	0	1	0	1	0	2	0
HIPP17	Yinnizhong	YinnizhongChromosome09_RagTag0010478.g	0	1	0	1	0	0	1	0	0	10	0	1	1	13	0	0	0	0	2	0	1	0	1	0
HIPP17	ZM9781	ZM9781Chromosome09_RagTag0013226g	0	0	0	2	0	0	0	0	0	9	0	1	1	14	0	0	0	0	1	0	1	0	1	0
HIPP17	tme204	Manes.09G169700.1.mrna1	0	1	0	1	0	0	0	0	0	9	0	1	1	14	0	0	0	0	2	0	0	0	1	0
HIPP17	w14	MesG_36593.mRNA1	0	0	1	1	0	0	0	0	0	6	0	1	2	15	0	0	0	1	4	0	0	0	1	0
HIPP17	xx048	DescChrA09G00230280.1	0	1	0	1	0	0	0	0	0	9	0	1	1	14	0	0	0	0	2	0	0	0	1	0
HIPP17	xx048	DescChrB09G00251950.1	0	0	0	2	0	0	0	0	0	9	0	1	1	16	0	0	0	0	1	0	1	0	1	0
TOTAL (31)			1	11	1	36	0	0	1	0	0	301	0	31	33	463	0	0	0	1	41	0	16	0	32	1
HIPP18	A4011	maker-chr1_4011-snap-gene-782.19-mRNA-1	2	1	0	0	0	0	0	2	0	8	0	0	1	24	1	4	0	4	2	0	2	0	2	1
HIPP18	A4041	maker-chr4_4041-snap-gene-807.14-mRNA-1	2	1	0	0	0	0	0	2	0	8	0	0	1	24	0	4	0	4	2	0	2	0	2	1
HIPP18	A4047	maker-LG01-snap-gene-500.10-mRNA-1	2	3	0	0	0	0	0	0	0	8	0	0	2	23	3	0	0	4	2	0	1	0	1	0
HIPP18	A4047	maker-LG01-snap-gene-524.17-mRNA-1	2	3	0	0	0	0	0	0	0	8	0	0	2	22	3	0	0	5	2	0	1	0	2	0
HIPP18	A4111	maker-chr2_4111-snap-gene-244.12-mRNA-1	2	1	0	0	0	0	0	2	0	6	0	0	1	24	1	4	0	4	2	0	2	0	2	1
HIPP18	A4144	maker-chr3_4144-snap-gene-891.5-mRNA-1	2	2	0	0	0	0	0	0	0	8	0	0	2	21	2	0	0	4	3	0	1	0	2	0
HIPP18	A4160	maker-chr1_4160-snap-gene-753.20-mRNA-1	2	2	0	0	0	0	0	0	0	10	0	0	2	19	3	0	0	4	3	0	1	0	2	0
HIPP18	AM560	Manes.01G252800.1.v8.1	2	3	0	0	0	0	0	0	0	7	0	0	2	22	3	0	0	4	2	0	1	0	2	0
HIPP18	BC008	BC008Chromosome01_RagTag0003269.g	2	2	0	0	0	0	0	0	0	8	0	0	2	20	2	0	0	4	3	0	1	0	2	0
HIPP18	Baxi	BaxiChromosome01_RagTag0002437g	3	2	0	0	0	0	0	0	0	8	0	0	1	24	3	4	0	5	2	0	2	0	2	1
HIPP18	Fuxuan01	FuxuanChromosome01_RagTag0002812.g	2	2	0	0	0	0	0	0	0	7	0	0	2	20	2	0	0	4	2	0	1	0	3	0
HIPP18	GR4	GR4Chromosome01_RagTag0002621.g	2	3	0	0	0	0	0	0	0	8	0	0	2	22	3	0	0	4	3	0	1	0	2	0
HIPP18	HB60	HB60Chromosome01_RagTag0002905.g	2	3	0	0	0	0	0	0	0	9	0	0	2	22	3	0	0	4	2	0	1	0	2	0
HIPP18	IB003	IB003Chromosome01_RagTag0003233.g	2	2	0	0	0	0	0	2	0	8	0	0	1	26	1	4	0	4	0	0	2	0	2	1
HIPP18	IB005	IB005Chromosome01_RagTag0002890.g	2	2	0	0	0	0	0	2	0	8	0	0	1	23	2	4	0	4	1	0	2	0	2	1
HIPP18	ITBB04	ITBB04Chromosome01_RagTag0002982.g	2	3	0	0	0	0	0	0	0	8	0	0	2	22	3	0	0	4	3	0	1	0	2	0
HIPP18	Mianbaomushu	MianbaomushuChromosome01_RagTag0003113.g	2	2	0	0	0	0	0	0	0	6	0	0	2	21	1	0	0	4	3	0	1	0	2	0
HIPP18	NZ199	NZ199Chromosome01_RagTag0002784.g	2	2	0	0	0	0	0	0	0	7	0	0	2	21	3	0	0	4	2	0	1	0	2	0
HIPP18	SC205	SC205Chromosome01_RagTag0003433.g	2	3	0	0	0	0	0	0	0	8	0	0	2	21	3	0	0	4	2	0	1	0	2	0
HIPP18	SC6068	SC6068Chromosome01_RagTag0002972.g	2	1	0	0	0	0	0	0	0	8	0	0	1	22	2	4	0	4	3	0	2	0	2	1
HIPP18	SC8	SC8Chromosome01_RagTag0002970.g	1	3	0	0	0	0	0	0	0	8	0	0	2	20	3	0	0	4	3	0	1	0	2	0
HIPP18	SC9	SC9Chromosome01_RagTag0003672.g	2	2	0	0	0	0	1	2	0	8	0	0	1	23	2	4	0	3	2	0	2	0	2	1
HIPP18	Taiyin01	TaiyinChromosome01_RagTag0003065.g	2	3	0	0	0	0	0	0	0	8	0	0	2	22	3	0	0	4	3	0	1	0	2	0
HIPP18	Wenchanghongxin	WenchanghongxinChromosome01_RagTag0003439g	2	3	0	0	0	0	0	0	0	7	0	0	2	20	2	0	0	4	2	0	1	0	2	0
HIPP18	Yinnizhong	YinnizhongChromosome01_RagTag0002317.g	2	1	0	0	0	0	0	2	0	8	0	0	1	24	2	4	0	4	1	0	2	0	2	1
HIPP18	ZM9781	ZM9781Chromosome01_RagTag0002971g	2	2	0	0	0	0	0	0	0	7	0	0	1	24	3	4	0	4	3	0	2	0	2	1
HIPP18	tme204	Manes.01G252800.1.mrna1	2	4	0	0	0	0	0	0	0	6	0	1	2	22	2	0	0	6	2	0	1	0	2	0
HIPP18	tme7	tme7p0_01G02203.1	1	3	0	0	0	0	0	0	0	8	0	0	2	20	3	0	0	4	3	0	1	0	2	0
HIPP18	w14	MesG_02731.mRNA1	1	2	0	0	0	0	0	0	1	6	0	0	2	9	1	6	0	1	4	0	4	0	2	0
HIPP18	xx048	DescChrB01G00048660.1	2	2	0	0	0	0	0	0	0	8	0	0	2	21	2	0	0	4	2	0	1	0	2	0
TOTAL (30)			58	68	0	0	0	0	1	14	1	230	0	1	50	648	67	46	0	120	69	0	43	0	60	10
HIPP19	A4160	augustus-chr6_4160-processed-gene-76.3-mRNA-1	3	3	0	1	0	0	0	0	0	1	0	0	1	11	1	2	0	10	6	0	1	0	1	0
HIPP19	AM560	Manes.05G064600.1.v8.1	2	3	0	1	0	0	0	0	0	1	0	0	1	10	1	2	0	10	6	0	1	0	1	0
HIPP19	ITBB04	ITBB04Chromosome05_RagTag0025548.g	0	2	0	1	0	0	0	0	0	1	0	0	1	8	0	2	0	10	6	0	1	0	0	0
HIPP19	SC8	SC8Chromosome05_RagTag0024064.g	2	3	0	1	0	0	0	0	0	1	0	0	1	10	1	2	0	10	6	0	1	0	1	0
HIPP19	Yinnizhong	YinnizhongChromosome05_RagTag0018993.g	2	4	0	1	0	0	0	0	0	2	0	0	1	11	1	2	0	10	7	0	1	0	1	0
HIPP19	tme204	Manes.05G064600.1.mrna1	2	3	0	1	0	0	0	0	0	1	0	0	1	10	1	2	0	10	6	0	1	0	1	0
HIPP19	tme7	tme7p0_05G00595.1	1	1	1	0	0	1	0	6	0	4	0	1	1	8	0	0	0	4	6	0	1	0	3	0
HIPP19	w14	MesG_27162.mRNA1	1	3	0	1	0	0	0	4	1	2	0	1	1	7	0	2	0	10	3	0	1	0	0	0
HIPP19	xx048	DescChrA05G00518180.1	2	3	0	1	0	0	0	0	0	1	0	0	1	10	1	2	0	10	6	0	1	0	1	0
HIPP19	xx048	DescChrB05G00495870.1	2	3	0	1	0	0	0	0	0	1	0	0	1	10	1	2	0	10	6	0	1	0	1	0
TOTAL (10)			17	28	1	9	0	1	0	10	1	15	0	2	10	95	7	18	0	94	58	0	10	0	10	0
HIPP20	A4047	maker-LG05-snap-gene-86.60-mRNA-1	0	2	0	2	0	1	0	0	0	3	0	0	3	11	0	2	0	3	2	0	1	0	2	2
TOTAL (1)			0	2	0	2	0	1	0	0	0	3	0	0	3	11	0	2	0	3	2	0	1	0	2	2
HIPP21	A4011	maker-chr13_4011-snap-gene-146.27-mRNA-1	6	0	0	0	0	0	0	0	0	2	0	1	3	14	2	2	1	2	2	0	2	0	1	0
HIPP21	A4041	maker-chr17_4041-augustus-gene-65.11-mRNA-1	6	0	0	0	0	0	0	0	0	2	0	1	3	17	2	2	1	3	2	0	2	0	1	0
HIPP21	A4047	maker-LG06-augustus-gene-68.40-mRNA-1	6	1	0	1	0	0	1	2	0	3	0	1	3	15	0	2	1	2	2	0	2	0	1	0
HIPP21	A4111	maker-chr13_4111-augustus-gene-133.20-mRNA-1	6	1	0	1	0	0	1	2	0	3	0	1	3	16	0	2	1	3	2	0	2	0	1	0
HIPP21	A4144	maker-chr10_4144-snap-gene-105.3-mRNA-1	6	1	0	1	0	0	1	2	0	3	0	1	3	14	0	2	1	2	2	0	2	0	1	0
HIPP21	A4160	maker-chr16_4160-snap-gene-136.5-mRNA-1	6	1	0	1	0	0	1	0	0	3	0	1	3	14	0	2	1	2	2	0	2	0	1	0
HIPP21	AM560	Manes.18G070700.1.v8.1	6	1	0	1	0	0	1	2	0	3	0	1	3	13	1	2	1	2	2	0	2	0	1	0
HIPP21	BC008	BC008Chromosome18_RagTag0018839.g	6	1	0	1	0	0	1	2	0	3	0	1	4	13	0	2	1	2	2	0	2	0	1	0
HIPP21	Baxi	BaxiChromosome18_RagTag0014914g	6	0	1	0	0	0	0	2	0	2	0	1	2	20	0	0	1	4	4	0	2	0	1	0
HIPP21	Fuxuan01	FuxuanChromosome18_RagTag0019390.g	8	0	1	0	0	0	0	0	0	2	0	2	2	16	0	0	1	2	2	0	2	0	1	0
HIPP21	HB60	HB60Chromosome18_RagTag0020815.g	6	1	0	1	0	0	1	2	0	3	0	1	3	13	0	2	1	2	3	0	2	0	1	0
HIPP21	IB003	IB003Chromosome18_RagTag0022955.g	6	1	0	1	0	0	1	2	0	3	0	1	3	14	0	2	1	2	3	0	2	0	1	0
HIPP21	IB005	IB005Chromosome18_RagTag0020670.g	6	1	0	1	0	0	1	2	0	2	0	1	3	13	0	2	1	2	2	0	2	0	1	0
HIPP21	ITBB04	ITBB04Chromosome18_RagTag0021268.g	1	0	1	0	0	0	0	0	0	2	0	1	2	10	1	4	0	5	3	0	2	0	0	0
HIPP21	ITBB04	ITBB04Chromosome18_RagTag0021271.g	6	0	1	0	0	0	0	0	0	3	0	1	2	13	0	0	1	2	2	0	1	0	1	0
HIPP21	Mianbaomushu	MianbaomushuChromosome18_RagTag0020156.g	6	0	1	0	0	0	0	0	0	2	0	1	1	14	0	0	1	2	2	0	1	0	1	0
HIPP21	NZ199	NZ199Chromosome18_RagTag0018705.g	6	1	0	1	0	0	1	2	0	2	0	1	3	13	0	2	1	2	2	0	2	0	1	0
HIPP21	SC5	SC5Chromosome18_RagTag0017217.g	6	1	0	1	0	0	1	2	0	3	0	1	3	13	0	2	1	2	2	0	2	0	1	0
HIPP21	SC6068	SC6068Chromosome18_RagTag0017891.g	6	1	0	1	0	0	1	2	0	3	0	1	3	13	0	2	1	2	2	0	2	0	1	0
HIPP21	SC8	SC8Chromosome18_RagTag0019942.g	6	1	0	1	0	0	1	2	0	3	0	1	3	13	0	2	1	2	2	0	2	0	1	0
HIPP21	SC9	SC9Chromosome18_RagTag0021640.g	6	1	0	1	0	0	1	2	0	3	0	1	3	14	0	2	1	2	2	0	2	0	1	0
HIPP21	Taiyin01	TaiyinChromosome18_RagTag0018909.g	6	1	0	1	0	0	1	2	0	3	0	1	3	13	0	2	1	2	3	0	2	0	1	0
HIPP21	Wenchanghongxin	WenchanghongxinChromosome18_RagTag0022401g	6	0	1	0	0	0	0	0	0	2	0	1	2	13	0	0	1	2	2	0	1	0	1	0
HIPP21	Yinniyeshengzhong	YnniyeshengzhongChromosome18_RagTag0019425.g	6	2	0	1	0	0	1	2	0	2	0	1	3	12	0	2	1	1	2	0	3	0	1	0
HIPP21	Yinnizhong	YinnizhongChromosome18_RagTag0015935.g	6	1	0	1	0	0	1	2	0	3	0	1	3	13	0	2	1	2	2	0	2	0	1	0
HIPP21	ZM9781	ZM9781Chromosome18_RagTag0020075g	6	1	0	1	0	0	1	2	0	3	0	1	4	14	0	2	1	2	2	0	2	0	1	0
HIPP21	tme204	Manes.18G070700.1.mrna1	6	1	0	1	0	0	1	2	0	3	0	1	3	13	1	2	1	2	2	0	2	0	1	0
HIPP21	tme7	tme7p0_18G00666.1	6	1	0	1	0	0	1	2	0	3	0	1	3	13	1	2	1	2	2	0	2	0	1	0
HIPP21	w14	MesG_18920.mRNA1	7	1	0	1	0	0	1	2	0	3	0	1	3	14	0	4	1	1	3	0	4	0	1	0
HIPP21	xx048	DescChrA18G00407370.1	6	0	1	0	0	0	0	0	0	2	0	1	2	13	0	0	1	2	2	0	1	0	1	0
TOTAL (30)			178	22	7	21	0	0	21	42	0	79	0	31	84	413	8	52	29	65	67	0	59	0	29	0
HIPP22	A4011	maker-chr12_4011-snap-gene-351.21-mRNA-1	3	1	0	1	0	0	0	0	0	3	0	2	5	18	0	2	0	1	2	0	1	0	1	0
HIPP22	A4041	maker-chr15_4041-snap-gene-313.0-mRNA-1	3	1	0	1	0	0	0	0	0	3	0	2	5	18	0	2	0	1	2	0	1	0	1	0
HIPP22	A4047	maker-LG11-augustus-gene-175.33-mRNA-1	3	1	0	1	0	0	0	2	0	4	0	2	5	17	0	2	0	1	1	0	1	0	1	0
HIPP22	A4111	augustus-chr12_4111-processed-gene-339.3-mRNA-1	3	1	0	1	0	0	0	0	0	3	0	2	5	19	0	2	0	1	1	0	1	0	1	0
HIPP22	A4144	augustus-chr11_4144-processed-gene-318.10-mRNA-1	0	2	0	1	0	0	0	6	1	7	0	4	3	14	1	0	0	3	1	0	0	0	1	0
HIPP22	A4160	maker-chr2_4160-snap-gene-672.27-mRNA-1	4	1	0	1	0	0	0	0	0	3	0	2	3	20	0	2	0	1	1	0	3	0	4	0
HIPP22	AM560	Manes.04G096100.1.v8.1	3	1	0	1	0	0	0	0	0	4	0	1	5	17	0	2	1	0	1	0	1	0	1	0
HIPP22	BC008	BC008Chromosome04_RagTag0024822.g	0	2	0	1	0	0	0	2	1	3	0	3	2	17	1	0	0	3	1	0	0	0	0	0
HIPP22	Baxi	BaxiChromosome04_RagTag0020920g	3	1	0	1	0	0	0	2	0	2	0	1	5	17	0	2	0	1	1	0	1	0	1	0
HIPP22	Fuxuan01	FuxuanChromosome04_RagTag0025828.g	1	1	0	1	0	0	1	2	1	2	0	5	3	13	1	0	0	0	3	0	0	0	3	0
HIPP22	GR4	GR4Chromosome04_RagTag0022953.g	3	1	0	1	0	0	0	2	0	3	0	2	5	17	0	2	0	1	1	0	1	0	1	0
HIPP22	IB003	IB003Chromosome04_RagTag0030565.g	3	1	0	1	0	0	0	0	0	4	0	1	4	19	0	2	1	1	1	0	1	0	1	0
HIPP22	IB005	IB005Chromosome04_RagTag0027268.g	3	1	0	1	0	0	0	2	0	3	0	2	5	17	0	2	0	1	1	0	1	0	1	0
HIPP22	Mianbaomushu	MianbaomushuChromosome04_RagTag0026675.g	2	2	0	1	0	0	0	0	0	2	0	2	3	18	0	0	0	2	2	0	0	0	3	0
HIPP22	NZ199	NZ199Chromosome04_RagTag0024656.g	3	1	0	1	0	0	0	0	0	3	0	1	5	20	0	0	1	1	1	0	0	0	1	0
HIPP22	SC5	SC5Chromosome04_RagTag0023828.g	1	2	0	1	0	0	1	2	0	3	0	4	2	14	0	0	0	2	1	0	0	0	1	0
HIPP22	SC6068	SC6068Chromosome04_RagTag0025154.g	0	1	0	1	0	0	0	2	1	1	0	5	2	15	1	0	0	3	1	0	0	0	1	0
HIPP22	SC8	SC8Chromosome04_RagTag0026565.g	3	1	0	1	0	0	0	2	0	3	0	2	5	17	0	2	0	1	1	0	1	0	1	0
HIPP22	SC9	SC9Chromosome04_RagTag0028570.g	0	1	1	1	0	0	0	2	1	2	0	5	1	16	1	0	0	3	1	0	0	0	1	0
HIPP22	Taiyin01	TaiyinChromosome04_RagTag0024978.g	0	1	0	1	0	0	0	2	1	1	0	5	2	15	1	0	0	3	2	0	0	0	1	0
HIPP22	Wenchanghongxin	WenchanghongxinChromosome04_RagTag0030067g	3	1	0	1	0	0	0	0	0	3	0	1	5	18	0	2	1	1	2	0	1	0	1	0
HIPP22	Yinniyeshengzhong	YnniyeshengzhongChromosome04_RagTag0025586.g	0	1	0	1	0	0	0	0	0	7	0	1	3	12	0	0	1	3	3	0	0	0	1	0
HIPP22	Yinnizhong	YinnizhongChromosome04_RagTag0021414.g	3	1	0	1	0	0	0	0	0	3	0	1	5	18	0	2	1	1	1	0	1	0	1	0
HIPP22	ZM9781	ZM9781Chromosome04_RagTag0026679g	3	1	0	1	0	0	0	2	0	5	0	2	5	18	0	2	0	1	1	0	1	0	1	0
HIPP22	tme204	Manes.04G096100.1.mrna1	0	1	0	1	0	0	0	2	1	1	0	5	2	15	1	0	0	3	1	0	0	0	1	0
HIPP22	tme204	Manes.04G096100.3.mrna1	0	1	0	1	0	0	0	2	1	1	0	5	2	15	1	0	0	3	1	0	0	0	1	0
HIPP22	tme7	tme7p0_04G01025.1	3	1	0	1	0	0	0	0	0	3	0	1	5	18	0	2	1	1	1	0	1	0	1	0
HIPP22	w14	MesG_25885.mRNA1	0	2	0	1	0	0	0	2	1	4	0	2	2	20	0	0	0	1	2	0	0	0	0	0
TOTAL (28)			53	33	1	28	0	0	2	36	9	86	0	71	104	472	8	30	7	44	38	0	17	0	33	0
HIPP23	A4011	maker-chr12_4011-snap-gene-418.6-mRNA-1	8	1	1	1	0	0	2	0	0	1	0	0	2	21	1	4	0	3	2	0	4	0	6	1
HIPP23	A4041	maker-chr1_4041-snap-gene-27.4-mRNA-1	8	1	1	1	0	0	2	0	0	1	0	0	2	21	1	4	0	3	2	0	4	0	6	1
HIPP23	A4047	maker-LG11-augustus-gene-204.21-mRNA-1	8	1	1	1	0	0	2	0	0	1	0	0	2	21	1	6	0	3	1	0	5	0	5	1
HIPP23	A4111	maker-chr12_4111-augustus-gene-415.7-mRNA-1	8	1	1	1	0	0	2	0	0	1	0	0	2	21	1	4	0	3	1	0	3	0	6	1
HIPP23	A4144	maker-chr8_4144-snap-gene-824.5-mRNA-1	8	1	1	1	0	0	2	0	0	2	0	0	2	23	1	2	0	3	2	0	3	0	3	0
HIPP23	A4160	maker-chr17_4160-snap-gene-325.2-mRNA-1	9	1	0	1	0	0	2	0	0	1	0	0	2	22	1	2	0	2	1	0	3	0	6	0
HIPP23	AM560	Manes.04G076000.1.v8.1	8	1	0	1	0	0	2	0	0	1	0	0	2	21	1	4	0	3	1	0	4	0	5	1
HIPP23	BC008	BC008Chromosome04_RagTag0024618.g	9	1	0	1	0	0	2	0	0	1	0	0	2	23	1	2	0	3	1	0	2	0	5	0
HIPP23	Baxi	BaxiChromosome04_RagTag0020769g	7	0	0	1	0	0	2	0	0	2	0	0	2	21	0	2	0	1	2	0	2	0	5	0
HIPP23	Fuxuan01	FuxuanChromosome04_RagTag0025583.g	8	1	0	1	0	0	2	0	0	2	0	0	2	21	1	4	0	3	1	0	4	0	5	1
HIPP23	GR4	GR4Chromosome04_RagTag0022839.g	9	1	0	1	0	0	2	0	0	1	0	0	2	23	1	2	0	3	1	0	3	0	5	0
HIPP23	HB60	HB60Chromosome15_RagTag0037156.g	9	1	0	1	0	0	2	0	0	2	0	0	2	22	1	2	0	3	1	0	3	0	4	0
HIPP23	IB003	IB003Chromosome10_RagTag0038555.g	8	1	0	1	0	0	2	0	0	1	0	0	0	19	1	6	0	2	1	0	4	0	4	1
HIPP23	IB005	IB005Chromosome04_RagTag0026908.g	8	1	0	1	0	0	2	0	0	1	0	0	2	22	1	4	0	3	1	0	4	0	5	1
HIPP23	ITBB04	ITBB04Chromosome04_RagTag0028259.g	8	1	0	1	0	0	2	0	0	1	0	0	2	21	1	4	0	3	1	0	4	0	5	1
HIPP23	Mianbaomushu	MianbaomushuChromosome04_RagTag0026467.g	8	1	0	1	0	0	2	0	0	1	0	0	2	22	1	4	0	3	1	0	3	0	5	1
HIPP23	NZ199	NZ199Chromosome04_RagTag0024453.g	9	1	0	1	0	0	2	0	0	1	0	0	2	23	1	2	0	3	1	0	3	0	5	0
HIPP23	SC205	SC205Chromosome04_RagTag0029538.g	6	1	0	1	0	0	2	0	0	1	0	0	2	21	0	4	0	1	2	0	2	0	5	1
HIPP23	SC5	SC5Chromosome04_RagTag0023604.g	6	1	0	1	0	0	1	0	1	3	0	0	2	19	1	2	0	3	1	0	1	0	4	0
HIPP23	SC6068	SC6068Chromosome04_RagTag0025063.g	8	1	0	1	0	0	2	0	0	1	0	0	2	22	1	2	0	2	1	0	2	0	5	0
HIPP23	SC9	SC9Chromosome04_RagTag0028253.g	9	1	0	1	0	0	2	0	0	2	0	0	2	22	1	2	0	3	1	0	3	0	5	0
HIPP23	Taiyin01	TaiyinChromosome04_RagTag0024849.g	9	1	0	1	0	0	2	0	0	1	0	0	2	23	1	2	0	3	1	0	2	0	5	0
HIPP23	Wenchanghongxin	WenchanghongxinChromosome04_RagTag0029828g	8	1	0	1	0	0	2	0	0	2	0	0	2	21	1	4	0	4	1	0	4	0	5	1
HIPP23	Yinniyeshengzhong	YnniyeshengzhongChromosome04_RagTag0025432.g	8	1	0	1	0	0	2	2	0	0	0	0	2	20	0	4	0	2	1	0	2	0	2	1
HIPP23	Yinnizhong	YinnizhongChromosome04_RagTag0021212.g	9	1	0	1	0	0	2	0	0	1	0	0	2	23	1	2	0	3	1	0	2	0	5	0
HIPP23	ZM9781	ZM9781Chromosome04_RagTag0026482g	8	0	0	1	0	0	2	0	0	2	0	1	2	21	1	4	0	2	1	0	4	0	5	1
HIPP23	tme204	Manes.04G076000.1.mrna1	9	1	0	1	0	0	2	0	0	1	0	0	2	23	1	2	0	3	1	0	2	0	5	0
HIPP23	tme7	tme7p0_04G00774.1	8	1	0	1	0	0	2	0	0	1	0	0	2	21	1	4	0	3	1	0	4	0	5	1
HIPP23	w14	MesG_25658.mRNA1	5	2	2	1	0	1	1	2	1	1	0	0	3	11	0	4	0	3	1	0	2	0	1	0
HIPP23	xx048	DescChrB04G00300820.1	2	0	0	0	0	0	1	0	0	2	0	0	0	17	0	2	0	2	0	0	4	0	3	1
TOTAL (30)			235	28	7	29	0	1	57	4	2	39	0	1	57	631	25	96	0	81	34	0	92	0	140	16
HIPP24	A4041	maker-chr10_4041-snap-gene-706.28-mRNA-1	1	1	0	0	0	0	0	0	0	2	0	0	2	19	0	2	2	1	4	0	2	0	0	1
TOTAL (1)			1	1	0	0	0	0	0	0	0	2	0	0	2	19	0	2	2	1	4	0	2	0	0	1
HIPP25	A4011	snap-chr15_4011-processed-gene-545.0-mRNA-1	7	2	0	1	0	0	0	4	0	4	0	0	1	17	0	2	0	2	2	0	1	0	2	0
HIPP25	A4041	maker-chr11_4041-snap-gene-473.8-mRNA-1	7	2	0	1	0	0	0	2	0	5	0	0	0	16	0	2	0	2	2	0	1	0	2	0
HIPP25	A4047	maker-LG12-augustus-gene-297.0-mRNA-1	6	2	0	1	0	0	0	2	0	15	0	0	1	21	0	2	0	2	2	0	1	0	3	0
HIPP25	A4111	maker-chr10_4111-augustus-gene-602.6-mRNA-1	7	2	0	1	0	0	0	4	0	4	0	0	1	17	0	2	0	2	2	0	1	0	2	0
HIPP25	A4144	snap-chr15_4144-processed-gene-653.0-mRNA-1	7	2	0	1	0	0	0	2	0	6	0	0	1	15	0	2	0	2	2	0	1	0	3	0
HIPP25	A4160	maker-chr9_4160-snap-gene-621.23-mRNA-1	7	2	0	1	0	0	0	0	0	6	0	0	1	16	0	2	0	2	3	0	1	0	2	0
HIPP25	AM560	Manes.06G153100.3.v8.1	7	1	0	1	0	0	0	2	0	7	0	0	1	16	0	2	0	2	2	0	1	0	2	0
HIPP25	BC008	BC008Chromosome06_RagTag0008609.g	6	1	0	1	0	0	0	2	0	14	0	0	1	21	0	2	0	4	2	0	2	0	2	0
HIPP25	Baxi	BaxiChromosome06_RagTag0006298g	6	2	0	1	0	0	0	2	0	19	0	0	0	18	0	2	0	5	2	0	1	0	2	0
HIPP25	Fuxuan01	FuxuanChromosome04_RagTag0025392.g	6	1	0	1	0	0	0	2	0	17	0	0	1	19	0	2	0	5	2	0	2	0	2	0
HIPP25	HB60	HB60Chromosome06_RagTag0008857.g	6	1	0	1	0	0	0	2	0	14	0	0	1	20	0	2	0	4	2	0	1	0	2	0
HIPP25	IB003	IB003Chromosome06_RagTag0009821.g	6	2	0	1	0	0	0	2	0	13	0	0	1	20	0	2	0	3	2	0	1	0	3	0
HIPP25	IB005	IB005Chromosome06_RagTag0008739.g	6	1	0	1	0	0	0	2	0	18	0	0	1	19	0	2	0	5	2	0	1	0	2	0
HIPP25	ITBB04	ITBB04Chromosome06_RagTag0008959.g	6	2	0	1	0	0	0	2	0	16	0	0	1	19	0	2	0	5	2	0	2	0	2	0
HIPP25	Mianbaomushu	MianbaomushuChromosome06_RagTag0008945.g	3	1	0	2	0	0	0	0	0	16	0	0	1	13	0	2	0	3	1	1	1	0	1	0
HIPP25	NZ199	NZ199Chromosome06_RagTag0008355.g	12	2	0	1	0	0	0	2	0	14	0	0	1	21	0	6	0	6	3	0	3	0	5	0
HIPP25	SC205	SC205Chromosome06_RagTag0009652.g	6	1	0	1	0	0	0	2	0	14	0	0	0	21	0	2	0	3	2	0	1	0	2	0
HIPP25	SC5	SC5Chromosome06_RagTag0007462.g	6	1	0	1	0	0	0	2	0	16	0	0	1	18	0	2	0	4	2	0	2	0	2	0
HIPP25	SC6068	SC6068Chromosome06_RagTag0008402.g	7	1	0	1	0	0	0	2	0	7	0	0	1	16	0	2	0	2	2	0	1	0	2	0
HIPP25	SC8	SC8Chromosome06_RagTag0009011.g	6	2	0	1	0	0	0	2	0	15	0	0	1	19	0	2	0	5	2	0	1	0	2	0
HIPP25	Wenchanghongxin	WenchanghongxinChromosome06_RagTag0009786g	7	1	0	1	0	0	0	2	0	6	0	0	1	14	0	2	0	2	2	0	1	0	2	0
HIPP25	Yinniyeshengzhong	YnniyeshengzhongChromosome06_RagTag0008592.g	7	2	0	1	0	0	0	0	0	4	0	2	2	15	0	2	0	2	4	0	2	0	2	0
HIPP25	Yinnizhong	YinnizhongChromosome06_RagTag0007087.g	7	1	0	1	0	0	0	2	0	7	0	0	1	16	0	2	0	2	2	0	1	0	2	0
HIPP25	ZM9781	ZM9781Chromosome06_RagTag0008866g	7	2	1	0	0	0	0	2	0	7	0	0	0	16	0	2	0	2	1	1	1	0	2	0
HIPP25	tme204	Manes.06G153100.3.mrna1	5	1	0	1	0	0	0	2	0	15	0	2	1	16	0	2	0	4	2	0	2	0	2	0
HIPP25	tme7	tme7p0_06G01370.1	6	2	0	0	0	0	0	2	0	16	0	0	0	18	0	2	0	5	1	0	2	0	2	0
HIPP25	w14	MesG_30373.mRNA1	7	1	0	1	0	0	0	2	0	13	0	0	2	22	0	2	0	3	3	0	1	0	2	0
HIPP25	xx048	DescChrA06G00714690.1	7	4	0	1	0	0	0	2	0	6	0	0	0	18	0	4	0	2	2	0	2	0	2	0
HIPP25	xx048	DescChrB06G00658640.1	6	1	0	1	0	0	0	2	0	14	0	0	0	20	0	2	0	3	2	0	1	0	2	0
TOTAL (29)			189	46	1	28	0	0	0	56	0	328	0	4	24	517	0	64	0	93	60	2	39	0	63	0
HIPP26	A4011	augustus-chr6_4011-processed-gene-147.17-mRNA-1	0	2	0	1	0	0	0	0	0	0	0	2	0	7	0	2	3	1	1	0	2	0	2	0
HIPP26	A4041	augustus-chr16_4041-processed-gene-272.22-mRNA-1	0	2	0	1	0	0	0	0	0	0	0	2	0	7	0	2	3	1	1	0	2	0	2	0
HIPP26	A4047	maker-LG02-augustus-gene-398.57-mRNA-1	0	2	0	1	0	0	0	0	0	1	0	2	0	7	0	2	3	1	1	0	2	0	3	0
HIPP26	A4111	augustus-chr13_4111-processed-gene-496.20-mRNA-1	0	2	0	1	0	0	0	0	0	0	0	2	0	7	0	2	3	1	1	0	2	0	2	0
HIPP26	A4144	maker-chr5_4144-augustus-gene-888.20-mRNA-1	0	2	0	1	0	0	0	0	0	0	0	4	1	7	0	2	3	1	1	0	2	0	2	0
HIPP26	A4144	maker-chr5_4144-augustus-gene-889.20-mRNA-1	0	2	0	1	0	0	0	0	0	1	0	2	0	7	0	2	3	1	0	0	3	0	3	0
HIPP26	A4160	maker-chr12_4160-augustus-gene-630.7-mRNA-1	0	2	0	1	0	0	0	0	0	0	0	2	0	7	0	2	3	1	0	0	3	0	2	0
HIPP26	AM560	Manes.08G118400.1.v8.1	0	2	0	1	0	0	0	0	0	1	0	4	0	9	0	2	3	1	2	0	2	0	2	0
HIPP26	BC008	BC008Chromosome08_RagTag0015950.g	0	3	0	1	0	0	0	0	0	0	0	2	0	8	0	2	3	0	1	0	3	0	2	0
HIPP26	Baxi	BaxiChromosome08_RagTag0013092g	0	2	0	1	0	0	0	0	0	0	0	4	0	9	0	2	3	1	2	0	2	0	2	0
HIPP26	GR4	GR4Chromosome05_RagTag0020841.g	0	2	0	1	0	0	0	0	0	0	0	4	0	9	0	2	3	1	1	0	2	0	2	0
HIPP26	HB60	HB60Chromosome08_RagTag0017708.g	0	2	0	1	0	0	0	0	0	1	0	4	0	9	0	2	3	0	2	0	3	0	2	0
HIPP26	IB003	IB003Chromosome08_RagTag0019356.g	0	3	0	1	0	0	0	0	0	0	0	3	0	8	0	2	3	0	1	0	3	0	2	0
HIPP26	IB005	IB005Chromosome08_RagTag0017297.g	0	3	0	1	0	0	0	0	0	1	0	3	0	7	0	2	3	1	1	0	2	0	2	0
HIPP26	ITBB04	ITBB04Chromosome08_RagTag0017476.g	0	3	0	1	0	0	0	0	0	0	0	3	0	8	0	2	3	0	1	0	3	0	2	0
HIPP26	Mianbaomushu	MianbaomushuChromosome08_RagTag0017057.g	0	2	0	1	0	0	0	0	0	0	0	3	0	9	0	2	3	1	2	0	2	0	2	0
HIPP26	NZ199	NZ199Chromosome08_RagTag0015734.g	0	1	0	1	0	0	0	0	0	0	0	4	0	9	0	2	3	1	0	0	2	0	2	0
HIPP26	SC205	SC205Chromosome08_RagTag0018807.g	0	3	0	1	0	0	0	0	0	0	0	4	0	8	0	2	3	0	1	0	2	0	2	0
HIPP26	SC5	SC5Chromosome08_RagTag0014315.g	0	2	0	1	0	0	0	0	0	0	0	4	0	9	0	2	3	1	1	0	3	0	2	0
HIPP26	SC6068	SC6068Chromosome08_RagTag0015301.g	0	2	0	1	0	0	0	0	0	1	0	4	0	9	0	2	3	1	2	0	2	0	2	0
HIPP26	SC9	SC9Chromosome08_RagTag0018514.g	0	2	0	1	0	0	0	0	0	0	0	4	0	9	0	2	3	1	1	0	3	0	2	0
HIPP26	Taiyin01	TaiyinChromosome08_RagTag0015888.g	0	2	0	1	0	0	0	0	0	1	0	4	0	9	0	2	3	1	2	0	2	0	2	0
HIPP26	Wenchanghongxin	WenchanghongxinChromosome08_RagTag0018844g	0	3	0	1	0	0	0	0	0	0	0	3	0	8	0	2	3	0	1	0	3	0	2	0
HIPP26	Yinniyeshengzhong	YnniyeshengzhongChromosome08_RagTag0016319.g	0	2	0	0	0	0	0	0	1	1	0	1	0	9	0	0	2	0	3	0	1	0	1	0
HIPP26	Yinnizhong	YinnizhongChromosome08_RagTag0013383.g	0	2	0	1	0	0	0	0	0	0	0	3	0	8	0	2	3	1	2	0	3	0	2	0
HIPP26	ZM9781	ZM9781Chromosome08_RagTag0016859g	0	3	0	1	0	0	0	0	0	0	0	3	0	8	0	2	3	0	0	0	3	0	2	0
HIPP26	tme204	Manes.08G118400.1.mrna1	0	2	0	1	0	0	0	0	0	0	0	4	0	9	0	2	3	1	2	0	2	0	2	0
TOTAL (27)			0	60	0	26	0	0	0	0	1	8	0	84	1	220	0	52	80	19	33	0	64	0	55	0
HIPP27	A4011	maker-chr11_4011-snap-gene-11.6-mRNA-1	0	2	0	0	0	0	0	0	1	8	0	0	3	9	1	4	1	4	5	0	3	0	0	0
HIPP27	A4041	maker-chr16_4041-snap-gene-16.9-mRNA-1	0	2	0	0	0	0	0	0	1	6	0	0	3	9	1	4	1	4	5	0	3	0	0	0
HIPP27	A4047	maker-LG14-snap-gene-7.25-mRNA-1	0	2	0	0	0	0	0	0	1	4	1	0	3	8	1	4	1	4	5	0	3	0	0	0
HIPP27	A4111	maker-chr3_4111-snap-gene-46.4-mRNA-1	0	2	0	0	0	0	0	0	1	6	0	0	3	9	1	4	1	4	5	0	3	0	0	0
HIPP27	A4144	maker-chr17_4144-snap-gene-22.0-mRNA-1	0	2	0	0	0	0	0	0	1	6	1	0	3	9	1	4	1	4	4	0	3	0	0	0
HIPP27	AM560	Manes.05G030000.1.v8.1	1	2	0	0	0	0	0	0	0	2	0	1	5	5	1	4	2	3	2	0	3	0	0	0
HIPP27	BC008	BC008Chromosome05_RagTag0022169.g	0	2	0	0	0	0	0	0	1	5	0	0	3	12	1	4	0	5	5	0	3	0	0	0
HIPP27	Baxi	BaxiChromosome05_RagTag0017847g	0	0	0	0	0	0	0	0	1	7	1	0	3	15	0	4	1	2	5	0	3	0	3	0
HIPP27	GR4	GR4Chromosome05_RagTag0019627.g	0	3	0	0	0	0	0	0	1	6	0	0	3	8	1	4	0	3	5	0	3	0	0	0
HIPP27	HB60	HB60Chromosome05_RagTag0024584.g	0	3	0	0	0	0	0	0	0	3	0	0	4	7	2	4	1	4	2	0	3	0	1	0
HIPP27	IB003	IB003Chromosome05_RagTag0027544.g	0	2	0	0	0	0	0	0	1	6	0	0	3	8	1	4	1	4	5	0	3	0	0	0
HIPP27	IB005	IB005Chromosome05_RagTag0024171.g	0	1	0	0	0	0	0	0	1	8	0	0	3	16	0	4	1	2	5	0	3	0	1	0
HIPP27	Mianbaomushu	MianbaomushuChromosome05_RagTag0023646.g	0	3	0	0	0	0	0	0	1	6	0	0	3	8	1	4	1	3	4	0	3	0	1	0
HIPP27	SC5	SC5Chromosome05_RagTag0020467.g	0	1	0	0	0	0	0	0	1	8	1	0	3	15	0	4	1	2	5	0	3	0	3	0
HIPP27	SC6068	SC6068Chromosome05_RagTag0021629.g	0	2	0	0	0	0	0	0	1	6	0	0	3	8	1	4	0	4	5	0	3	0	0	0
HIPP27	SC9	SC9Chromosome05_RagTag0025574.g	1	3	0	0	0	0	0	2	1	6	1	0	3	10	1	4	1	3	2	0	3	0	1	0
HIPP27	Taiyin01	TaiyinChromosome05_RagTag0022277.g	0	1	0	0	0	0	0	0	1	8	0	0	3	16	0	4	1	2	5	0	3	0	3	0
HIPP27	Yinniyeshengzhong	YnniyeshengzhongChromosome05_RagTag0022937.g	0	2	0	0	0	0	0	2	1	6	0	0	3	9	1	4	1	4	2	0	3	0	1	0
HIPP27	Yinnizhong	YinnizhongChromosome05_RagTag0018670.g	0	3	0	0	0	0	0	0	1	6	0	0	3	8	1	4	1	3	5	0	3	0	0	0
HIPP27	ZM9781	ZM9781Chromosome05_RagTag0023838g	0	0	0	0	0	0	0	2	1	10	1	0	3	17	0	2	1	2	5	0	3	0	3	0
HIPP27	tme204	Manes.05G030000.1.mrna1	0	2	0	0	0	0	0	2	1	5	1	0	3	9	1	4	1	4	2	0	3	0	1	0
HIPP27	tme7	tme7p0_05G00263.1	0	2	0	0	0	0	0	0	1	8	0	0	3	17	0	4	1	1	5	0	3	0	3	0
HIPP27	xx048	DescChrB05G00492530.1	0	1	0	0	0	0	0	2	1	7	1	0	3	14	0	4	1	2	4	0	3	0	4	0
TOTAL (23)			2	43	0	0	0	0	0	10	21	143	8	1	72	246	17	90	21	73	97	0	69	0	25	0
HIPP28	A4011	maker-chr3_4011-snap-gene-25.1-mRNA-1	1	0	0	1	0	0	0	0	0	3	0	0	1	17	0	2	0	3	2	0	1	0	9	1
HIPP28	A4041	maker-chr3_4041-snap-gene-40.11-mRNA-1	1	0	0	1	0	0	0	0	0	3	0	0	1	17	0	2	0	3	2	0	1	0	9	1
HIPP28	A4047	maker-LG02-augustus-gene-14.35-mRNA-1	1	0	0	1	0	0	0	0	0	3	0	0	1	17	0	2	0	3	2	0	1	0	10	1
HIPP28	A4111	maker-chr1_4111-augustus-gene-42.16-mRNA-1	1	0	0	1	0	0	0	0	0	3	0	0	1	17	0	2	0	3	2	0	1	0	10	1
HIPP28	A4144	maker-chr5_4144-snap-gene-26.5-mRNA-1	1	0	0	1	0	0	0	0	0	3	0	0	1	17	0	2	0	3	2	0	1	0	9	1
HIPP28	A4160	maker-chr12_4160-snap-gene-18.2-mRNA-1	1	0	0	1	0	0	0	0	0	3	0	0	1	17	0	2	0	3	2	0	1	0	9	1
HIPP28	AM560	Manes.08G010600.2.v8.1	1	1	0	1	0	0	0	0	0	4	0	0	1	17	0	2	0	3	3	0	1	0	9	1
HIPP28	BC008	BC008Chromosome08_RagTag0014960.g	1	0	0	1	0	0	0	0	0	4	0	0	1	15	0	2	0	3	4	0	1	0	10	1
HIPP28	Baxi	BaxiChromosome08_RagTag0011860g	1	0	0	1	0	0	0	0	0	3	0	0	1	17	0	2	0	3	3	0	1	0	10	1
HIPP28	GR4	GR4Chromosome08_RagTag0013764.g	1	0	0	1	0	0	0	0	0	3	0	0	1	18	0	2	0	3	2	0	1	0	9	1
HIPP28	HB60	HB60Chromosome08_RagTag0016511.g	1	0	0	1	0	0	0	0	0	3	0	0	0	17	0	2	0	3	3	0	1	0	6	1
HIPP28	IB003	IB003Chromosome08_RagTag0018114.g	1	1	0	1	0	0	0	0	0	3	0	0	1	17	0	2	0	3	2	0	1	0	10	1
HIPP28	IB005	IB005Chromosome08_RagTag0016237.g	1	0	0	1	0	0	0	0	0	4	0	0	1	17	0	2	0	3	2	0	1	0	10	1
HIPP28	ITBB04	ITBB04Chromosome08_RagTag0016351.g	1	0	0	1	0	0	0	0	0	3	0	0	0	17	0	2	0	3	3	0	1	0	6	1
HIPP28	Mianbaomushu	MianbaomushuChromosome08_RagTag0015971.g	1	0	0	1	0	0	0	0	0	3	0	0	1	17	0	2	0	3	3	0	1	0	10	1
HIPP28	SC9	SC9Chromosome08_RagTag0017287.g	1	1	0	1	0	0	0	0	0	3	0	0	0	18	0	2	0	3	2	0	1	0	8	1
HIPP28	Taiyin01	TaiyinChromosome08_RagTag0014814.g	1	0	0	1	0	0	0	0	0	3	0	0	1	17	0	2	0	3	2	0	1	0	8	1
HIPP28	Yinniyeshengzhong	YnniyeshengzhongChromosome08_RagTag0015168.g	3	0	0	1	1	0	1	0	0	2	0	0	0	20	0	2	0	5	4	0	1	0	8	0
HIPP28	Yinnizhong	YinnizhongChromosome05_RagTag0020371.g	1	0	0	1	0	0	0	0	0	2	0	0	0	16	0	2	0	5	3	0	1	0	8	1
HIPP28	ZM9781	ZM9781Chromosome08_RagTag0015830g	1	0	0	1	0	0	0	0	0	3	0	0	0	17	0	2	0	3	2	0	1	0	7	0
HIPP28	tme204	Manes.08G010600.2.mrna1	1	0	0	1	0	0	0	0	0	3	0	0	0	17	0	2	0	3	2	0	1	0	6	1
HIPP28	tme7	tme7p0_08G00044.1	1	0	0	1	0	0	0	0	0	2	0	0	0	16	0	2	0	5	3	0	1	0	6	1
HIPP28	w14	MesG_32518.mRNA1	1	3	0	1	0	0	0	0	1	4	0	1	0	16	1	2	0	5	3	1	1	0	9	1
HIPP28	xx048	DescChrA08G00001840.1	1	0	0	1	0	0	0	0	0	2	0	0	0	16	0	2	0	5	3	0	1	0	6	1
HIPP28	xx048	DescChrB08G00071430.1	1	0	0	1	0	0	0	0	0	2	0	0	0	16	0	2	0	5	4	0	1	0	8	1
TOTAL (25)			27	6	0	25	1	0	1	0	1	74	0	1	14	423	1	50	0	87	65	1	25	0	210	23
HIPP29	A4011	maker-chr18_4011-augustus-gene-36.11-mRNA-1	1	2	1	1	0	0	0	2	2	5	0	0	3	12	0	0	0	6	5	0	3	0	2	0
HIPP29	A4041	maker-chr18_4041-augustus-gene-46.2-mRNA-1	1	2	1	1	0	0	0	2	2	5	0	0	3	12	0	0	0	6	5	0	3	0	2	0
HIPP29	A4047	maker-LG15-augustus-gene-31.25-mRNA-1	1	2	1	1	0	0	0	2	2	5	0	0	3	14	0	0	0	5	5	0	1	0	3	0
HIPP29	A4047	maker-LG15-augustus-gene-92.2-mRNA-1	1	2	1	1	0	0	0	2	2	5	0	0	3	15	0	0	0	6	5	0	3	0	1	0
HIPP29	A4111	maker-chr18_4111-augustus-gene-50.10-mRNA-1	1	2	1	1	0	0	0	2	2	5	0	0	3	12	0	0	0	6	5	0	3	0	2	0
HIPP29	A4144	maker-scf00000015-augustus-gene-39.33-mRNA-1	1	2	1	1	0	0	0	2	1	4	0	0	4	14	0	0	0	7	6	0	3	0	2	0
HIPP29	AM560	Manes.15G023400.1.v8.1	1	2	1	1	0	0	0	2	2	5	0	0	3	13	0	0	0	6	5	0	3	0	2	0
HIPP29	BC008	BC008Chromosome15_RagTag0032725.g	1	2	0	1	0	0	0	2	2	5	0	0	3	13	0	0	0	6	5	0	3	0	2	0
HIPP29	Baxi	BaxiChromosome15_RagTag0032789g	1	2	1	1	0	0	0	2	2	5	0	0	3	13	0	0	0	6	5	0	3	0	2	0
HIPP29	Fuxuan01	FuxuanChromosome15_RagTag0034089.g	1	2	0	1	0	0	0	2	2	5	0	0	1	13	0	0	0	6	5	0	3	0	2	0
HIPP29	GR4	GR4Chromosome15_RagTag0030712.g	1	2	1	1	0	0	0	2	2	5	0	0	3	13	0	0	0	6	5	0	3	0	2	0
HIPP29	HB60	HB60Chromosome15_RagTag0035472.g	1	2	0	1	0	0	0	2	2	5	0	0	3	13	0	0	0	6	5	0	3	0	2	0
HIPP29	IB003	IB003Chromosome15_RagTag0040115.g	1	2	1	1	0	0	0	2	2	5	0	0	3	13	0	0	0	6	5	0	3	0	2	0
HIPP29	IB005	IB005Chromosome15_RagTag0035874.g	1	1	1	1	0	0	0	2	1	5	0	0	3	13	0	0	0	6	5	0	3	0	2	0
HIPP29	ITBB04	ITBB04Chromosome15_RagTag0037203.g	1	2	1	1	0	0	0	2	2	5	0	0	3	13	0	0	0	6	5	0	3	0	2	0
HIPP29	Mianbaomushu	MianbaomushuChromosome15_RagTag0035336.g	1	2	1	1	0	0	0	2	2	5	0	0	3	12	0	0	0	6	5	0	3	0	2	0
HIPP29	SC205	SC205Chromosome15_RagTag0039230.g	1	2	0	1	0	0	0	2	2	5	0	0	3	13	0	0	0	6	5	0	3	0	2	0
HIPP29	SC5	SC5Chromosome15_RagTag0031507.g	1	2	0	1	0	0	0	2	2	5	0	0	3	13	0	0	0	6	5	0	3	0	2	0
HIPP29	SC6068	SC6068Chromosome15_RagTag0032132.g	1	2	1	1	0	0	0	2	2	5	0	0	3	13	0	0	0	6	5	0	3	0	2	0
HIPP29	SC8	SC8Chromosome15_RagTag0035031.g	1	2	1	1	0	0	0	2	2	5	0	0	3	11	0	0	0	5	5	0	3	0	2	0
HIPP29	Taiyin01	TaiyinChromosome15_RagTag0033205.g	1	2	0	1	0	0	0	2	2	5	0	0	3	13	0	0	0	6	5	0	3	0	2	0
HIPP29	Wenchanghongxin	WenchanghongxinChromosome15_RagTag0039650g	1	2	0	1	0	0	0	2	2	5	0	0	3	13	0	0	0	6	5	0	3	0	2	0
HIPP29	Yinniyeshengzhong	YnniyeshengzhongChromosome15_RagTag0033747.g	1	2	2	0	0	0	0	2	1	5	0	0	3	14	0	0	0	7	4	0	2	0	2	0
HIPP29	Yinnizhong	YinnizhongChromosome15_RagTag0028514.g	1	2	1	1	0	0	0	2	2	5	0	0	3	13	0	0	0	6	5	0	3	0	2	0
HIPP29	ZM9781	ZM9781Chromosome15_RagTag0035095g	1	2	1	1	0	0	0	2	2	4	0	0	3	13	0	0	0	6	5	0	3	0	2	0
HIPP29	tme204	Manes.15G023400.1.mrna1	1	2	1	1	0	0	0	2	2	5	0	0	3	13	0	0	0	6	5	0	3	0	2	0
HIPP29	tme7	tme7p0_15G00193.1	1	2	1	1	0	0	0	2	2	5	0	0	3	13	0	0	0	6	5	0	3	0	2	0
HIPP29	w14	MesG_12987.mRNA1	1	4	1	0	0	0	0	2	1	6	0	1	4	14	0	0	0	5	4	0	0	0	2	0
TOTAL (28)			28	57	22	26	0	0	0	56	52	139	0	1	84	364	0	0	0	167	139	0	78	0	56	0
HIPP30	A4011	maker-chr1_4011-snap-gene-222.5-mRNA-1	1	0	2	0	0	0	0	0	0	9	0	1	3	7	2	2	2	2	6	0	2	1	1	0
HIPP30	A4041	maker-chr4_4041-snap-gene-160.2-mRNA-1	1	0	2	0	0	0	0	0	0	9	0	1	3	7	2	2	2	2	6	0	2	1	1	0
HIPP30	A4047	maker-LG01-snap-gene-101.1-mRNA-1	1	0	1	0	0	0	0	0	0	5	0	1	3	8	2	2	2	2	6	0	2	1	0	0
HIPP30	A4111	maker-chr3_4111-snap-gene-164.3-mRNA-1	1	0	2	0	0	0	0	0	0	9	0	1	2	8	2	2	2	3	6	0	2	1	0	0
HIPP30	A4160	maker-chr1_4160-snap-gene-198.5-mRNA-1	1	0	3	0	0	0	0	0	0	5	0	1	3	7	1	2	2	0	5	0	2	0	1	0
HIPP30	AM560	Manes.01G044400.1.v8.1	1	0	2	0	0	0	0	0	0	9	0	1	2	8	2	2	2	2	6	0	2	1	0	0
HIPP30	Baxi	BaxiChromosome01_RagTag0000451g	1	0	2	0	0	0	0	0	0	9	0	1	2	7	2	2	2	2	6	0	2	1	0	0
HIPP30	Fuxuan01	FuxuanChromosome01_RagTag0001096.g	1	0	2	0	0	0	0	0	0	6	0	1	2	8	2	2	2	3	6	0	2	2	0	0
HIPP30	GR4	GR4Chromosome01_RagTag0000993.g	2	0	2	0	0	0	0	0	0	8	0	1	2	8	2	2	2	1	6	0	2	2	0	0
HIPP30	HB60	HB60Chromosome01_RagTag0001137.g	0	0	2	0	0	0	0	0	0	7	0	1	1	5	1	2	2	1	6	0	2	1	1	0
HIPP30	IB003	IB003Chromosome01_RagTag0001538.g	1	0	2	0	0	0	0	0	0	7	0	1	1	6	2	2	2	2	6	0	2	1	0	0
HIPP30	IB005	IB005Chromosome01_RagTag0001120.g	1	0	2	0	0	0	0	0	0	8	0	1	2	6	1	2	2	1	6	0	2	2	0	0
HIPP30	ITBB04	ITBB04Chromosome01_RagTag0001189.g	2	0	2	0	0	0	0	0	0	4	0	1	1	8	2	2	2	1	6	0	2	1	1	0
HIPP30	ITBB04	ITBB04Chromosome01_RagTag0001245.g	2	1	1	0	0	0	0	0	0	6	0	1	1	8	2	2	2	1	4	0	2	0	1	1
HIPP30	Mianbaomushu	MianbaomushuChromosome01_RagTag0001330.g	0	0	1	0	0	0	0	0	0	7	0	1	1	8	2	2	2	2	7	0	3	1	1	0
HIPP30	NZ199	NZ199Chromosome01_RagTag0001117.g	1	0	2	0	0	0	0	0	0	8	0	1	2	9	2	2	2	1	5	0	2	1	0	1
HIPP30	SC205	SC205Chromosome01_RagTag0001486.g	1	0	2	0	0	0	0	0	0	8	0	1	2	7	2	2	2	1	5	0	2	1	0	0
HIPP30	SC5	SC5Chromosome01_RagTag0000792.g	0	0	1	0	0	0	0	0	0	6	0	1	3	6	1	2	2	0	5	0	2	0	1	0
HIPP30	SC6068	SC6068Chromosome01_RagTag0001292.g	1	0	2	0	0	0	0	0	0	7	0	1	1	7	2	2	2	3	6	0	2	1	0	0
HIPP30	SC8	SC8Chromosome01_RagTag0001174.g	0	0	2	0	0	1	0	0	0	5	0	1	1	5	1	2	2	1	6	0	2	1	1	0
HIPP30	SC9	SC9Chromosome01_RagTag0001473.g	0	0	1	0	0	0	0	2	0	6	0	1	3	6	2	2	2	1	6	0	4	1	1	0
HIPP30	Taiyin01	TaiyinChromosome01_RagTag0001549.g	0	0	2	0	0	0	0	0	0	6	0	1	1	5	1	2	2	1	6	0	2	1	1	0
HIPP30	Wenchanghongxin	WenchanghongxinChromosome01_RagTag0001613g	0	0	2	0	0	0	0	0	0	7	0	1	2	6	2	4	2	1	6	0	3	1	1	0
HIPP30	Yinniyeshengzhong	YnniyeshengzhongChromosome01_RagTag0001374.g	2	0	1	0	0	0	1	2	0	5	0	1	2	8	2	2	2	2	6	0	3	0	1	0
HIPP30	ZM9781	ZM9781Chromosome01_RagTag0001193g	1	0	2	0	0	0	0	0	0	7	0	1	1	7	2	2	2	2	6	0	2	1	0	0
HIPP30	tme204	Manes.01G044400.1.mrna1	2	0	2	0	0	0	0	0	0	4	0	1	1	8	2	2	2	1	5	0	2	1	1	1
HIPP30	tme7	tme7p0_01G00430.1	2	0	2	0	0	0	0	0	0	4	0	1	1	8	2	2	2	1	5	0	2	1	1	1
HIPP30	w14	MesG_00496.mRNA1	1	2	1	0	0	0	1	0	0	0	0	2	4	13	0	4	2	3	5	0	4	0	0	0
HIPP30	xx048	DescChrB01G00027420.1	2	0	2	0	0	0	0	0	0	4	0	1	1	8	2	2	2	1	5	0	2	1	1	1
TOTAL (29)			29	3	52	0	0	1	2	4	0	185	0	30	54	212	50	62	58	44	165	0	65	27	16	5
HIPP31	A4011	maker-chr15_4011-snap-gene-358.4-mRNA-1	1	1	1	0	0	1	0	4	0	3	0	0	2	9	0	2	0	7	3	0	2	0	3	1
HIPP31	A4041	maker-chr13_4041-snap-gene-164.6-mRNA-1	1	1	1	0	0	1	0	2	0	3	0	0	2	9	0	2	0	7	3	0	2	0	3	1
HIPP31	A4047	maker-LG12-augustus-gene-67.1-mRNA-1	1	1	1	1	0	1	0	4	0	3	0	0	2	10	0	4	0	5	4	0	3	0	2	0
HIPP31	A4111	maker-chr10_4111-augustus-gene-160.2-mRNA-1	1	1	1	0	0	1	0	0	0	4	0	0	2	10	0	2	0	6	3	0	1	0	2	0
HIPP31	A4144	maker-chr2_4144-augustus-gene-564.6-mRNA-1	1	1	1	0	0	1	0	0	0	4	0	0	2	9	0	2	0	5	3	0	1	0	2	0
HIPP31	A4160	maker-chr11_4160-snap-gene-245.8-mRNA-1	1	2	1	0	0	1	0	4	0	3	0	0	3	10	0	2	1	7	3	0	2	0	2	1
HIPP31	AM560	Manes.06G027700.2.v8.1	1	1	0	0	0	0	0	4	0	3	0	0	2	10	0	4	1	7	3	0	3	0	3	1
HIPP31	BC008	BC008Chromosome06_RagTag0007558.g	1	1	0	1	0	0	0	4	0	3	0	0	2	11	0	4	1	7	4	0	3	0	2	1
HIPP31	Baxi	BaxiChromosome06_RagTag0004177g	1	1	1	1	0	0	0	4	0	3	0	0	3	10	0	0	0	6	3	0	1	0	2	1
HIPP31	Fuxuan01	FuxuanChromosome06_RagTag0007680.g	1	2	1	0	0	0	0	4	1	3	0	0	0	7	0	0	0	1	1	0	0	0	2	0
HIPP31	GR4	GR4Chromosome06_RagTag0006697.g	2	0	0	0	0	0	0	2	0	5	0	0	4	9	0	2	0	2	2	0	2	2	1	0
HIPP31	HB60	HB60Chromosome06_RagTag0007789.g	2	0	1	0	0	0	0	0	0	4	0	0	3	9	0	0	0	0	1	0	1	0	2	2
HIPP31	IB003	IB003Chromosome06_RagTag0008724.g	1	1	0	0	0	0	0	2	0	3	0	0	4	10	0	2	0	7	3	0	2	0	3	1
HIPP31	IB005	IB005Chromosome06_RagTag0007627.g	1	1	1	1	0	0	0	2	0	2	0	0	3	9	0	2	0	6	3	0	2	0	4	1
HIPP31	ITBB04	ITBB04Chromosome06_RagTag0007712.g	1	1	1	1	0	1	0	4	0	3	0	0	2	10	0	2	0	6	3	0	2	0	2	1
HIPP31	Mianbaomushu	MianbaomushuChromosome06_RagTag0007882.g	1	1	0	0	0	0	0	0	0	3	0	0	3	9	0	2	0	6	3	0	3	0	2	1
HIPP31	SC205	SC205Chromosome06_RagTag0008585.g	1	1	1	0	0	1	0	4	0	2	0	0	2	11	0	4	1	7	3	0	3	0	3	1
HIPP31	SC5	SC5Chromosome06_RagTag0006384.g	1	1	1	1	0	1	0	2	0	3	0	0	3	10	0	2	0	6	3	0	2	0	2	2
HIPP31	SC6068	SC6068Chromosome06_RagTag0007273.g	2	1	1	1	0	1	0	2	0	3	0	0	3	10	0	4	0	6	4	0	3	0	2	1
HIPP31	SC8	SC8Chromosome06_RagTag0007935.g	1	1	1	1	0	1	0	4	0	3	0	0	2	11	0	2	0	6	3	0	2	0	2	1
HIPP31	Taiyin01	TaiyinChromosome06_RagTag0007573.g	0	0	1	0	0	0	0	0	0	4	0	0	2	9	1	2	0	1	1	0	1	0	1	1
HIPP31	Wenchanghongxin	WenchanghongxinChromosome06_RagTag0008652g	1	1	1	1	0	1	0	4	0	3	0	0	3	9	0	2	0	6	3	0	2	0	2	1
HIPP31	Yinniyeshengzhong	YnniyeshengzhongChromosome06_RagTag0007484.g	0	1	2	0	0	0	0	0	0	10	0	0	0	7	0	2	0	1	2	0	1	0	3	1
HIPP31	Yinnizhong	YinnizhongChromosome06_RagTag0006066.g	1	0	1	0	0	0	0	0	0	4	0	0	1	7	2	2	0	1	1	0	1	0	2	2
HIPP31	ZM9781	ZM9781Chromosome06_RagTag0007744g	0	0	1	1	0	0	0	0	0	4	0	0	1	5	0	2	0	1	2	0	2	0	2	1
HIPP31	tme204	Manes.06G027700.2.mrna1	1	1	1	1	0	1	0	4	0	3	0	0	2	8	1	2	1	7	3	0	2	0	2	1
HIPP31	w14	MesG_29035.mRNA1	0	1	1	0	0	0	0	0	0	1	1	0	2	9	0	0	0	4	2	0	2	0	2	0
HIPP31	xx048	DescChrA06G00701320.1	1	1	1	1	0	1	0	4	0	3	0	0	2	10	0	2	0	6	3	0	2	0	2	1
TOTAL (28)			27	25	24	12	0	14	0	64	1	95	1	0	62	257	4	58	5	137	75	0	53	2	62	25
HIPP32	A4011	snap-chr10_4011-processed-gene-184.10-mRNA-1	1	3	0	0	0	1	2	2	0	2	0	1	0	12	0	0	1	4	2	0	1	0	3	1
HIPP32	A4041	snap-chr11_4041-processed-gene-2.19-mRNA-1	1	2	0	0	0	2	2	4	0	3	0	1	0	12	0	0	1	4	2	0	1	0	3	1
HIPP32	A4047	maker-LG07-augustus-gene-253.42-mRNA-1	1	2	0	0	0	1	2	4	0	2	0	1	0	12	0	0	1	5	2	0	1	0	3	1
HIPP32	A4111	snap-chr9_4111-processed-gene-429.6-mRNA-1	1	3	0	0	0	2	2	4	0	2	0	1	0	13	0	0	1	4	2	0	1	0	3	1
HIPP32	A4160	maker-chr13_4160-snap-gene-429.8-mRNA-1	2	3	0	0	0	1	1	2	0	2	0	1	0	14	0	0	1	4	2	0	1	0	3	1
HIPP32	AM560	Manes.17G055500.2.v8.1	1	2	0	0	0	1	2	2	0	2	0	1	0	12	0	0	1	4	2	0	1	0	3	1
HIPP32	BC008	BC008Chromosome17_RagTag0028049.g	2	2	0	0	0	1	2	2	0	1	0	0	0	12	0	2	1	4	2	0	2	0	3	1
HIPP32	Baxi	BaxiChromosome04_RagTag0020078g	2	2	0	0	0	1	2	2	0	1	0	1	0	13	0	0	1	4	2	0	1	0	3	1
HIPP32	Fuxuan01	FuxuanChromosome17_RagTag0029324.g	2	2	0	0	0	1	2	2	0	2	0	1	0	13	0	0	1	4	2	0	1	0	3	1
HIPP32	GR4	GR4Chromosome17_RagTag0025916.g	1	2	0	0	0	1	2	4	0	2	0	0	0	12	0	0	1	4	2	0	1	0	3	1
HIPP32	HB60	HB60Chromosome17_RagTag0030689.g	1	2	0	0	0	1	2	2	0	2	0	1	0	12	0	0	1	4	2	0	1	0	2	1
HIPP32	IB003	IB003Chromosome17_RagTag0034498.g	2	2	0	0	0	1	2	2	0	2	0	1	0	14	0	0	1	4	2	0	1	0	2	1
HIPP32	IB005	IB005Chromosome17_RagTag0030836.g	2	2	0	0	0	1	2	2	0	2	0	1	0	13	0	0	1	4	2	0	1	0	3	1
HIPP32	ITBB04	ITBB04Chromosome17_RagTag0032132.g	2	2	0	0	0	1	2	2	0	2	0	1	0	13	0	0	1	4	2	0	1	0	2	1
HIPP32	Mianbaomushu	MianbaomushuChromosome17_RagTag0030339.g	2	2	0	0	0	1	2	4	0	1	0	0	0	13	0	0	1	4	2	0	1	0	3	1
HIPP32	NZ199	NZ199Chromosome17_RagTag0028037.g	1	2	0	0	0	1	2	2	0	2	0	1	0	13	0	0	1	4	2	0	1	0	3	1
HIPP32	SC205	SC205Chromosome17_RagTag0033659.g	2	2	0	0	0	2	1	4	0	2	0	1	0	14	0	0	1	4	2	0	1	0	2	1
HIPP32	SC5	SC5Chromosome17_RagTag0027163.g	2	2	0	0	0	1	2	4	0	2	0	0	0	13	0	0	1	4	2	0	1	0	3	1
HIPP32	SC6068	SC6068Chromosome17_RagTag0027724.g	2	2	0	0	0	1	2	4	0	1	0	0	0	13	0	0	1	4	2	0	1	0	3	1
HIPP32	SC8	SC8Chromosome17_RagTag0030256.g	1	2	0	0	0	1	2	4	0	1	0	0	0	11	0	0	1	4	2	0	1	0	3	1
HIPP32	SC9	SC9Chromosome17_RagTag0032454.g	1	2	0	0	0	2	2	4	0	3	0	1	0	11	0	0	1	4	2	0	1	0	3	1
HIPP32	Taiyin01	TaiyinChromosome17_RagTag0028586.g	2	2	0	0	0	2	2	4	0	2	0	1	0	12	0	0	1	4	2	0	1	0	3	1
HIPP32	Wenchanghongxin	WenchanghongxinChromosome17_RagTag0033839g	1	2	0	0	0	1	2	4	0	2	0	1	0	11	0	0	1	4	2	0	1	0	3	1
HIPP32	Yinniyeshengzhong	YnniyeshengzhongChromosome17_RagTag0028949.g	2	3	0	0	0	1	2	4	0	1	0	0	0	11	0	0	1	5	2	0	1	0	3	1
HIPP32	Yinnizhong	YinnizhongChromosome17_RagTag0024615.g	1	2	0	0	0	1	2	2	0	2	0	1	0	12	0	0	1	4	2	0	1	0	3	1
HIPP32	ZM9781	ZM9781Chromosome17_RagTag0030423g	2	2	0	0	0	1	2	4	0	1	0	0	0	13	0	0	1	4	2	0	1	0	3	1
HIPP32	tme204	Manes.17G055500.2.mrna1	2	2	0	0	0	1	2	4	0	1	0	0	0	13	0	0	1	4	2	0	1	0	3	1
HIPP32	tme7	tme7p0_17G00600.1	2	3	0	0	0	1	2	4	0	1	0	0	0	13	0	0	1	4	2	0	1	0	3	1
HIPP32	w14	MesG_17569.mRNA1	1	4	0	1	0	1	3	2	0	2	0	0	0	12	0	4	1	3	3	0	4	0	2	1
TOTAL (29)			45	65	0	1	0	34	57	90	0	51	0	18	0	362	0	6	29	117	59	0	33	0	82	29
HIPP33	A4011	maker-chr4_4011-snap-gene-696.10-mRNA-1	1	0	0	0	1	2	0	2	0	4	0	0	1	12	1	0	0	4	2	1	1	1	2	0
HIPP33	A4041	maker-chr10_4041-snap-gene-200.1-mRNA-1	0	2	1	0	0	2	0	2	0	4	0	1	1	10	5	0	0	0	3	0	1	0	3	0
HIPP33	A4047	maker-LG09-augustus-gene-348.26-mRNA-1	0	0	0	0	2	2	0	2	0	3	0	0	1	14	2	0	0	2	1	0	1	0	4	0
HIPP33	A4111	maker-chr4_4111-augustus-gene-732.8-mRNA-1	1	0	1	0	1	2	0	2	0	4	0	0	1	12	1	0	0	4	2	1	1	1	2	0
HIPP33	A4144	maker-chr6_4144-snap-gene-795.13-mRNA-1	1	0	1	0	1	1	0	2	0	4	0	0	2	11	1	0	0	3	3	0	1	1	3	0
HIPP33	A4160	maker-chr3_4160-snap-gene-677.22-mRNA-1	0	0	0	0	2	2	0	2	0	1	0	0	2	13	1	0	0	6	1	2	1	0	4	0
HIPP33	AM560	Manes.12G139000.1.v8.1	1	0	1	0	1	2	0	2	0	3	0	0	1	12	1	0	0	3	2	1	1	1	2	0
HIPP33	BC008	BC008Chromosome12_RagTag0030294.g	1	0	1	0	1	2	0	2	0	3	0	0	1	12	1	0	0	3	2	1	1	1	2	0
HIPP33	Baxi	BaxiChromosome12_RagTag0028093g	2	0	0	0	1	2	0	0	0	3	0	0	1	14	2	2	0	5	2	3	2	1	2	0
HIPP33	GR4	GR4Chromosome12_RagTag0028519.g	1	0	1	0	1	2	0	2	0	3	0	0	1	11	1	0	0	4	2	0	1	1	3	0
HIPP33	HB60	HB60Chromosome12_RagTag0032847.g	1	0	1	0	1	2	0	2	0	3	0	0	1	13	1	0	0	4	1	1	1	1	2	0
HIPP33	IB005	IB005Chromosome12_RagTag0033150.g	0	0	1	0	1	2	0	2	0	3	0	0	1	12	1	0	0	2	4	0	1	0	2	0
HIPP33	ITBB04	ITBB04Chromosome12_RagTag0034444.g	1	0	1	0	1	2	0	2	0	3	0	0	1	12	1	0	0	3	2	1	1	1	2	0
HIPP33	Mianbaomushu	MianbaomushuChromosome12_RagTag0032583.g	1	0	1	0	1	2	0	2	0	2	0	0	1	11	1	0	0	3	2	1	1	1	2	0
HIPP33	NZ199	NZ199Chromosome12_RagTag0030215.g	1	0	1	0	1	2	0	2	0	4	0	0	2	14	1	0	0	4	2	1	1	1	2	0
HIPP33	SC5	SC5Chromosome12_RagTag0029157.g	1	0	1	0	1	2	0	2	0	4	0	0	1	12	1	0	0	3	2	1	1	1	2	0
HIPP33	SC6068	SC6068Chromosome12_RagTag0029879.g	1	0	1	0	1	1	0	2	0	4	0	0	2	11	1	0	0	3	3	0	1	1	3	0
HIPP33	SC8	SC8Chromosome12_RagTag0032539.g	1	0	1	0	1	2	0	2	0	3	0	0	1	12	1	0	0	3	2	1	1	1	2	0
HIPP33	SC9	SC9Chromosome04_RagTag0028460.g	1	0	1	0	1	2	0	2	0	3	0	0	0	12	0	2	0	3	3	1	2	1	3	0
HIPP33	SC9	SC9Chromosome12_RagTag0034802.g	1	1	1	0	1	1	0	2	0	3	0	0	1	11	1	0	0	3	2	1	1	1	2	0
HIPP33	Taiyin01	TaiyinChromosome12_RagTag0030658.g	1	0	1	0	1	2	0	2	0	4	0	0	2	12	1	0	0	3	2	1	1	1	2	0
HIPP33	Wenchanghongxin	WenchanghongxinChromosome12_RagTag0036478g	2	0	0	0	1	2	1	2	0	4	0	0	2	10	1	0	0	2	1	1	1	1	3	0
HIPP33	Yinniyeshengzhong	YnniyeshengzhongChromosome12_RagTag0030953.g	0	1	1	0	0	2	0	2	0	7	0	0	1	8	1	0	0	1	1	0	2	0	3	0
HIPP33	ZM9781	ZM9781Chromosome12_RagTag0032569g	0	1	0	0	0	2	0	0	0	3	0	1	2	13	1	0	0	6	1	2	1	0	4	0
HIPP33	tme204	Manes.12G139000.1.mrna1	1	0	1	0	1	2	0	2	0	3	0	0	1	12	1	0	0	3	2	1	1	1	2	0
HIPP33	tme7	tme7p0_12G01315.1	1	0	1	0	1	2	0	2	0	3	0	0	1	12	1	0	0	3	2	1	1	1	2	0
HIPP33	w14	MesG_08575.mRNA1	0	1	0	0	0	2	0	2	0	2	0	1	1	11	1	2	0	2	2	0	3	0	4	0
HIPP33	xx048	DescChrA12G00067110.1	1	0	1	0	1	2	0	2	0	3	0	0	1	12	1	0	0	3	2	1	1	1	2	0
TOTAL (28)			23	6	21	0	26	53	1	52	0	93	0	3	34	331	33	6	0	88	56	24	33	21	71	0
HIPP34	A4160	snap-chr12_4160-processed-gene-464.0-mRNA-1	6	0	0	1	0	0	2	4	0	4	0	1	0	19	2	6	1	3	4	1	4	0	5	1
HIPP34	AM560	Manes.08G099200.1.v8.1	8	0	0	1	0	0	2	6	0	4	0	1	0	20	0	4	1	3	2	0	3	0	3	1
HIPP34	tme204	Manes.08G099200.1.mrna1	6	0	0	0	0	0	2	4	0	5	0	1	0	17	0	4	1	2	3	1	2	0	2	1
HIPP34	w14	MesG_33794.mRNA1	8	1	0	1	0	0	1	6	0	2	0	1	0	20	0	4	1	3	2	0	4	0	2	1
HIPP34	xx048	DescChrB08G00082390.1	8	0	0	1	0	0	2	6	0	4	0	1	0	20	0	4	1	3	2	0	3	0	3	1
TOTAL (5)			36	1	0	4	0	0	9	26	0	19	0	5	0	96	2	22	5	14	13	2	16	0	15	5
HIPP35	A4011	maker-chr1_4011-augustus-gene-723.13-mRNA-1	2	2	0	0	0	0	1	0	0	1	0	0	0	15	1	4	0	4	2	0	2	0	1	1
HIPP35	A4041	maker-chr4_4041-augustus-gene-737.31-mRNA-1	2	2	0	0	0	0	1	0	0	1	0	0	0	15	1	4	0	4	2	0	2	0	1	1
HIPP35	A4047	maker-LG01-augustus-gene-475.41-mRNA-1	2	2	0	0	0	0	1	0	0	1	0	0	0	16	1	4	0	2	2	0	2	0	1	1
HIPP35	A4111	maker-chr2_4111-augustus-gene-199.35-mRNA-1	2	2	0	0	0	0	1	0	0	1	0	0	0	15	1	4	0	4	2	0	2	0	1	1
HIPP35	A4144	maker-chr3_4144-augustus-gene-841.36-mRNA-1	2	2	0	0	0	0	1	0	0	1	0	0	0	15	1	4	0	4	2	0	2	0	1	1
HIPP35	A4160	maker-chr1_4160-augustus-gene-696.3-mRNA-1	2	2	0	0	0	0	1	0	0	1	0	0	0	15	1	4	0	2	2	0	2	0	1	1
HIPP35	AM560	Manes.01G216400.1.v8.1	2	2	0	0	0	0	1	0	0	1	0	0	0	16	1	4	0	5	2	0	2	0	1	1
HIPP35	BC008	BC008Chromosome01_RagTag0002917.g	4	2	0	0	0	0	1	0	0	1	0	0	0	17	1	4	0	2	2	0	2	0	1	1
HIPP35	Fuxuan01	FuxuanChromosome01_RagTag0002477.g	4	2	0	0	0	0	1	0	0	1	0	0	0	17	1	4	0	4	2	0	2	0	1	1
HIPP35	GR4	GR4Chromosome01_RagTag0002299.g	2	2	0	0	0	0	1	0	0	1	0	0	0	16	1	4	0	2	2	0	2	0	1	1
HIPP35	HB60	HB60Chromosome01_RagTag0002552.g	2	2	0	0	0	0	1	0	0	1	0	0	0	16	1	4	0	5	2	0	2	0	1	1
HIPP35	IB003	IB003Chromosome01_RagTag0002874.g	2	2	0	0	0	0	1	0	0	2	0	0	0	15	1	4	0	2	2	0	2	0	1	1
HIPP35	IB005	IB005Chromosome01_RagTag0002578.g	2	2	0	0	0	0	1	0	0	1	0	0	0	15	1	4	0	4	2	0	2	0	1	1
HIPP35	ITBB04	ITBB04Chromosome01_RagTag0002634.g	2	2	0	0	0	0	1	0	0	1	0	0	0	15	1	4	0	2	2	0	2	0	1	1
HIPP35	NZ199	NZ199Chromosome01_RagTag0002488.g	2	2	0	0	0	0	1	0	0	1	0	0	0	16	1	4	0	5	2	0	2	0	1	1
HIPP35	SC205	SC205Chromosome01_RagTag0003131.g	2	2	0	0	0	0	1	0	0	1	0	0	0	15	1	4	0	4	2	0	2	0	1	1
HIPP35	SC6068	SC6068Chromosome01_RagTag0002682.g	2	2	0	0	0	0	1	0	0	1	0	0	0	15	1	4	0	2	2	0	2	0	1	1
HIPP35	SC8	SC8Chromosome01_RagTag0002651.g	2	2	0	0	0	0	1	0	0	1	0	0	0	13	0	4	0	2	2	0	2	0	1	1
HIPP35	SC9	SC9Chromosome01_RagTag0003117.g	2	2	0	0	0	0	1	0	0	1	0	0	0	15	1	4	0	2	3	0	2	0	1	1
HIPP35	Taiyin01	TaiyinChromosome01_RagTag0002622.g	2	2	0	0	0	0	1	0	0	1	0	0	0	16	1	4	0	2	2	0	2	0	1	1
HIPP35	Yinniyeshengzhong	YnniyeshengzhongChromosome01_RagTag0002579.g	2	2	0	0	0	0	1	0	0	1	0	0	0	15	1	4	0	2	2	0	2	0	1	1
HIPP35	Yinnizhong	YinnizhongChromosome01_RagTag0001961.g	2	2	0	0	0	0	1	0	0	2	0	0	0	16	1	4	0	5	2	0	2	0	1	1
HIPP35	ZM9781	ZM9781Chromosome01_RagTag0002641g	2	2	0	0	0	0	1	0	0	1	0	0	0	15	1	4	0	2	2	0	2	0	1	1
HIPP35	tme204	Manes.01G216400.1.mrna1	2	2	0	0	0	0	1	0	0	1	0	0	0	15	1	4	0	4	2	0	2	0	1	1
HIPP35	tme7	tme7p0_01G01909.1	4	2	0	0	0	0	1	0	0	1	0	0	0	17	1	4	0	4	2	0	2	0	1	1
HIPP35	w14	MesG_02389.mRNA1	1	3	0	0	0	0	1	2	0	1	0	0	1	11	0	6	0	4	2	0	3	0	1	1
HIPP35	xx048	DescChrB01G00045290.1	4	2	0	0	0	0	1	0	0	1	0	0	0	17	1	4	0	4	2	0	2	0	1	1
TOTAL (27)			61	55	0	0	0	0	27	2	0	29	0	0	1	414	25	110	0	88	55	0	55	0	27	27
HIPP36	A4011	maker-chr5_4011-snap-gene-247.3-mRNA-1	1	4	0	1	0	0	1	0	0	5	0	0	0	18	0	6	0	3	3	0	3	0	6	1
HIPP36	A4041	maker-chr17_4041-augustus-gene-283.4-mRNA-1	1	5	1	1	0	0	1	0	0	5	0	0	0	19	0	6	0	3	3	0	4	0	6	1
HIPP36	A4047	maker-LG08-augustus-gene-125.17-mRNA-1	1	4	1	1	0	0	1	0	0	6	0	0	0	18	0	6	0	3	3	0	3	0	6	1
HIPP36	A4111	maker-chr1_4111-augustus-gene-241.2-mRNA-1	1	4	1	1	0	0	1	0	0	5	0	0	0	19	0	6	0	3	3	0	3	0	6	1
HIPP36	A4160	maker-chr4_4160-snap-gene-222.6-mRNA-1	1	5	1	1	0	0	1	0	0	5	0	0	1	18	0	6	0	3	3	0	4	0	6	1
HIPP36	AM560	Manes.09G066300.4.v8.1	1	5	1	1	0	0	0	0	0	6	0	0	0	19	0	6	0	2	3	0	3	0	6	0
HIPP36	BC008	BC008Chromosome09_RagTag0011711.g	1	4	1	1	0	0	1	0	0	7	0	0	0	17	0	6	0	3	3	0	3	0	6	1
HIPP36	Baxi	BaxiChromosome09_RagTag0009111g	1	4	1	1	0	0	0	0	0	5	0	0	0	20	0	6	0	3	3	0	3	0	6	1
HIPP36	GR4	GR4Chromosome09_RagTag0010261.g	1	5	1	1	0	0	1	0	0	6	0	0	1	17	0	6	0	3	3	0	3	0	6	1
HIPP36	HB60	HB60Chromosome09_RagTag0012833.g	1	5	1	1	0	0	1	0	0	5	0	0	0	17	0	6	0	3	3	0	3	0	6	1
HIPP36	IB003	IB003Chromosome09_RagTag0014036.g	1	5	1	1	0	0	0	0	0	5	0	1	1	19	0	6	0	3	3	0	3	0	6	1
HIPP36	IB005	IB005Chromosome09_RagTag0012559.g	1	4	0	1	0	0	1	0	0	4	0	0	0	19	0	6	0	3	3	0	3	0	6	1
HIPP36	ITBB04	ITBB04Chromosome09_RagTag0012652.g	1	4	0	1	0	0	0	0	0	5	0	0	0	18	0	6	0	3	3	0	3	0	6	0
HIPP36	NZ199	NZ199Chromosome09_RagTag0011602.g	1	4	0	1	0	0	0	0	0	4	0	0	0	17	0	6	0	2	3	0	3	0	6	0
HIPP36	SC205	SC205Chromosome09_RagTag0013797.g	1	5	1	1	0	0	1	0	0	4	0	0	1	15	0	6	0	2	3	0	3	0	6	1
HIPP36	SC5	SC5Chromosome09_RagTag0010411.g	1	5	1	1	0	0	1	0	0	4	0	0	0	16	0	6	0	3	3	0	3	0	6	1
HIPP36	SC6068	SC6068Chromosome09_RagTag0011217.g	1	4	0	1	0	0	0	0	0	5	0	0	0	18	0	6	0	3	3	0	3	0	6	1
HIPP36	Taiyin01	TaiyinChromosome09_RagTag0011659.g	1	4	0	1	0	0	0	0	0	5	0	0	0	19	0	6	0	3	3	0	3	0	6	0
HIPP36	Wenchanghongxin	WenchanghongxinChromosome09_RagTag0013772g	1	4	0	1	0	0	1	0	0	6	0	0	0	16	0	6	0	3	3	0	3	0	6	1
HIPP36	Yinniyeshengzhong	YnniyeshengzhongChromosome09_RagTag0011986.g	1	4	0	1	0	0	0	0	0	2	0	0	0	20	0	4	0	3	3	0	2	0	9	0
HIPP36	Yinnizhong	YinnizhongChromosome09_RagTag0009418.g	1	4	0	1	0	0	0	0	0	5	0	0	0	19	0	6	0	3	3	0	3	0	6	0
HIPP36	ZM9781	ZM9781Chromosome09_RagTag0012418g	1	2	0	1	0	0	0	0	0	7	0	0	0	19	0	6	0	2	3	0	3	0	6	1
HIPP36	tme204	Manes.09G066300.4.mrna1	1	4	0	1	0	0	0	0	0	5	0	0	0	19	0	6	0	3	3	0	3	0	6	0
HIPP36	tme7	tme7p0_09G00573.1	1	4	0	1	0	0	0	0	0	5	0	0	0	19	0	6	0	3	3	0	3	0	6	0
HIPP36	w14	MesG_35273.mRNA1	2	6	0	2	0	0	0	0	0	2	0	0	0	19	0	6	0	1	4	0	3	0	5	1
HIPP36	xx048	DescChrA09G00216700.1	1	4	0	1	0	0	0	0	0	5	0	0	0	19	0	6	0	3	3	0	3	0	6	0
TOTAL (26)			27	112	12	27	0	0	12	0	0	128	0	1	4	473	0	154	0	72	79	0	79	0	158	17
HIPP37	A4011	maker-chr10_4011-augustus-gene-661.1-mRNA-1	0	2	0	0	0	0	0	0	0	2	0	0	4	8	0	0	0	0	9	0	3	0	3	0
HIPP37	A4041	maker-chr10_4041-augustus-gene-693.1-mRNA-1	0	2	0	0	0	0	0	0	0	2	0	0	3	8	0	0	0	0	8	0	2	0	3	0
HIPP37	A4047	maker-LG17-augustus-gene-321.25-mRNA-1	0	2	0	0	0	0	0	0	0	2	0	0	4	8	0	0	0	1	9	0	2	0	3	0
HIPP37	A4111	maker-chr7_4111-augustus-gene-668.8-mRNA-1	0	2	0	0	0	0	0	0	0	2	0	0	3	9	0	0	0	0	8	0	3	0	3	0
HIPP37	A4144	maker-chr9_4144-augustus-gene-764.32-mRNA-1	0	2	0	0	0	0	0	0	0	2	0	0	4	9	0	0	0	0	8	0	2	0	5	0
HIPP37	AM560	Manes.03G184400.1.v8.1	0	2	0	0	0	0	0	0	0	3	0	0	4	10	0	0	0	0	8	0	3	0	4	0
HIPP37	BC008	BC008Chromosome03_RagTag0007029.g	0	2	0	0	0	0	0	0	0	2	0	0	4	7	0	0	0	0	9	0	3	0	4	0
HIPP37	IB005	IB005Chromosome03_RagTag0006936.g	0	2	0	0	0	0	0	0	0	2	0	0	3	8	0	0	0	0	9	0	3	0	3	0
HIPP37	ITBB04	ITBB04Chromosome03_RagTag0006930.g	0	1	0	0	0	0	0	0	0	2	0	0	3	8	0	0	0	1	9	0	3	0	3	0
HIPP37	Mianbaomushu	MianbaomushuChromosome03_RagTag0007181.g	0	2	0	0	0	0	0	0	0	2	0	0	4	7	0	0	0	0	8	0	3	0	3	0
HIPP37	SC205	SC205Chromosome03_RagTag0007646.g	0	2	0	0	0	0	0	0	0	2	0	0	3	9	0	0	0	0	8	0	3	0	3	0
HIPP37	SC5	SC5Chromosome03_RagTag0005822.g	0	2	0	0	0	0	0	0	0	2	0	0	4	7	0	0	0	1	9	0	3	0	4	0
HIPP37	SC6068	SC6068Chromosome03_RagTag0006590.g	0	2	0	0	0	0	0	0	0	2	0	0	4	7	0	0	0	2	9	0	3	0	4	0
HIPP37	SC8	SC8Chromosome03_RagTag0007259.g	0	1	0	0	0	0	0	0	0	2	0	0	4	9	0	0	0	1	9	0	3	0	4	0
HIPP37	SC9	SC9Chromosome03_RagTag0007949.g	0	2	0	0	0	0	0	0	0	2	0	0	4	8	0	0	0	0	7	0	3	0	4	0
HIPP37	Taiyin01	TaiyinChromosome03_RagTag0006899.g	0	2	0	0	0	0	0	0	0	2	0	0	3	7	0	0	0	0	9	0	3	0	3	0
HIPP37	Yinniyeshengzhong	YnniyeshengzhongChromosome03_RagTag0006849.g	0	2	0	0	0	0	0	0	0	3	0	0	4	13	0	0	0	0	6	0	1	0	3	0
HIPP37	Yinnizhong	YinnizhongChromosome03_RagTag0005636.g	0	2	0	0	0	0	0	0	0	2	0	0	3	7	0	0	0	0	9	0	3	0	3	0
HIPP37	ZM9781	ZM9781Chromosome03_RagTag0006902g	0	3	1	0	0	0	0	0	0	2	0	0	3	5	0	0	0	1	7	0	3	0	3	0
HIPP37	tme204	Manes.03G184400.1.mrna1	0	2	0	0	0	0	0	0	0	2	0	0	4	8	0	0	0	1	9	0	2	0	4	0
HIPP37	tme7	tme7p0_03G01779.1	0	2	0	0	0	0	0	0	0	2	0	0	3	7	0	0	0	0	9	0	3	0	3	0
HIPP37	w14	MesG_24462.mRNA1	0	1	0	0	0	0	0	0	0	1	0	0	5	14	0	0	0	0	6	0	2	0	3	0
HIPP37	xx048	DescChrA03G00638900.1	0	2	0	0	0	0	0	0	0	2	0	0	3	7	0	0	0	0	9	0	3	0	4	0
TOTAL (23)			0	44	1	0	0	0	0	0	0	47	0	0	83	190	0	0	0	8	191	0	62	0	79	0
HIPP38	AM560	Manes.08G122800.5.v8.1	2	2	0	2	0	0	1	4	0	2	0	3	1	15	1	4	2	4	2	0	3	0	4	1
HIPP38	IB003	IB003Chromosome08_RagTag0019108.g	2	2	0	2	0	0	0	4	0	1	0	4	1	15	1	4	1	5	2	0	3	0	5	1
HIPP38	NZ199	NZ199Chromosome08_RagTag0015760.g	2	2	0	2	0	0	1	4	0	2	0	4	0	14	1	2	1	4	2	0	1	0	4	1
HIPP38	SC205	SC205Chromosome08_RagTag0018837.g	2	2	0	2	0	0	0	2	0	1	0	4	3	15	1	2	1	4	2	0	2	0	6	1
HIPP38	SC5	SC5Chromosome08_RagTag0014344.g	2	2	0	2	0	0	0	4	0	2	0	3	0	12	1	2	2	3	1	0	2	0	4	1
HIPP38	ZM9781	ZM9781Chromosome08_RagTag0016866g	2	2	0	2	0	0	0	4	0	1	0	4	2	14	1	2	1	5	2	0	2	0	7	1
HIPP38	tme204	Manes.08G122800.1.mrna1	2	2	0	2	0	0	0	4	0	2	0	4	1	13	1	2	1	4	1	0	2	0	5	1
HIPP38	tme204	Manes.08G122800.3.mrna1	2	2	0	2	0	0	0	4	0	2	0	4	1	13	1	2	1	4	1	0	2	0	5	1
HIPP38	w14	MesG_34015.mRNA1	3	3	0	3	0	0	0	2	0	1	0	3	2	12	0	4	3	5	3	0	5	0	2	1
HIPP38	xx048	DescChrB08G00084800.1	2	2	0	2	0	0	0	4	0	2	0	3	1	13	1	2	1	4	1	0	2	0	5	1
TOTAL (10)			21	21	0	21	0	0	2	36	0	16	0	36	12	136	9	26	14	42	17	0	24	0	47	10
HIPP39	A4041	snap-chr8_4041-processed-gene-126.0-mRNA-1	5	3	0	0	0	0	0	0	0	3	1	0	0	12	2	2	2	2	1	0	1	0	0	0
HIPP39	A4047	maker-LG03-augustus-gene-229.5-mRNA-1	5	2	0	0	0	0	0	0	0	2	1	0	0	10	1	2	1	1	1	0	1	0	0	0
HIPP39	A4111	maker-chr9_4111-snap-gene-404.0-mRNA-1	5	2	0	0	0	0	0	0	0	3	1	0	0	14	1	2	1	2	1	0	1	0	2	0
HIPP39	A4144	snap-chr7_4144-processed-gene-487.0-mRNA-1	5	3	0	0	0	0	0	0	0	4	1	0	1	9	1	4	2	1	2	0	2	0	0	0
HIPP39	A4160	maker-chr10_4160-snap-gene-402.5-mRNA-1	5	3	0	0	0	0	1	0	0	4	1	0	0	11	1	2	1	1	1	0	1	0	0	0
HIPP39	A4160	maker-chr12_4160-snap-gene-599.9-mRNA-1	5	3	0	0	0	0	0	0	0	4	1	0	0	10	1	2	2	2	1	0	1	0	0	0
HIPP39	AM560	Manes.13G090400.2.v8.1	5	3	0	0	0	0	0	0	0	4	1	0	1	10	1	2	1	1	3	0	1	0	0	0
HIPP39	BC008	BC008Chromosome13_RagTag0010100.g	5	3	0	0	0	0	0	0	0	5	1	0	0	13	1	2	1	2	3	0	1	0	0	0
HIPP39	GR4	GR4Chromosome03_RagTag0005091.g	5	3	0	0	0	0	0	0	0	4	1	0	0	13	1	2	2	2	2	0	1	0	0	0
HIPP39	HB60	HB60Chromosome13_RagTag0010910.g	5	2	1	0	0	0	0	0	0	3	1	0	1	18	0	2	0	1	1	0	1	0	1	0
HIPP39	IB005	IB005Chromosome13_RagTag0010465.g	4	3	0	0	0	0	0	0	0	5	1	0	0	9	0	2	1	3	4	0	1	0	0	0
HIPP39	IB005	IB005Chromosome13_RagTag0010535.g	5	3	0	0	0	0	0	0	0	5	1	0	0	10	0	2	1	2	2	0	1	0	0	0
HIPP39	ITBB04	ITBB04Chromosome13_RagTag0010816.g	5	3	0	0	0	0	0	0	0	4	1	0	0	10	0	2	1	2	2	0	1	0	0	0
HIPP39	ITBB04	ITBB04Chromosome13_RagTag0010820.g	5	3	0	0	0	0	0	0	0	4	1	0	0	10	0	4	1	2	2	0	2	0	0	0
HIPP39	SC6068	SC6068Chromosome13_RagTag0009659.g	5	3	0	0	0	0	0	0	0	4	1	0	0	10	0	4	1	2	1	0	2	0	0	0
HIPP39	Yinniyeshengzhong	YnniyeshengzhongChromosome13_RagTag0009993.g	4	2	1	0	0	0	0	0	0	3	1	0	2	12	0	0	1	2	1	0	0	0	3	0
HIPP39	Yinniyeshengzhong	YnniyeshengzhongChromosome13_RagTag0010236.g	5	3	0	0	0	0	0	0	0	4	1	0	0	11	1	2	0	2	2	0	1	0	0	0
HIPP39	ZM9781	ZM9781Chromosome13_RagTag0010539g	5	3	0	0	0	0	0	0	0	2	1	0	0	13	0	4	1	3	2	0	2	0	3	0
HIPP39	w14	MesG_09951.mRNA1	3	2	0	0	0	0	0	0	0	5	0	0	2	11	1	0	1	2	0	0	0	0	3	0
HIPP39	xx048	DescChrA13G00265230.1	5	3	0	0	0	0	0	0	0	4	1	0	0	10	0	4	1	2	2	0	2	0	0	0
HIPP39	xx048	DescChrB13G00147440.1	5	3	0	0	0	0	0	0	0	4	1	0	0	10	0	2	0	2	1	0	1	0	0	0
TOTAL (21)			101	58	2	0	0	0	1	0	0	80	20	0	7	236	12	48	22	39	35	0	24	0	12	0
HIPP40	xx048	DescChrA17G00338550.1	1	3	0	0	0	0	1	4	0	2	0	1	0	14	1	4	0	4	4	0	3	0	1	0
TOTAL (1)			1	3	0	0	0	0	1	4	0	2	0	1	0	14	1	4	0	4	4	0	3	0	1	0
HIPP41	A4011	maker-chr1_4011-snap-gene-62.18-mRNA-1	6	2	0	0	0	0	0	2	0	0	0	0	4	13	0	2	1	4	6	0	1	1	3	0
HIPP41	A4041	maker-chr4_4041-snap-gene-612.21-mRNA-1	6	2	0	0	0	0	0	2	0	0	0	0	4	13	0	2	1	4	6	0	1	1	4	0
HIPP41	A4047	maker-LG01-augustus-gene-349.28-mRNA-1	4	0	0	0	0	0	0	0	0	0	0	1	2	11	0	0	1	3	3	0	1	1	0	0
HIPP41	A4047	maker-LG01-augustus-gene-391.44-mRNA-1	6	1	0	1	0	0	0	0	0	0	0	2	3	17	2	4	1	3	3	0	2	1	1	1
HIPP41	A4111	maker-chr3_4111-augustus-gene-656.10-mRNA-1	4	0	0	0	0	0	0	0	0	0	0	0	2	11	0	0	2	3	4	0	1	1	0	0
HIPP41	A4144	maker-chr3_4144-snap-gene-751.5-mRNA-1	4	0	0	0	0	0	0	0	0	0	0	0	2	11	0	0	2	3	4	0	1	1	1	0
HIPP41	A4160	maker-chr4_4160-snap-gene-570.14-mRNA-1	4	0	0	0	0	0	0	0	0	0	0	1	2	11	0	0	2	3	4	0	1	1	0	0
HIPP41	AM560	Manes.01G148900.1.v8.1	4	0	0	0	0	0	0	0	0	0	0	1	2	10	0	0	2	3	4	0	1	1	0	0
HIPP41	BC008	BC008Chromosome01_RagTag0002377.g	4	0	0	0	0	0	0	0	0	0	0	1	2	10	0	0	2	3	4	0	1	1	0	0
HIPP41	Baxi	BaxiChromosome01_RagTag0001402g	4	0	0	0	0	0	0	0	0	0	0	1	2	11	0	0	2	3	4	0	1	1	0	0
HIPP41	Fuxuan01	FuxuanChromosome01_RagTag0001941.g	4	0	0	0	0	0	0	0	0	0	0	1	2	10	0	0	2	3	4	0	1	1	0	0
HIPP41	HB60	HB60Chromosome01_RagTag0001983.g	4	0	0	0	0	0	0	0	0	0	0	1	2	10	0	0	2	3	4	0	1	1	0	0
HIPP41	IB005	IB005Chromosome01_RagTag0001940.g	4	0	0	0	0	0	0	0	0	0	0	1	2	11	0	0	2	3	4	0	1	1	0	0
HIPP41	ITBB04	ITBB04Chromosome01_RagTag0002077.g	4	0	0	0	0	0	0	0	0	0	0	1	2	10	0	0	2	3	4	0	1	1	0	0
HIPP41	Mianbaomushu	MianbaomushuChromosome01_RagTag0002229.g	4	0	0	0	0	0	0	0	0	1	0	1	2	10	0	0	2	3	4	0	1	1	0	0
HIPP41	SC5	SC5Chromosome01_RagTag0001639.g	4	0	0	0	0	0	0	0	0	0	0	1	2	10	0	0	2	3	4	0	1	1	0	0
HIPP41	Yinniyeshengzhong	YnniyeshengzhongChromosome01_RagTag0002070.g	5	0	0	0	0	0	0	0	0	2	0	0	1	18	0	4	5	1	1	0	2	0	1	0
HIPP41	tme204	Manes.01G148900.1.mrna1	4	0	0	0	0	0	0	0	0	0	0	1	2	10	0	0	2	2	4	0	1	1	0	0
HIPP41	tme7	tme7p0_01G01338.1	4	0	0	0	0	0	0	0	0	0	0	1	2	10	0	0	2	3	4	0	1	1	0	0
HIPP41	w14	MesG_01731.mRNA1	4	0	0	0	0	0	0	0	0	1	0	0	1	7	0	0	1	2	2	0	1	1	1	0
TOTAL (20)			87	5	0	1	0	0	0	4	0	4	0	15	43	224	2	12	38	58	77	0	22	19	11	1
HIPP42	A4011	maker-chr15_4011-augustus-gene-476.25-mRNA-1	4	5	1	0	0	0	0	0	0	1	0	1	1	19	1	2	0	5	1	0	2	0	1	0
HIPP42	A4041	maker-chr13_4041-augustus-gene-582.27-mRNA-1	5	5	1	0	0	0	0	0	0	1	0	1	1	20	1	2	0	5	2	0	2	0	1	0
HIPP42	A4047	maker-LG12-snap-gene-263.2-mRNA-1	4	5	1	0	0	0	0	0	0	1	0	1	1	19	1	2	0	5	1	0	3	0	1	0
HIPP42	A4111	maker-chr10_4111-augustus-gene-540.16-mRNA-1	5	5	1	0	0	0	0	0	0	1	0	1	1	20	1	2	0	5	2	0	2	0	1	0
HIPP42	A4160	maker-chr9_4160-augustus-gene-541.1-mRNA-1	4	5	1	0	0	0	0	0	0	2	0	1	1	19	1	2	0	4	1	0	2	0	1	0
HIPP42	AM560	Manes.06G121400.1.v8.1	4	5	1	0	0	0	0	0	0	2	0	1	1	19	1	2	0	4	1	0	3	0	1	0
HIPP42	BC008	BC008Chromosome06_RagTag0008324.g	4	5	1	0	0	0	0	0	0	4	0	1	1	21	1	2	0	6	2	0	2	0	1	0
HIPP42	Baxi	BaxiChromosome10_RagTag0029575g	5	5	1	0	0	0	0	0	0	3	0	1	0	21	0	2	0	3	3	0	3	0	1	0
HIPP42	Fuxuan01	FuxuanChromosome06_RagTag0008460.g	4	5	1	0	0	0	0	0	0	3	0	1	1	18	1	2	0	5	2	0	2	0	1	0
HIPP42	GR4	GR4Chromosome06_RagTag0007749.g	4	5	1	0	0	0	0	0	0	2	0	1	1	19	1	2	0	4	1	0	3	0	1	0
HIPP42	HB60	HB60Chromosome06_RagTag0008608.g	2	5	0	0	0	0	0	0	0	2	0	1	1	16	1	2	0	6	2	0	2	0	1	0
HIPP42	ITBB04	ITBB04Chromosome06_RagTag0008633.g	4	5	1	0	0	0	0	0	0	2	0	1	1	19	1	2	0	4	1	0	3	0	1	0
HIPP42	SC5	SC5Chromosome06_RagTag0007201.g	4	5	1	0	0	0	0	0	0	2	0	1	1	18	1	2	0	4	1	0	2	0	1	0
HIPP42	Yinniyeshengzhong	YnniyeshengzhongChromosome06_RagTag0008305.g	4	5	1	0	0	0	0	0	0	2	0	1	0	18	1	2	0	3	2	0	3	0	1	0
HIPP42	ZM9781	ZM9781Chromosome06_RagTag0008569g	5	4	1	0	0	0	0	0	0	2	0	1	0	22	0	2	0	2	1	0	2	0	1	0
HIPP42	tme7	tme7p0_06G01114.1	4	5	1	0	0	0	0	0	0	2	0	1	1	19	1	2	0	4	1	0	3	0	1	0
HIPP42	xx048	DescChrA06G00711460.1	4	5	1	0	0	0	0	0	0	3	0	1	0	17	1	2	0	5	3	0	2	0	1	0
TOTAL (17)			70	84	16	0	0	0	0	0	0	35	0	17	13	324	15	34	0	74	27	0	41	0	17	0
HIPP43	AM560	Manes.13G076069.1.v8.1	1	2	0	0	0	0	2	4	0	0	0	0	0	15	1	0	0	5	2	0	1	0	2	0
HIPP43	tme204	Manes.13G076069.1.mrna1	0	1	0	0	0	0	2	4	0	0	0	0	0	15	0	0	0	4	2	0	1	0	2	0
TOTAL (2)			1	3	0	0	0	0	4	8	0	0	0	0	0	30	1	0	0	9	4	0	2	0	4	0
HIPP44	A4160	maker-chr14_4160-snap-gene-23.14-mRNA-1	4	5	0	1	0	0	0	2	1	2	0	1	2	9	1	2	0	1	2	0	2	0	1	0
HIPP44	AM560	Manes.13G008700.1.v8.1	5	2	0	1	0	0	0	2	1	1	0	0	2	11	1	0	0	1	2	0	0	0	2	0
HIPP44	ZM9781	ZM9781Chromosome13_RagTag0009710g	5	4	0	1	0	0	0	2	1	2	0	1	2	11	1	0	0	0	2	0	1	0	0	0
HIPP44	tme204	Manes.13G008700.1.mrna1	5	2	0	1	0	0	0	2	1	1	0	0	2	11	1	0	0	2	2	0	0	0	2	0
HIPP44	tme7	tme7p0_13G00074.1	5	4	0	2	0	0	0	2	1	2	0	1	2	11	1	0	0	0	2	0	1	0	1	0
TOTAL (5)			24	17	0	6	0	0	0	10	5	8	0	3	10	53	5	2	0	4	10	0	4	0	6	0
HIPP45	SC6068	SC6068Chromosome06_RagTag0008146.g	4	5	1	0	0	0	0	0	0	2	0	1	1	19	1	2	0	4	1	0	2	0	1	0
HIPP45	Taiyin01	TaiyinChromosome06_RagTag0008437.g	4	5	1	0	0	0	0	0	0	2	0	1	1	19	1	2	0	4	1	0	2	0	1	0
HIPP45	Wenchanghongxin	WenchanghongxinChromosome06_RagTag0009508g	4	5	1	0	0	0	0	0	0	2	0	1	1	19	1	2	0	4	1	0	3	0	1	0
HIPP45	tme204	Manes.06G121400.1.mrna1	4	5	1	0	0	0	0	0	0	2	0	1	0	18	1	2	0	3	2	0	2	0	1	0
HIPP45	xx048	DescChrB06G00655450.1	4	5	1	0	0	0	0	0	0	2	0	1	1	19	1	2	0	4	1	0	2	0	1	0
TOTAL (5)			20	25	5	0	0	0	0	0	0	10	0	5	4	94	5	10	0	19	6	0	11	0	5	0
HIPP46	AM560	Manes.05G156200.3.v8.1	1	2	0	0	0	0	0	2	0	3	0	1	1	6	0	0	1	4	7	0	3	0	2	1
HIPP46	tme204	Manes.05G156200.3.mrna1	1	2	0	0	0	0	0	2	0	3	0	1	1	6	0	0	1	4	7	0	3	0	2	1
HIPP46	w14	MesG_28133.mRNA1	2	1	0	0	0	0	0	0	0	2	0	1	1	7	0	0	1	7	6	0	2	0	3	1
HIPP46	xx048	DescChrA05G00528840.1	1	2	0	0	0	0	0	2	0	3	0	1	1	8	0	0	1	5	8	0	2	0	2	0
HIPP46	xx048	DescChrB05G00506680.1	1	2	0	0	0	0	0	0	0	3	0	1	2	6	0	0	1	6	8	0	2	0	3	1
TOTAL (5)			6	9	0	0	0	0	0	6	0	14	0	5	6	33	0	0	5	26	36	0	12	0	12	4
HIPP47	AM560	Manes.15G018700.1.v8.1	1	0	0	1	0	0	0	4	0	0	0	0	0	8	0	4	0	3	1	1	2	0	2	0
HIPP47	tme204	Manes.15G018700.1.mrna1	1	0	0	1	0	0	0	4	0	0	1	0	0	7	0	4	0	2	1	1	2	0	2	0
HIPP47	tme7	tme7p0_15G00150.1	1	0	0	1	0	0	0	4	0	0	0	0	0	8	0	4	0	3	1	1	2	0	2	0
HIPP47	xx048	DescChrA15G00577210.1	1	0	0	0	0	0	0	4	0	0	1	0	0	12	0	4	0	2	1	1	2	0	2	0
TOTAL (4)			4	0	0	3	0	0	0	16	0	0	2	0	0	35	0	16	0	10	4	4	8	0	8	0
HIPP48	NZ199	NZ199Chromosome06_RagTag0008094.g	4	4	1	0	0	0	0	0	0	2	0	1	1	19	1	2	0	4	1	0	3	0	1	0
HIPP48	SC9	SC9Chromosome06_RagTag0009943.g	4	5	1	0	0	0	0	0	0	3	0	1	0	18	1	2	0	4	2	0	2	0	1	0
TOTAL (2)			8	9	2	0	0	0	0	0	0	5	0	2	1	37	2	4	0	8	3	0	5	0	2	0
HIPP49	SC205	SC205Chromosome06_RagTag0009374.g	4	5	1	0	0	0	0	0	0	2	0	1	1	18	1	2	0	4	1	0	2	0	1	0
TOTAL (1)			4	5	1	0	0	0	0	0	0	2	0	1	1	18	1	2	0	4	1	0	2	0	1	0
HIPP50	IB005	IB005Chromosome15_RagTag0035892.g	3	2	0	1	0	0	1	2	2	5	0	0	2	19	1	0	0	5	4	0	4	0	2	0
TOTAL (1)			3	2	0	1	0	0	1	2	2	5	0	0	2	19	1	0	0	5	4	0	4	0	2	0
HIPP51	Baxi	BaxiChromosome14_RagTag0015878g	0	3	0	0	0	0	0	2	0	5	0	0	0	12	1	0	0	4	5	0	0	1	2	1
TOTAL (1)			0	3	0	0	0	0	0	2	0	5	0	0	0	12	1	0	0	4	5	0	0	1	2	1
HIPP52	Fuxuan01	FuxuanChromosome08_RagTag0016434.g	0	3	0	1	0	0	0	0	0	0	0	4	0	8	0	2	3	0	2	0	3	0	2	0
TOTAL (1)			0	3	0	1	0	0	0	0	0	0	0	4	0	8	0	2	3	0	2	0	3	0	2	0
HIPP53	Fuxuan01	FuxuanChromosome12_RagTag0031658.g	1	0	1	0	1	2	0	2	0	3	0	0	1	14	1	0	0	2	2	2	1	1	2	0
TOTAL (1)			1	0	1	0	1	2	0	2	0	3	0	0	1	14	1	0	0	2	2	2	1	1	2	0
HIPP54	IB003	IB003Chromosome15_RagTag0039994.g	2	0	0	0	0	0	0	2	0	5	0	0	2	15	0	2	1	3	3	0	1	0	4	0
TOTAL (1)			2	0	0	0	0	0	0	2	0	5	0	0	2	15	0	2	1	3	3	0	1	0	4	0
HIPP55	Mianbaomushu	MianbaomushuChromosome01_RagTag0002788.g	2	4	0	0	0	0	1	0	0	2	0	0	0	13	0	4	0	4	3	0	2	0	1	1
TOTAL (1)			2	4	0	0	0	0	1	0	0	2	0	0	0	13	0	4	0	4	3	0	2	0	1	1
HIPP56	Mianbaomushu	MianbaomushuChromosome14_RagTag0021821.g	11	0	1	1	0	0	0	0	0	4	0	0	2	20	1	2	1	2	5	0	3	0	2	0
TOTAL (1)			11	0	1	1	0	0	0	0	0	4	0	0	2	20	1	2	1	2	5	0	3	0	2	0
HIPP57	SC9	SC9Chromosome17_RagTag0032455.g	1	2	0	0	0	1	2	2	0	2	0	1	0	11	0	0	1	4	2	0	1	0	2	1
TOTAL (1)			1	2	0	0	0	1	2	2	0	2	0	1	0	11	0	0	1	4	2	0	1	0	2	1
HIPP58	Yinnizhong	YinnizhongChromosome06_RagTag0006814.g	4	5	1	0	0	0	0	0	0	2	0	1	1	19	1	2	0	4	1	0	2	0	1	0
TOTAL (1)			4	5	1	0	0	0	0	0	0	2	0	1	1	19	1	2	0	4	1	0	2	0	1	0
HIPP59	Yinnizhong	YinnizhongChromosome12_RagTag0026506.g	0	0	0	0	1	2	0	2	0	3	0	0	1	13	1	0	0	2	3	1	1	0	3	0
TOTAL (1)			0	0	0	0	1	2	0	2	0	3	0	0	1	13	1	0	0	2	3	1	1	0	3	0

## Sheet: Table S4
Supplemental Table S4 Single Cell RNA-seq data of six selected genes that were used in this study.
Gene Name	Gene ID	Type of tissue	Mesophyll Cell_1	Epidermis_1	Mesophyll Cell_2	G1/S	Mesophyll Cell_3	Vascular Bundle_1	Epidermis_2	Bundle Sheath
MeHIPP8	Manes_14G021900	Leaf	25.4318	33.836	16.4899	16.4045	26.0942	42.4009	29.9053	36.3081
MeHIPP11	Manes_14G049200	Leaf	2.01572	1.54568	0.63726	0.707498	0.410151	1.09042	0.176867	0.581666
MeHIPP13	Manes_09G164500	Leaf	1.775	0.702755	0.971755	1.01869	0.863918	1.88258	1.14453	2.12841
MeHIPP23	Manes_04G076000	Leaf	1.71712	6.63421	0.299086	0.95957	1.04555	12.0938	7.19602	3.64933
MeHIPP25	Manes_06G153100	Leaf	2.77109	8.73766	1.04376	1.18403	2.94264	6.63185	3.95711	11.4036
MeHIPP36	Manes_09G066300	Leaf	8.02013	14.4544	4.06937	4.68114	6.1319	9.00666	13.4363	18.2059
Gene Name	Gene ID	Type of tissue	G2/M_1	Epidermis_3	Companion Cell	G2/M_2	Sieve Tube	Mesophyll Cell_4	Vascular Bundle_2
MeHIPP8	Manes_14G021900	Leaf	13.5509	22.1421	33.2385	10.241	36.1005	22.2729	19.6657
MeHIPP11	Manes_14G049200	Leaf	0.48197	1.22786	1.76393	0.578569	0.765879	0.78543	0.45562
MeHIPP13	Manes_09G164500	Leaf	1.1448	1.43034	0.651179	0.46419	1.04117	2.22904	0.327542
MeHIPP23	Manes_04G076000	Leaf	1.3317	1.51963	4.24166	1.08418	9.50087	4.50828	5.90554
MeHIPP25	Manes_06G153100	Leaf	0.819073	2.5404	3.77307	0.675585	2.28715	7.18583	1.62674
MeHIPP36	Manes_09G066300	Leaf	4.57397	7.83657	12.8621	2.49025	9.84754	7.31843	4.24975
Gene Name	Gene ID	Type of tissue	Vascular Bundle_1	IPAP_1	Xylem	Endodermis_1	Exodermis	Phloem	Meristem_1	Meristem_2	Endodermis_2	Pericycle
MeHIPP8	Manes_14G021900	Tuberous root	11.5649	11.7311	9.03671	11.5787	12.9669	15.8444	9.56184	9.23624	12.1685	10.7986
MeHIPP11	Manes_14G049200	Tuberous root	0.056643	0.021064	0.519308	0.215773	0.037601	0.10687	0.156096	0.045987	0.185169	0.047489
MeHIPP13	Manes_09G164500	Tuberous root	0.215731	0.276172	0.207998	0.284775	0.456495	0.228537	0.788072	0.462277	0.265134	2.32014
MeHIPP23	Manes_04G076000	Tuberous root	1.49042	0.952521	2.14785	2.46925	4.80899	4.83032	5.04314	1.90273	1.96811	7.72929
MeHIPP25	Manes_06G153100	Tuberous root	30.5318	44.8204	30.8177	30.8676	29.6713	24.9785	13.8267	18.1861	26.4896	24.4447
MeHIPP36	Manes_09G066300	Tuberous root	12.4551	11.1365	12.6913	11.6989	19.4521	14.7395	5.71806	8.79509	11.8485	7.53174
Gene Name	Gene ID	Type of tissue	Meristem_3	IPAP_2	Procambium	Vascular Bundle_2	Trichoblast	Cortex	Epidermis	Columella	Metaxylem
MeHIPP8	Manes_14G021900	Tuberous root	8.80165	10.7792	7.66536	10.1998	10.3102	10.3234	10.3372	11.3474	8.82224
MeHIPP11	Manes_14G049200	Tuberous root	0.059961	0.064948	0.1416	0.054942	0.032088	0.109308	0	0.008006	0.119434
MeHIPP13	Manes_09G164500	Tuberous root	0.554739	0.161321	0.192606	0.230717	0.462997	0.218854	0.115712	0.630342	0.468954
MeHIPP23	Manes_04G076000	Tuberous root	3.33128	2.46475	7.45845	4.93764	2.9277	2.00407	0.343126	24.3156	1.84427
MeHIPP25	Manes_06G153100	Tuberous root	20.1657	33.7122	19.5329	20.0564	30.184	21.4329	26.1145	16.6356	21.873
MeHIPP36	Manes_09G066300	Tuberous root	10.3867	12.929	12.6752	9.85283	11.3527	9.68492	13.1452	10.7315	11.721

## Sheet: Table S5
Supplemental Table S5 Primers for qRT-PCR
Primer Name	Sequence(5'-3')
EF1α-F	TGAACCACCCTGGTCAGATTGGAA
EF1α-R	AACTTGGGCTCCTTCTCAAGCTCT
β-Tubulin-F	ATGCGGTTCTTGATGTTGTTC
β-Tubulin-R	TCGGTGAAGGGAATACAGAGA
HIPP8-F	AAGTTTCTGGACTTTCAGGAATCG
HIPP8-R	TGTGTGGCAGAGCTTTCTCAA
HIPP11-F	AGGCAAATTAATGGGAGAGGAGG
HIPP11-R	AGGTTTCTTCGCTTCCTCGG
HIPP13-F	ATGCCCACCACCTACTTCTTTT
HIPP13-R	ATTCACTTTCAGAACACAAGTCTGC
HIPP23-F	TGCTGCTCGTTCTTATCTCCTC
HIPP23-R	CCTTGATCTCCACCGTCTGC
HIPP25-F	ATCTACCCCTTTCATCTCCTTCCT
HIPP25-R	CCAATTTCAACACCACTTTCTTTTG
HIPP36-F	ACCCGATGAAAAAGCCGAGA
HIPP36-R	CTGTCACGCTATTAACCCCTTTG
